# Supplementary material for: Quantum light drives electrons strongly at metal needle tips
Source: Nat Phys. 2025 Nov 7;21(12):1899–904. doi: 10.1038/s41567-025-03087-1 (PMC12695628; doi:10.1038/s41567-025-03087-1)
Supplement: Supplementary file 1 — Line plots; experiment. [file 41567_2025_3087_MOESM1_ESM.xlsx]

## Sheet: Sheet1
Energy (eV)
-19.94	-19.53	-19.12	-18.71	-18.3	-17.89	-17.48	-17.07	-16.66	-16.25	-15.84	-15.43	-15.02	-14.61	-14.2	-13.79	-13.38	-12.97	-12.56	-12.15	-11.74	-11.33	-10.92	-10.51	-10.1	-9.69	-9.28	-8.87	-8.46	-8.05	-7.64	-7.23	-6.82	-6.41	-6	-5.59	-5.18	-4.77	-4.36	-3.95	-3.54	-3.13	-2.72	-2.31	-1.9	-1.49	-1.08	-0.67	-0.26	0.15
Lineout R (arb.u.)
0	1	0	0	0	1	0	0	0	0	0	0	0	0	0	0	0	1	0	0	0	0	0	0	0	0	2	2	0	0	3	0	0	1	1	1	6	2	4	8	5	11	13	14	16	28	34	50	65	94
0	1	0	0	2	0	1	2	0	0	3	1	0	0	0	0	2	3	0	1	2	1	2	4	8	6	7	11	14	11	11	15	25	24	37	28	49	61	72	77	109	135	132	175	240	250	288	345	417	429
0	2	0	1	0	2	0	0	1	1	0	4	3	4	1	1	4	3	17	12	18	27	33	31	51	37	53	49	81	89	107	111	116	115	154	170	194	187	212	225	242	274	326	304	346	345	412	409	418	458
1	0	0	2	1	0	3	3	4	7	8	3	8	12	17	20	24	32	35	43	58	78	88	113	125	112	151	147	169	189	209	245	235	258	293	272	304	309	315	375	406	373	424	437	437	442	484	498	538	541
1	0	1	1	1	1	1	5	12	8	22	27	29	35	55	53	80	100	119	114	151	178	175	213	255	277	232	275	292	331	344	350	354	374	416	407	459	434	444	486	502	536	539	500	500	599	567	607	628	600
1	4	2	1	0	8	7	17	39	53	56	91	96	126	132	137	172	214	238	235	306	310	368	378	396	404	448	405	453	438	462	460	510	565	521	482	496	521	522	572	550	616	595	611	555	623	621	622	612	619
Mean pulse energy (nJ)
3.1568	5.2837	7.28706	10.2397	13.9732	17.0294
5%-cut-off (eV)
10.8937	17.5523	23.658	29.2813	36.7577	43.9235
[truncated: 145 more columns]
