# Supplementary material for: Quantum light drives electrons strongly at metal needle tips
Source: Nat Phys. 2025 Nov 7;21(12):1899–904. doi: 10.1038/s41567-025-03087-1 (PMC12695628; doi:10.1038/s41567-025-03087-1)
Supplement: Supplementary file 3 — Line plots; experiment. [file 41567_2025_3087_MOESM3_ESM.xlsx]

## Sheet: Extended Data Fig. 1a
Pulse energies (nJ)
24.23	33.2308	40.1538	45.6923	51.9231
Energy (eV)
-19.94	-19.53	-19.12	-18.71	-18.3	-17.89	-17.48	-17.07	-16.66	-16.25	-15.84	-15.43	-15.02	-14.61	-14.2	-13.79	-13.38	-12.97	-12.56	-12.15	-11.74	-11.33	-10.92	-10.51	-10.1	-9.69	-9.28	-8.87	-8.46	-8.05	-7.64	-7.23	-6.82	-6.41	-6	-5.59	-5.18	-4.77	-4.36	-3.95	-3.54	-3.13	-2.72	-2.31	-1.9	-1.49	-1.08	-0.67	-0.26	0.15
R (arb.u.)
2	5	9	6	3	5	4	2	7	10	9	5	8	5	8	8	9	3	7	8	13	11	11	7	6	10	7	15	23	21	53	90	204	336	598	1024	1338	1887	2266	2665	2893	3097	3327	3149	3194	3482	3196	3043	2948	2752
2	3	5	5	6	8	0	4	4	12	4	5	7	3	10	3	6	9	5	11	9	8	5	11	8	12	11	11	24	36	98	159	315	545	868	1295	1809	2125	2433	2703	2794	2793	3021	2846	2867	3196	2906	2711	2716	2611
6	4	11	6	5	4	8	9	5	4	4	6	6	10	7	4	6	5	8	8	6	6	6	10	7	9	16	25	52	85	164	305	529	906	1330	1767	2219	2533	2621	2776	2776	2764	2612	2555	2567	2804	2580	2543	2586	2422
4	4	9	8	12	5	7	5	6	3	9	6	6	6	5	7	6	8	5	10	8	5	8	7	10	10	17	29	36	78	152	250	446	733	1142	1561	2153	2491	2779	2790	2907	2732	2440	2369	2248	2557	2245	2177	2297	2245
3	4	2	3	6	6	5	2	6	4	5	7	5	7	7	3	6	6	8	5	11	8	6	5	7	10	13	6	15	15	41	66	126	240	495	735	1227	1748	2225	2683	3096	2981	2857	2678	2367	2570	2155	2208	2293	2190
[truncated: 148 more columns]

## Sheet: Extended Data Fig. 1b
Coherent Energy (eV)
-19.94	-19.53	-19.12	-18.71	-18.3	-17.89	-17.48	-17.07	-16.66	-16.25	-15.84	-15.43	-15.02	-14.61	-14.2	-13.79	-13.38	-12.97	-12.56	-12.15	-11.74	-11.33	-10.92	-10.51	-10.1	-9.69	-9.28	-8.87	-8.46	-8.05	-7.64	-7.23	-6.82	-6.41	-6	-5.59	-5.18	-4.77	-4.36	-3.95	-3.54	-3.13	-2.72	-2.31	-1.9	-1.49	-1.08	-0.67	-0.26	0.15
Coherent Yield (arb.u.)
0.00102206	0.00128873	0.0015548	0.00182005	0.00189984	0.00165242	0.00150635	0.00161119	0.00145783	0.00108319	0.00104163	0.00155147	0.00211496	0.00252331	0.00275502	0.00260677	0.0022162	0.00199535	0.00205715	0.00203214	0.00183743	0.00173263	0.00182181	0.00173983	0.00150812	0.00146741	0.00161178	0.00176117	0.00191398	0.00236463	0.0032356	0.00532221	0.0101071	0.0203344	0.0412581	0.0811749	0.14832	0.25049	0.392926	0.564381	0.732298	0.861156	0.936084	0.955439	0.939311	0.903331	0.850975	0.803505	0.775746	0.76351
BSV Energy (eV)
-19.94	-19.53	-19.12	-18.71	-18.3	-17.89	-17.48	-17.07	-16.66	-16.25	-15.84	-15.43	-15.02	-14.61	-14.2	-13.79	-13.38	-12.97	-12.56	-12.15	-11.74	-11.33	-10.92	-10.51	-10.1	-9.69	-9.28	-8.87	-8.46	-8.05	-7.64	-7.23	-6.82	-6.41	-6	-5.59	-5.18	-4.77	-4.36	-3.95	-3.54	-3.13	-2.72	-2.31	-1.9	-1.49	-1.08	-0.67	-0.26	0.15
BSV Yield (arb.u.)
0.00105539	0.00091775	0.00105539	0.00126996	0.00146943	0.00208173	0.00414454	0.00816299	0.0131885	0.0193688	0.0274461	0.0357435	0.0442659	0.0552833	0.0697992	0.0878781	0.110975	0.135555	0.157488	0.179147	0.206458	0.235127	0.264967	0.300534	0.335405	0.354561	0.362705	0.381002	0.412547	0.446609	0.470499	0.486719	0.503466	0.528824	0.558215	0.58478	0.604856	0.617873	0.636859	0.666302	0.699725	0.722329	0.725992	0.723589	0.740914	0.777306	0.810259	0.833563	0.844393	0.848913
[truncated: 145 more columns]
