# Supplementary material for: Quantum light drives electrons strongly at metal needle tips
Source: Nat Phys. 2025 Nov 7;21(12):1899–904. doi: 10.1038/s41567-025-03087-1 (PMC12695628; doi:10.1038/s41567-025-03087-1)
Supplement: Supplementary file 4 — Line plots; theory. [file 41567_2025_3087_MOESM4_ESM.xlsx]

## Sheet: Extended Data Fig. 2a
I_alpha (W/m^2)
1000000000000000	1.4975e+15	1994994994994995	2.49249e+15	2989989989989990	3.48749e+15	3984984984984985	4.48248e+15	4979979979979980	5477477477477478	5974974974974975	6472472472472472	6969969969969970	7467467467467467	7964964964964965	8462462462462462	8959959959959960	9457457457457456	9954954954954956	1.04525e+16	1.09499e+16	1.14474e+16	1.19449e+16	1.24424e+16	1.29399e+16	1.34374e+16	1.39349e+16	1.44324e+16	1.49299e+16	1.54274e+16	1.59249e+16	1.64224e+16	1.69199e+16	1.74174e+16	1.79149e+16	1.84124e+16	1.89099e+16	1.94074e+16	1.99049e+16	2.04024e+16	2.08999e+16	2.13974e+16	2.18949e+16	2.23924e+16	2.28899e+16	2.33874e+16	2.38849e+16	2.43824e+16	2.48799e+16	2.53774e+16
Q_BSV
0.154539	0.101493	0.0749244	0.0589787	0.048353	0.0407704	0.035091	0.0306809	0.0271596	0.0242848	0.0218949	0.019878	0.0181542	0.0166647	0.0153657	0.0142234	0.0132117	0.0123099	0.0115015	0.010773	0.0101137	0.00951428	0.00896736	0.00846657	0.00800654	0.00758272	0.00719119	0.00682858	0.00649196	0.00617881	0.00588688	0.00561422	0.00535911	0.00512001	0.00489558	0.0046846	0.00448599	0.00429877	0.00412207	0.00395511	0.00379717	0.0036476	0.00350582	0.00337129	0.00324352	0.00312208	0.00300653	0.00289653	0.0027917	0.00269175
Yield (arb.u.)
8.59653	415.17	821.743	6501.59	12235	45360.9	79049.2	198552	320725	638239	963943	3.63137e+06	6.42282e+06	9.21428e+06	1.20057e+07	1.47972e+07	1.75886e+07	2.03801e+07	2.31716e+07	2.5963e+07	2.87545e+07	3.15459e+07	3.43374e+07	5.40398e+07	7.58465e+07	9.76533e+07	1.1946e+08	1.41267e+08	1.63073e+08	1.8488e+08	2.06687e+08	2.28494e+08	2.503e+08	2.72107e+08	2.93914e+08	4.9744e+08	7.38457e+08	9.79475e+08	1.22049e+09	1.46151e+09	1.70253e+09	1.94354e+09	2.18456e+09	2.42558e+09	2.66659e+09	2.90761e+09	3.14863e+09	4.20323e+09	5.50276e+09	6.8023e+09
[truncated: 950 more columns]

## Sheet: Extended Data Fig. 2bc
See Fig. 3e and f
