# Supplementary material for: Quantum light drives electrons strongly at metal needle tips
Source: Nat Phys. 2025 Nov 7;21(12):1899–904. doi: 10.1038/s41567-025-03087-1 (PMC12695628; doi:10.1038/s41567-025-03087-1)
Supplement: Supplementary file 5 — Line plots and two-dimensional maps; experiment and theory. [file 41567_2025_3087_MOESM5_ESM.xlsx]

## Sheet: Ext. 3a
N_BSV (arb.u.)
0	0.00262013	0.00524027	0.0078604	0.0104805	0.0131007	0.0157208	0.0183409	0.0209611	0.0235812	0.0262013	0.0288215	0.0314416	0.0340617	0.0366819	0.039302	0.0419221	0.0445423	0.0471624	0.0497826	0.0524027	0.0550228	0.057643	0.0602631	0.0628832	0.0655034	0.0681235	0.0707436	0.0733638	0.0759839	0.078604	0.0812242	0.0838443	0.0864644	0.0890846	0.0917047	0.0943248	0.096945	0.0995651	0.102185	0.104805	0.107426	0.110046	0.112666	0.115286	0.117906	0.120526	0.123146	0.125766	0.128387
Energy (eV)
-41	-40.18	-39.36	-38.54	-37.72	-36.9	-36.08	-35.26	-34.44	-33.62	-32.8	-31.98	-31.16	-30.34	-29.52	-28.7	-27.88	-27.06	-26.24	-25.42	-24.6	-23.78	-22.96	-22.14	-21.32	-20.5	-19.68	-18.86	-18.04	-17.22	-16.4	-15.58	-14.76	-13.94	-13.12	-12.3	-11.48	-10.66	-9.84	-9.02	-8.2	-7.38	-6.56	-5.74	-4.92	-4.1	-3.28	-2.46	-1.64	-0.82
Y (arb.u.)
0	0	0	0	0	0	0	0	0	0	0	0	0	1	0	0	0	0	0	0	0	0	0	0	0	0	0	0	0	0	0	0	1	0	0	0	0	0	0	0	0	0	0	0	0	0	0	0	2	1
0	0	0	0	0	0	0	0	0	0	0	0	0	0	0	0	0	0	0	0	0	1	0	0	0	0	0	0	0	0	0	0	0	1	0	0	0	0	0	1	0	1	0	0	0	0	0	0	0	5
0	0	0	0	0	0	0	0	0	0	0	0	0	0	0	0	0	0	0	0	0	0	0	0	0	0	0	1	0	0	0	0	0	0	0	0	0	0	0	0	0	0	0	0	0	0	0	2	5	15
0	0	0	0	0	0	0	0	0	0	0	0	0	0	0	0	0	0	0	1	0	0	0	0	0	1	0	0	0	0	0	0	0	0	1	0	0	0	0	0	0	0	0	0	0	1	0	1	16	30
0	0	0	0	0	0	0	0	0	0	0	0	0	0	0	0	0	0	1	0	0	0	0	0	0	0	0	0	0	0	0	0	0	0	0	0	0	0	1	0	0	0	0	1	0	1	6	9	23	64
0	0	0	0	0	0	0	0	0	0	0	0	0	0	0	0	1	0	0	0	1	1	0	0	0	0	0	0	0	1	0	0	0	0	0	0	0	0	0	0	0	0	0	0	3	5	6	27	75	89
0	0	0	0	0	0	0	0	0	0	0	0	0	0	0	0	1	0	0	0	1	0	0	0	0	1	0	0	0	0	0	0	0	0	0	0	0	1	0	0	0	0	0	3	7	19	29	46	76	115
0	0	0	0	0	0	0	0	0	0	0	0	0	1	0	0	1	0	0	0	0	0	0	1	0	0	1	1	0	0	0	0	0	0	0	0	0	0	0	0	2	3	5	11	22	45	46	102	101	124
0	0	0	0	0	0	0	0	0	0	0	0	0	0	0	0	0	1	1	1	1	0	1	0	0	0	0	0	1	0	0	0	0	0	0	0	0	0	1	3	3	12	15	38	50	81	91	127	132	129
0	0	0	0	0	0	0	0	0	0	1	0	0	0	2	0	1	0	0	2	0	1	2	0	0	0	0	0	0	1	0	0	0	0	0	0	0	3	1	7	11	26	41	77	84	100	117	125	121	119
0	0	0	0	0	0	0	0	0	0	1	1	0	0	0	1	0	0	0	0	0	0	2	0	0	0	0	1	0	0	1	0	0	1	1	0	2	8	13	16	30	50	75	111	127	113	123	123	131	93
0	0	0	0	0	0	0	0	0	0	0	1	2	2	0	1	0	0	0	0	0	1	1	0	0	0	0	0	1	1	0	0	0	2	5	8	9	17	25	41	62	87	101	125	123	138	136	128	114	110
0	0	0	0	0	0	0	0	0	0	0	0	0	0	0	1	0	2	0	1	1	1	0	0	0	1	0	2	0	0	0	2	2	4	8	18	23	42	56	73	93	102	131	149	150	146	114	95	90	78
0	0	0	0	0	0	0	0	0	0	0	0	0	1	0	0	1	0	1	0	1	0	0	0	0	0	0	1	0	0	4	1	4	15	20	36	47	57	88	88	124	105	140	155	137	137	108	119	93	85
0	0	0	0	0	0	0	0	0	0	0	1	0	1	0	0	0	0	0	0	1	0	1	0	2	1	0	0	0	0	3	2	16	28	38	43	96	97	123	127	120	163	136	133	123	91	86	81	103	67
0	0	0	0	0	0	0	0	0	0	1	1	0	0	0	0	0	2	1	0	1	0	2	2	0	0	0	0	0	4	3	15	31	45	56	104	133	137	138	140	124	134	122	115	87	95	87	86	62	64
0	0	0	0	0	0	0	0	0	0	1	0	1	0	0	1	1	0	0	0	0	0	0	0	0	1	0	2	5	6	10	30	46	67	95	113	144	140	124	134	122	125	103	128	72	98	68	71	69	81
0	0	0	0	0	0	0	0	0	0	0	0	0	0	1	1	0	0	2	0	3	0	0	0	0	1	0	1	3	8	28	43	70	86	121	128	156	144	135	131	109	112	91	112	86	77	67	72	59	55
0	0	0	0	0	0	0	0	0	0	0	1	0	2	1	0	1	0	1	1	2	0	0	1	0	2	1	3	10	33	43	76	95	134	126	145	147	136	136	97	113	80	89	73	70	70	66	47	76	56
0	0	0	0	0	0	0	0	0	0	0	1	0	0	0	1	0	0	0	0	1	0	0	0	0	0	1	5	19	35	75	88	105	133	154	155	135	106	110	108	87	82	87	78	64	61	58	61	39	42
0	0	0	0	0	0	0	0	0	0	0	0	2	1	0	2	2	1	1	0	1	0	2	0	0	0	3	11	26	51	100	97	133	167	154	137	130	117	119	99	60	72	76	80	73	47	58	42	49	37
0	0	0	0	0	0	0	0	0	0	0	0	1	0	0	0	1	0	1	0	0	0	0	0	0	6	15	24	44	62	99	113	118	145	153	119	121	100	88	63	74	60	67	53	60	55	43	33	39	50
0	0	0	0	0	0	0	0	0	0	0	0	0	0	1	1	1	0	0	0	0	3	2	2	3	7	17	29	65	80	101	111	111	120	124	118	99	90	73	78	79	62	46	53	51	48	56	42	37	37
0	0	0	0	0	0	0	0	0	0	0	0	1	0	0	0	1	0	1	0	1	0	0	2	6	7	24	37	78	99	125	117	138	125	120	96	93	91	82	43	57	57	50	51	49	50	46	32	39	31
0	0	0	0	0	0	0	0	0	0	0	0	0	0	0	0	0	1	1	0	0	3	3	3	7	18	47	54	76	98	108	132	113	117	99	90	79	69	65	73	47	35	54	35	35	53	37	29	40	35
0	0	0	0	0	0	0	0	0	0	0	1	0	1	0	1	0	0	0	1	0	0	0	3	8	22	47	66	100	102	114	106	105	89	96	88	77	62	74	63	48	44	48	46	28	43	36	29	32	28
0	0	0	0	0	0	0	0	0	0	1	1	0	1	0	2	0	1	3	0	0	0	4	5	17	28	44	73	77	110	108	94	104	98	78	72	60	70	51	44	44	36	40	38	40	33	34	27	30	20
0	0	0	0	0	0	0	0	0	0	0	0	0	0	0	0	1	1	0	0	2	1	4	8	19	37	55	84	105	107	83	94	85	85	64	70	74	53	50	30	36	41	36	42	34	30	28	24	30	26
0	0	0	0	0	0	0	0	0	0	0	0	0	0	0	0	0	1	1	2	0	1	4	10	19	43	61	86	87	88	95	85	80	80	71	58	51	55	46	47	44	28	29	34	33	24	22	20	21	16
0	0	0	0	0	0	0	0	0	0	0	1	0	0	0	0	1	0	0	0	1	1	3	14	26	46	78	75	107	85	86	98	73	64	60	52	49	54	36	35	36	28	40	29	23	29	12	28	14	21
0	0	0	0	0	0	0	0	0	0	1	0	1	0	0	0	0	1	0	1	1	3	6	21	28	42	78	82	95	77	99	84	81	62	53	43	43	35	33	25	30	26	27	28	18	16	25	22	11	16
0	0	0	0	0	0	0	0	0	0	0	0	0	0	0	0	0	0	0	0	1	8	11	18	43	47	68	85	76	76	62	61	66	47	47	45	34	34	33	35	22	28	31	19	22	20	15	20	14	19
0	0	0	0	0	0	0	0	0	0	0	0	0	0	0	1	0	0	0	1	2	2	16	37	49	55	81	70	74	78	69	66	60	43	49	42	28	37	32	28	25	27	20	18	21	25	20	18	16	14
0	0	0	0	0	0	0	0	0	0	0	0	1	0	0	0	0	1	0	1	0	4	14	39	34	56	69	73	76	66	57	56	50	46	35	34	30	30	27	20	24	28	23	21	24	17	17	8	7	14
0	0	0	0	0	0	0	0	0	0	0	0	0	0	0	0	0	0	0	2	3	9	19	21	48	48	70	62	65	56	59	62	42	46	51	32	42	30	23	23	23	22	23	14	21	26	13	9	13	13
0	0	0	0	0	0	0	0	0	0	0	0	0	0	0	0	0	1	0	1	3	16	18	31	53	51	75	76	59	53	43	45	51	32	31	21	26	21	20	24	18	16	10	14	13	17	12	7	11	14
0	0	0	0	0	0	0	0	0	0	0	0	0	0	0	1	1	1	1	1	3	14	12	38	42	41	63	55	59	46	39	31	38	35	26	34	21	14	13	17	11	18	21	9	14	15	13	10	7	13
0	0	0	0	0	0	0	0	0	0	0	1	1	0	0	0	1	0	0	2	7	9	34	40	45	56	65	72	64	46	53	43	51	29	39	33	16	28	20	17	18	12	14	17	22	14	8	10	12	4
0	0	0	0	0	0	0	0	0	0	0	0	0	0	0	0	0	0	0	1	6	14	27	38	40	52	46	45	39	40	37	36	37	29	27	29	27	18	9	19	16	15	12	13	18	12	8	12	8	9
0	0	0	0	0	0	0	0	0	0	0	0	0	0	0	0	0	1	1	3	10	10	30	38	44	52	48	59	44	37	37	31	28	33	28	19	23	18	15	14	11	11	18	12	16	12	6	9	11	6
0	0	0	0	0	0	0	0	0	0	0	0	0	0	1	0	0	0	3	1	3	11	24	48	32	47	41	47	37	27	26	21	19	28	20	25	17	11	17	12	17	7	14	9	13	11	6	7	15	9
0	0	0	0	0	0	0	0	0	0	0	1	0	0	0	0	0	2	0	1	7	15	33	36	26	39	52	55	43	37	30	21	21	27	29	20	22	17	16	15	12	12	16	13	9	16	8	9	7	6
0	0	0	0	0	0	0	0	0	0	0	0	0	0	0	0	0	0	1	2	11	18	20	42	46	39	41	32	36	29	28	27	25	29	17	14	15	20	23	9	7	12	11	10	8	6	7	9	9	5
0	0	0	0	0	0	0	0	0	0	0	0	0	0	0	0	0	1	2	7	8	23	27	31	41	37	35	22	38	26	29	25	24	19	23	18	16	11	12	7	8	10	9	5	9	9	6	8	6	7
0	0	0	0	0	0	0	0	0	0	0	0	0	0	0	0	0	1	1	5	15	19	32	38	37	52	44	40	26	29	22	30	20	25	21	15	17	18	10	13	11	13	9	10	5	10	6	6	3	6
0	0	0	0	0	0	0	0	0	0	0	0	0	0	0	0	0	0	2	6	12	21	25	36	33	35	33	24	29	25	19	18	19	15	15	14	15	10	9	8	5	17	11	8	4	9	9	2	2	7
0	0	0	0	0	0	0	0	0	0	0	0	0	0	0	0	0	0	1	2	14	18	23	29	25	35	31	31	23	12	18	20	15	17	9	16	11	13	13	8	7	6	6	12	5	9	8	2	3	4
0	0	0	0	0	0	0	0	0	0	0	0	0	0	0	0	0	0	1	10	7	19	21	32	25	34	23	28	22	18	17	11	19	12	12	5	6	11	3	6	6	8	5	8	9	6	6	1	7	0
0	0	0	0	0	0	0	0	0	0	0	0	0	1	0	0	0	1	5	2	10	19	27	41	28	34	27	34	17	20	20	17	24	18	20	13	13	7	7	10	7	13	9	9	3	8	3	4	5	3
0	0	0	0	0	0	0	0	0	0	0	0	0	0	0	0	0	2	4	1	7	17	21	20	30	17	20	19	21	12	20	12	13	13	19	9	8	8	6	5	9	6	8	4	3	3	4	3	7	5
0	0	0	0	0	0	0	0	0	0	0	0	0	0	0	0	0	0	3	8	17	22	28	26	22	20	19	27	21	15	23	12	12	6	8	13	14	13	7	6	13	4	1	4	3	3	4	3	4	1
0	0	0	0	0	0	0	0	0	0	0	0	0	0	0	0	0	0	3	13	11	16	26	18	21	21	13	12	14	14	17	11	14	8	9	11	7	10	7	3	4	3	8	7	9	7	3	5	4	2
0	0	0	0	0	0	0	0	0	0	0	0	0	0	0	0	0	0	6	5	12	7	15	16	18	15	10	19	9	6	16	7	8	6	8	5	10	4	5	7	0	3	8	5	2	2	1	3	3	2
0	0	0	0	0	0	0	0	0	0	0	0	0	0	1	0	1	2	2	4	7	13	17	23	21	16	12	6	17	9	6	14	9	9	8	8	10	4	4	4	2	3	6	4	2	5	2	2	4	1
0	0	0	0	0	0	0	0	0	0	0	0	0	0	0	0	0	0	2	17	6	16	14	16	10	12	19	15	11	14	6	15	7	8	9	7	4	5	6	5	7	3	2	4	6	4	1	1	3	3
0	0	0	0	0	0	0	0	0	0	0	0	0	0	0	0	0	3	6	7	14	16	18	14	17	14	14	19	12	12	8	14	10	8	7	5	6	11	7	3	5	6	1	2	1	4	3	3	4	4
0	0	0	0	0	0	0	0	0	0	0	0	0	0	0	0	0	1	2	5	9	13	18	16	14	21	19	10	13	12	11	11	14	7	2	11	8	9	6	2	4	4	6	4	2	4	3	4	3	3
0	0	0	0	0	0	0	0	0	0	1	0	0	0	0	0	0	2	4	8	14	12	17	18	21	14	14	20	9	12	11	9	7	8	10	6	6	5	0	3	6	7	2	1	1	3	4	4	3	4
0	0	0	0	0	0	0	0	0	0	0	0	0	0	0	0	0	2	3	3	14	9	14	13	9	18	6	12	7	10	7	5	4	6	7	8	7	3	2	1	2	4	4	4	4	0	2	0	2	2
0	0	0	0	0	0	0	0	0	0	0	0	0	0	0	0	0	0	3	2	7	6	4	8	13	10	7	8	12	15	10	6	6	9	6	1	14	3	6	1	0	2	1	3	0	3	0	1	2	4
0	0	0	0	0	0	0	0	0	0	0	0	0	0	0	0	0	1	2	9	6	11	13	11	10	12	13	8	9	5	9	11	5	10	4	7	3	3	4	6	1	0	3	6	2	1	1	2	4	1
0	0	0	0	0	0	0	0	0	0	0	0	1	0	0	0	2	1	2	7	11	11	14	7	14	11	5	10	7	9	4	3	3	5	3	4	0	4	3	4	2	3	1	2	1	1	2	3	2	0
0	0	0	0	0	0	0	0	0	0	0	0	0	1	0	0	0	2	6	3	10	8	3	4	11	8	9	6	5	5	5	3	6	3	6	4	2	7	1	3	3	3	3	0	4	0	1	2	1	3
0	0	0	0	0	0	0	0	0	0	0	0	0	0	0	0	0	1	1	5	11	6	6	8	7	7	8	11	3	3	4	1	6	6	4	5	2	2	3	2	3	4	0	2	2	2	1	0	1	1
0	0	0	0	0	0	0	0	0	0	0	0	0	0	0	0	0	0	2	1	7	6	7	5	7	6	6	5	6	7	3	2	4	3	0	8	7	2	0	2	2	1	1	1	0	2	1	1	0	1
0	0	0	0	0	0	0	0	0	0	0	0	0	0	0	0	0	2	1	3	5	6	9	8	10	7	8	6	4	4	4	4	7	4	4	1	3	1	0	6	2	1	1	0	2	0	3	1	0	0
0	0	0	0	0	0	0	0	0	0	0	0	0	0	1	0	0	2	2	6	2	3	5	7	9	8	6	9	5	8	7	6	2	1	5	2	1	2	2	2	1	5	2	2	1	0	3	2	0	1
0	0	0	0	0	0	0	0	0	0	0	0	0	1	0	0	0	2	0	4	5	8	7	4	4	5	8	3	4	3	3	6	0	4	2	4	4	2	0	2	2	1	1	1	0	1	1	0	0	0
0	0	0	0	0	0	0	0	0	0	0	0	0	0	0	0	0	0	1	6	7	5	11	3	5	6	4	6	8	2	4	7	3	3	2	2	9	3	5	1	2	3	1	4	1	2	4	1	1	0
0	0	0	0	0	0	0	0	0	0	0	0	0	0	0	0	0	1	2	6	3	6	13	4	5	4	3	5	7	6	5	4	5	0	5	3	3	2	2	0	2	3	2	0	0	1	2	2	1	0
0	0	0	0	0	0	0	0	0	0	0	0	0	0	0	0	1	0	3	1	3	3	4	6	6	4	5	3	3	1	5	2	1	1	3	3	0	0	3	1	0	2	1	0	0	1	2	1	3	0
0	0	0	0	0	0	0	0	0	0	0	0	0	0	0	0	0	0	1	3	1	3	2	5	2	4	4	3	4	2	3	3	3	3	3	2	6	1	1	1	1	1	0	0	1	1	1	1	1	0
0	0	0	0	0	0	0	0	0	0	0	0	0	0	0	0	0	0	0	3	0	0	3	4	3	7	2	4	2	1	4	2	2	1	2	1	5	0	1	0	0	1	0	0	0	2	1	1	0	0
0	0	0	0	0	0	0	0	0	0	0	0	0	0	0	0	0	0	1	1	2	3	2	3	1	4	3	3	5	0	4	2	3	2	2	3	0	1	0	0	2	2	0	3	2	0	0	0	0	1
0	0	0	0	0	0	0	0	0	0	0	0	0	0	0	0	0	2	3	4	3	5	3	3	3	6	5	2	4	2	5	2	3	3	4	3	3	2	1	1	1	1	3	1	0	0	3	0	1	0
0	0	0	0	0	0	0	0	0	0	0	0	0	0	0	1	0	0	1	1	4	1	3	1	5	4	1	1	0	0	3	1	1	1	2	1	2	1	3	2	1	0	1	0	1	0	0	0	0	0
0	0	0	0	0	0	0	0	0	0	0	0	0	0	0	1	0	0	1	1	2	2	1	1	2	3	1	2	2	1	3	1	3	0	1	1	0	0	2	1	0	2	0	0	0	2	1	0	1	0
0	0	0	0	0	0	0	0	0	0	0	0	0	0	0	0	1	0	1	0	1	5	1	0	2	0	0	2	1	2	2	1	0	1	2	2	0	0	1	2	0	0	0	1	0	0	0	0	0	0
0	0	0	0	0	0	0	0	0	0	0	0	0	0	0	0	0	0	0	2	1	0	3	3	0	4	3	0	1	1	1	0	1	0	0	2	0	1	0	2	0	2	0	0	1	1	0	1	0	0
0	0	0	0	0	0	0	0	0	0	0	0	0	0	0	0	0	0	0	3	3	1	1	7	2	3	2	2	2	2	2	0	0	1	0	2	0	1	3	2	1	0	2	1	1	1	1	1	1	1
0	0	0	0	0	0	0	0	0	0	0	0	0	0	0	0	0	0	0	1	2	2	3	1	2	2	0	0	0	0	2	3	3	0	1	2	0	2	0	1	0	0	1	0	0	0	0	0	0	0
0	0	0	0	0	0	0	0	0	0	0	0	0	0	0	0	0	0	0	1	3	1	0	4	4	2	5	2	5	2	1	2	4	1	0	2	1	2	1	1	0	3	1	2	1	1	0	0	0	0
0	0	0	0	0	0	0	0	0	0	0	0	0	0	0	0	0	0	0	0	0	1	6	1	2	3	1	0	4	1	2	0	0	0	1	1	0	0	1	0	0	0	0	0	0	0	1	0	0	0
0	0	0	0	0	0	0	0	0	0	0	0	0	0	0	0	0	0	3	2	0	3	5	1	3	2	0	1	1	0	0	0	0	0	0	1	0	0	0	2	1	0	0	0	0	1	1	0	0	0
0	0	0	0	0	0	0	0	0	0	0	0	0	0	0	0	0	1	0	3	2	0	5	2	5	2	2	3	2	1	3	3	2	0	2	1	0	1	0	0	0	0	0	2	0	0	0	1	1	0
0	0	0	0	0	0	0	0	0	0	1	0	0	0	0	0	0	0	0	1	1	0	0	0	0	1	2	2	1	0	1	1	0	1	1	0	1	0	1	0	0	0	0	0	0	0	0	0	0	0
0	0	0	0	0	0	0	0	0	0	0	0	0	0	0	0	0	0	0	1	2	2	2	1	2	0	1	0	0	0	2	2	0	0	1	0	0	1	0	0	1	0	0	0	0	0	0	0	0	1
0	0	0	0	0	0	0	0	0	0	0	0	0	0	0	0	0	0	0	1	2	1	1	1	0	2	4	1	1	1	3	0	1	2	0	0	1	0	0	0	0	1	1	1	0	0	1	1	0	0
0	0	0	0	0	0	0	0	0	0	0	0	0	0	0	0	0	0	0	0	0	0	1	0	1	0	0	1	0	1	1	0	0	1	0	1	1	0	0	0	1	0	0	0	0	1	0	0	0	0
0	0	0	0	0	0	0	0	0	0	0	0	0	0	1	0	0	0	0	1	0	0	1	0	0	1	1	0	1	1	2	3	1	0	2	0	0	2	1	0	0	0	0	0	0	0	0	0	0	0
0	0	0	0	0	0	0	0	0	0	0	0	0	0	0	0	0	0	0	0	2	0	0	0	2	2	0	3	2	1	0	2	1	2	0	0	0	1	0	0	0	0	0	1	0	0	0	0	0	0
0	0	0	0	0	0	0	0	0	0	0	0	0	0	0	0	0	0	0	0	0	1	1	2	0	3	0	1	0	1	2	0	2	2	0	0	0	2	0	0	1	0	1	0	0	0	0	0	0	0
0	0	0	0	0	0	0	0	0	0	0	0	0	0	0	0	0	0	0	0	1	0	1	0	0	0	0	0	0	0	0	0	0	0	1	0	0	0	0	1	0	0	1	0	0	0	1	0	0	0
0	0	0	0	0	0	0	0	0	0	0	0	0	0	0	0	0	0	1	0	2	2	1	0	1	0	1	2	2	0	1	0	0	1	1	0	0	2	0	0	0	0	0	1	0	0	0	0	0	1
0	0	0	0	0	0	0	0	0	0	0	0	0	0	0	0	0	0	0	0	0	1	1	0	0	0	0	0	0	0	0	0	1	1	0	0	0	0	0	1	0	0	0	0	0	0	0	0	0	0
0	0	0	0	0	0	0	0	0	0	0	0	0	0	0	0	0	0	0	0	1	2	1	2	1	0	1	0	2	2	1	2	0	0	0	0	0	0	0	1	0	0	0	0	0	0	0	0	0	0
0	0	0	0	0	0	0	0	0	0	0	0	0	0	0	0	0	0	0	0	1	1	1	1	0	2	1	0	2	0	1	0	0	0	0	0	0	0	0	1	1	0	0	0	0	0	0	0	0	0
0	0	0	0	0	0	0	0	0	0	0	0	0	0	0	0	0	0	0	0	0	0	0	1	1	1	1	0	0	0	0	0	0	0	1	1	1	1	0	0	1	0	0	0	0	1	0	0	0	1
0	0	0	0	0	0	0	0	0	0	0	0	0	0	0	0	0	0	0	0	0	0	0	0	2	2	0	1	1	1	0	1	0	0	1	0	0	0	0	0	0	0	0	1	0	0	0	0	0	0
0	0	0	0	0	0	0	0	0	0	0	0	0	0	0	0	0	0	0	0	0	0	0	0	0	1	0	1	0	0	0	0	0	0	0	0	1	0	0	0	0	0	0	0	0	0	0	0	0	0
0	0	0	0	0	0	0	0	0	0	0	0	0	0	0	0	0	0	0	0	1	0	0	0	0	0	0	1	0	0	0	1	0	1	2	1	1	1	0	0	0	0	0	0	0	1	0	0	0	0
0	0	0	0	0	0	0	0	0	0	0	0	0	0	0	0	0	0	0	0	0	0	2	1	0	3	1	0	1	0	0	0	1	0	0	0	1	0	0	0	0	0	0	0	1	0	0	0	0	0
0	0	0	0	0	0	0	0	0	0	0	0	0	0	0	0	0	0	0	0	0	1	1	1	0	1	0	2	1	0	0	0	0	1	0	0	0	0	0	0	0	0	0	0	1	0	1	0	0	0
0	0	0	0	0	0	0	0	0	0	0	0	0	0	0	0	0	0	0	0	0	0	0	0	0	0	0	0	0	0	0	0	0	0	0	0	0	0	0	0	0	0	0	0	0	0	0	0	0	0
0	0	0	0	0	0	0	0	0	0	0	0	0	0	0	0	0	0	0	1	0	0	0	1	0	1	1	0	1	0	0	0	1	0	0	0	0	3	1	0	0	0	0	1	0	1	0	0	0	0
0	0	0	0	0	0	0	0	0	0	0	0	0	0	0	0	0	0	0	0	0	0	0	0	1	0	1	0	0	0	0	0	0	2	0	0	0	0	0	0	0	1	0	0	0	0	0	0	0	0
0	0	0	0	0	0	0	0	0	0	0	0	0	0	0	0	0	0	0	0	0	0	0	0	0	1	0	1	0	0	0	0	0	0	0	0	0	0	0	0	0	0	0	0	0	0	0	0	0	0
0	0	0	0	0	0	0	0	0	0	0	0	0	0	0	0	0	0	0	0	0	0	0	0	1	1	0	0	0	0	0	0	0	0	0	0	0	0	0	0	0	0	0	0	0	0	0	0	0	0
0	0	0	0	0	0	0	0	0	0	0	0	0	0	0	0	0	0	0	0	0	1	0	0	0	0	0	0	0	0	0	0	0	0	0	0	0	0	1	0	1	0	0	0	0	0	0	0	0	0
0	0	0	0	0	0	0	0	0	0	0	0	0	0	0	0	0	0	0	0	0	0	0	0	0	0	0	0	0	0	0	0	0	0	0	0	0	0	0	0	0	0	0	0	0	0	0	0	0	0
0	0	0	0	0	0	0	0	0	0	0	0	0	0	0	0	0	0	0	0	0	0	0	0	0	1	0	0	1	0	0	1	1	0	0	0	0	0	0	0	1	0	0	0	0	0	0	0	0	0
0	0	0	0	0	0	0	0	0	0	0	0	0	0	0	0	0	0	0	0	0	0	0	0	0	0	0	0	0	0	0	0	0	0	0	0	0	0	0	0	0	0	0	0	0	0	0	0	0	0
0	0	0	0	0	0	0	0	0	0	0	0	0	0	0	0	0	0	0	0	0	0	0	0	0	0	0	0	0	0	0	0	0	0	0	0	0	0	0	0	0	0	0	0	0	0	0	0	0	0
0	0	0	0	0	0	0	0	0	0	0	0	0	0	0	0	0	0	0	0	0	0	0	0	0	1	1	0	0	0	0	0	0	0	1	0	0	0	0	0	0	0	0	0	0	0	0	0	0	0
0	0	0	0	0	0	0	0	0	0	0	0	0	0	0	0	0	0	0	0	0	0	0	0	0	1	0	0	0	1	0	0	0	0	0	0	0	0	0	0	0	0	0	0	0	0	0	0	0	0
0	0	0	0	0	0	0	0	0	0	0	0	0	0	0	0	0	0	0	0	0	0	0	0	0	1	0	0	0	0	0	0	0	1	0	0	0	0	0	0	0	0	0	0	0	0	0	0	0	0
0	0	0	0	0	0	0	0	0	0	0	0	0	0	0	0	0	0	0	0	0	0	0	0	0	1	0	0	0	0	0	0	0	0	1	0	1	0	0	0	0	2	0	1	0	0	0	0	0	0
0	0	0	0	0	0	0	0	0	0	0	0	0	0	0	0	0	0	0	0	0	0	0	0	1	0	0	1	0	0	0	0	0	0	1	0	0	0	0	0	0	0	1	0	1	0	0	0	0	0
0	0	0	0	0	0	0	0	0	0	0	0	0	0	0	0	0	0	0	0	0	0	0	0	0	0	0	0	0	0	0	0	0	0	0	0	0	0	0	0	0	0	0	0	0	0	0	0	0	0
0	0	0	0	0	0	0	0	0	0	0	0	0	0	0	0	0	0	0	0	0	0	0	0	0	0	0	0	0	1	0	0	0	0	0	0	0	1	0	0	0	0	0	0	0	0	0	0	0	0
0	0	0	0	0	0	0	0	0	0	0	0	0	0	0	0	0	0	0	0	0	0	0	0	0	0	0	0	0	0	0	1	0	0	0	0	0	0	0	0	0	0	0	0	0	0	0	0	0	0
0	0	0	0	0	0	0	0	0	0	0	0	0	0	0	0	0	0	0	0	0	0	0	0	0	0	0	0	0	0	0	0	0	0	0	0	0	0	0	0	0	0	0	0	0	0	0	0	0	0
0	0	0	0	0	0	0	0	0	0	0	0	0	0	0	0	0	0	0	0	0	0	1	1	0	0	0	1	0	0	0	0	0	0	0	0	0	0	0	0	0	0	0	0	0	0	0	0	0	0
0	0	0	0	0	0	0	0	0	0	0	0	0	0	0	0	0	0	0	0	0	0	0	0	0	0	0	1	0	0	0	0	0	0	0	0	0	1	1	0	0	0	0	0	0	0	0	0	0	0
0	0	0	0	0	0	0	0	0	0	0	0	0	0	0	0	0	0	0	0	0	0	0	0	0	0	0	0	0	0	0	0	0	0	0	0	0	0	0	0	0	0	0	0	0	0	0	0	0	0
0	0	0	0	0	0	0	0	0	0	0	0	0	0	0	0	0	0	0	0	0	0	0	0	0	0	0	0	0	0	0	0	0	0	0	0	0	0	0	0	0	0	0	0	0	0	0	0	0	0
0	0	0	0	0	0	0	0	0	0	0	0	0	0	0	0	0	0	0	0	0	0	0	0	0	0	0	0	0	0	0	0	0	0	0	0	0	0	0	0	0	0	0	0	0	0	0	0	0	0
0	0	0	0	0	0	0	0	0	0	0	0	0	0	0	0	0	0	0	0	0	0	0	0	0	0	0	0	0	0	0	0	0	0	0	0	0	0	0	0	0	0	0	0	0	0	0	0	0	0
0	0	0	0	0	0	0	0	0	0	0	0	0	0	0	0	0	0	0	0	0	0	0	0	2	0	0	0	0	0	0	0	0	0	0	0	0	0	0	1	0	0	0	0	0	0	0	0	0	0
0	0	0	0	0	0	0	0	0	0	0	0	0	0	0	0	0	0	0	0	0	0	0	0	0	0	0	0	0	0	0	0	0	0	0	0	0	0	0	0	0	0	0	0	0	0	0	0	0	0
0	0	0	0	0	0	0	0	0	0	0	0	0	0	0	0	0	0	0	0	0	0	0	0	0	0	1	0	0	0	0	0	0	0	0	0	0	0	0	0	0	0	0	1	0	0	0	0	0	0
0	0	0	0	0	0	0	0	0	0	0	0	0	0	0	0	0	0	0	0	0	0	0	0	0	0	0	0	0	0	0	0	0	0	0	0	0	0	0	0	0	0	0	0	0	0	0	0	0	0
0	0	0	0	0	0	0	0	0	0	0	0	0	0	0	0	0	0	0	0	0	0	0	0	0	0	0	0	0	0	0	0	0	0	0	0	0	0	0	0	0	0	0	0	0	0	0	0	0	0
0	0	0	0	0	0	0	0	0	0	0	0	0	0	0	0	0	0	0	0	0	0	0	0	0	0	0	0	0	0	0	0	0	0	0	0	0	0	0	0	0	0	0	0	0	0	0	0	0	0
0	0	0	0	0	0	0	0	0	0	0	0	0	0	0	0	0	0	0	0	0	0	0	0	0	0	0	0	0	0	0	0	0	0	0	0	0	0	0	0	0	0	0	0	0	0	0	0	0	0
0	0	0	0	0	0	0	0	0	0	0	0	0	0	0	0	0	0	0	0	0	0	0	1	0	1	0	0	0	1	0	0	0	0	0	0	0	0	0	0	0	0	0	0	0	0	0	0	0	0
0	0	0	0	0	0	0	0	0	0	0	0	0	0	0	0	0	0	0	0	0	0	1	1	0	0	0	1	1	0	0	0	0	1	0	0	0	0	0	0	0	0	0	0	0	0	0	0	0	0
0	0	0	0	0	0	0	0	0	0	0	0	0	0	0	0	0	0	0	0	0	0	0	0	0	0	0	0	0	0	0	0	0	0	0	0	0	0	0	0	0	0	0	0	0	0	0	0	0	0
0	0	0	0	0	0	0	0	0	0	0	0	0	0	0	0	0	0	0	0	0	0	0	0	0	0	0	0	0	0	0	0	0	0	0	0	0	0	0	0	0	0	0	0	0	0	0	0	0	0
0	0	0	0	0	0	0	0	0	0	0	0	0	0	0	0	0	0	0	0	0	0	0	0	0	0	0	0	0	0	0	0	0	0	0	0	0	0	0	0	0	0	0	0	0	0	0	0	0	0
0	0	0	0	0	0	0	0	0	0	0	0	0	0	0	0	0	0	0	0	0	0	0	0	0	0	0	0	0	0	0	0	0	0	0	0	0	0	0	0	0	0	0	0	0	0	0	0	0	0
0	0	0	0	0	0	0	0	0	0	0	0	0	0	0	0	0	0	0	0	0	0	0	0	0	0	0	0	0	0	0	0	0	0	0	0	0	0	0	0	0	0	0	0	0	0	0	0	0	0
0	0	0	0	0	0	0	0	0	0	0	0	0	0	0	0	0	0	0	0	0	0	0	0	0	0	0	0	0	0	0	0	0	0	0	0	0	0	0	0	0	0	0	0	0	0	0	0	0	0
0	0	0	0	0	0	0	0	0	0	0	0	0	0	0	0	0	0	0	0	0	0	0	0	0	0	0	2	2	0	0	0	0	0	0	0	0	0	1	0	0	0	0	0	1	0	0	0	0	0
0	0	0	0	0	0	0	0	0	0	0	0	0	0	0	0	0	0	0	0	0	0	0	0	0	0	0	0	0	0	0	0	0	0	0	0	0	0	0	0	0	0	0	0	0	0	0	0	0	0
0	0	0	0	0	0	0	0	0	0	0	0	0	0	0	0	0	0	0	0	0	0	0	0	0	0	0	0	0	0	0	0	0	0	0	0	0	0	0	0	0	0	0	0	0	0	0	0	0	0
0	0	0	0	0	0	0	0	0	0	0	0	0	0	0	0	0	0	0	0	0	0	0	0	0	0	0	0	0	0	0	0	0	0	0	0	0	0	0	0	0	0	0	0	0	0	0	0	0	0
0	0	0	0	0	0	0	0	0	0	0	0	0	0	0	0	0	0	0	0	0	0	0	0	0	0	0	0	0	0	0	0	0	0	0	0	0	0	0	0	0	0	0	0	0	0	0	0	0	0
0	0	0	0	0	0	0	0	0	0	0	0	0	0	0	0	0	0	0	0	0	0	0	0	0	0	1	1	0	0	0	0	0	0	0	0	0	0	0	0	0	0	0	1	0	1	0	0	0	1
[truncated: 148 more columns]

## Sheet: Ext. 3b
N_BSV (arb.u.)
0	0.00262013	0.00524027	0.0078604	0.0104805	0.0131007	0.0157208	0.0183409	0.0209611	0.0235812	0.0262013	0.0288215	0.0314416	0.0340617	0.0366819	0.039302	0.0419221	0.0445423	0.0471624	0.0497826	0.0524027	0.0550228	0.057643	0.0602631	0.0628832	0.0655034	0.0681235	0.0707436	0.0733638	0.0759839	0.078604	0.0812242	0.0838443	0.0864644	0.0890846	0.0917047	0.0943248	0.096945	0.0995651	0.102185	0.104805	0.107426	0.110046	0.112666	0.115286	0.117906	0.120526	0.123146	0.125766	0.128387
P
0.000192888	0.000331185	0.000833421	0.00150671	0.00292971	0.00515338	0.00795572	0.0108636	0.0143538	0.0180987	0.0221312	0.0262291	0.0286639	0.0312042	0.0340575	0.0351857	0.0359718	0.0362447	0.0362993	0.0346652	0.036252	0.0330202	0.0323178	0.0314334	0.0296865	0.0294609	0.0262218	0.0253193	0.0232084	0.0226589	0.0208719	0.0191432	0.0198274	0.0169195	0.017076	0.0155439	0.0138843	0.0150926	0.0125887	0.0121119	0.0110929	0.0117662	0.0098664	0.00992827	0.00928046	0.0083051	0.0075663	0.00664189	0.00727151	0.00577572
Q_meas
0.20864	0.129367	0.0967581	0.0769576	0.0628126	0.052826	0.0450642	0.0383875	0.0330576	0.0285465	0.0251403	0.0218896	0.0192702	0.0167421	0.0153881	0.0132817	0.0118734	0.0105169	0.00945137	0.00859058	0.00754235	0.00697014	0.00601069	0.00537189	0.00472075	0.00441738	0.00378104	0.00366512	0.00319403	0.00283886	0.00247383	0.00237271	0.00213346	0.00183996	0.00168457	0.00156372	0.00132201	0.00117649	0.00113703	0.00100384	0.00100877	0.000890382	0.000848453	0.000668403	0.000653604	0.000515484	0.000466156	0.000461223	0.000439025	0.0003453
[truncated: 99 more columns]

## Sheet: Ext. 3c
Energy (eV)
-41	-40.18	-39.36	-38.54	-37.72	-36.9	-36.08	-35.26	-34.44	-33.62	-32.8	-31.98	-31.16	-30.34	-29.52	-28.7	-27.88	-27.06	-26.24	-25.42	-24.6	-23.78	-22.96	-22.14	-21.32	-20.5	-19.68	-18.86	-18.04	-17.22	-16.4	-15.58	-14.76	-13.94	-13.12	-12.3	-11.48	-10.66	-9.84	-9.02	-8.2	-7.38	-6.56	-5.74	-4.92	-4.1	-3.28	-2.46	-1.64	-0.82
Lineouts: Y (arb.u.)
0	0	0	0	0	0	0	0	0	0	0	0	0	0	0	0	0	0.00252089	0.0101097	0.00252089	0	0	0	0	0	0	0	0	0	0	0	0	0	0	0	0	0	0.00252089	0.0101097	0.00252089	0	0	0.00252089	0.0101097	0.00504177	0.0252351	0.0858673	0.164093	0.416549	0.871382
0	0	0	0	0	0	0	0	0	0.00121444	0.00608483	0.00608483	0.00121444	0	0.00121444	0.00487039	0.00121444	0	0	0	0	0.00242888	0.00974077	0.00242888	0	0	0.00121444	0.00487039	0.00121444	0.00121444	0.00487039	0.00121444	0.00121444	0.00608483	0.00608483	0.00364333	0.0194563	0.0571797	0.0924616	0.130147	0.226265	0.371036	0.560804	0.78593	0.890574	0.853964	0.885666	0.907526	0.90034	0.758985
0	0	0	0	0	0	0	0	0	0.00115541	0.00463363	0.00231081	0.00463363	0.00115541	0.00115541	0.00578904	0.00578904	0.00115541	0	0	0	0	0	0	0.00115541	0.00463363	0.00346622	0.0150443	0.0324114	0.0451329	0.0879309	0.203712	0.325221	0.473366	0.648168	0.799743	0.959561	0.958357	0.891152	0.905137	0.864553	0.83917	0.769582	0.795301	0.594743	0.615853	0.510351	0.487279	0.495342	0.538236
0	0	0	0	0	0	0	0	0	0	0	0	0	0.00134176	0.00672275	0.00806452	0.00672275	0.00134176	0	0	0.00402529	0.0188265	0.0174708	0.0174708	0.0282188	0.0645022	0.13978	0.266073	0.496017	0.653212	0.799757	0.881744	0.907237	0.961033	0.986582	0.93417	0.811805	0.715072	0.618228	0.623665	0.612945	0.501342	0.401828	0.415343	0.409949	0.401856	0.422094	0.350786	0.305096	0.294362
0	0	0	0	0	0	0	0	0	0	0	0	0	0	0	0	0.00175135	0.00877496	0.0122777	0.0157986	0.00525406	0.014029	0.0473593	0.110517	0.22627	0.442123	0.654365	0.863231	0.915789	0.936824	0.970227	0.903494	0.850862	0.826343	0.740363	0.621034	0.556107	0.55618	0.501724	0.487731	0.44039	0.32451	0.312269	0.347387	0.333358	0.264891	0.231579	0.21578	0.210545	0.191189
0	0	0	0	0	0	0	0	0	0	0	0	0	0	0	0	0	0	0.00475367	0.0261946	0.0547413	0.138079	0.252414	0.359421	0.62154	0.738005	0.928695	0.911859	0.900049	0.828522	0.842857	0.831047	0.657044	0.65952	0.671527	0.526071	0.54771	0.440456	0.345209	0.328571	0.326195	0.319039	0.304803	0.238029	0.295246	0.328646	0.207106	0.147586	0.176207	0.195222
[truncated: 148 more columns]

## Sheet: Ext. 3d
N_BSV (arb. u.)
0	0.00262013	0.00524027	0.0078604	0.0104805	0.0131007	0.0157208	0.0183409	0.0209611	0.0235812	0.0262013	0.0288215	0.0314416	0.0340617	0.0366819	0.039302	0.0419221	0.0445423	0.0471624	0.0497826	0.0524027	0.0550228	0.057643	0.0602631	0.0628832	0.0655034	0.0681235	0.0707436	0.0733638	0.0759839	0.078604
Cut_off energy (eV)
3.31231	4.2973	5.77324	6.98953	8.22234	11.5479	9.0277	9.68609	10.9592	10.9608	18.3876	18.3449	18.8833	22.7861	24.5659	31.4152	28.0863	35.8548	30.1057	35.358	38.1399	38.1622	35.7044	38.671	43.3907	NaN	47.213	47.3433	47.5566	46.7918	51.3983
First fourth data points excluded from plot. Here the automated fitting routine does not work due to the low energies.

## Sheet: Ext. 3e
Energy axis (eV)
-41	-40.18	-39.36	-38.54	-37.72	-36.9	-36.08	-35.26	-34.44	-33.62	-32.8	-31.98	-31.16	-30.34	-29.52	-28.7	-27.88	-27.06	-26.24	-25.42	-24.6	-23.78	-22.96	-22.14	-21.32	-20.5	-19.68	-18.86	-18.04	-17.22	-16.4	-15.58	-14.76	-13.94	-13.12	-12.3	-11.48	-10.66	-9.84	-9.02	-8.2	-7.38	-6.56	-5.74	-4.92	-4.1	-3.28	-2.46	-1.64	-0.82
R (arb.u.)
0	0	0	0	0	1.5	3	3	1.5	1.5	0	1.5	0	1.5	6	1.5	3	0	3	1.5	3	3	3	3	12	3	6	4.5	1.5	1.5	1.5	3	4.5	0	3	1.5	4.5	4.5	10.5	18	21	25.5	18	19.5	39	34.5	30	31.5	42	37.5
[truncated: 148 more columns]

## Sheet: Ext. 3f
Intensity (W/cm^2)
100000000000	1.4975e+11	1.99499e+11	2.49249e+11	2.98999e+11	3.48749e+11	3.98498e+11	4.48248e+11	4.97998e+11	5.47748e+11	5.97497e+11	6.47247e+11	6.96997e+11	7.46747e+11	7.96496e+11	8.46246e+11	8.95996e+11	9.45746e+11	9.95495e+11	1.04525e+12	1.09499e+12	1.14474e+12	1.19449e+12	1.24424e+12	1.29399e+12	1.34374e+12	1.39349e+12	1.44324e+12	1.49299e+12	1.54274e+12	1.59249e+12	1.64224e+12	1.69199e+12	1.74174e+12	1.79149e+12	1.84124e+12	1.89099e+12	1.94074e+12	1.99049e+12	2.04024e+12	2.08999e+12	2.13974e+12	2.18949e+12	2.23924e+12	2.28899e+12	2.33874e+12	2.38849e+12	2.43824e+12	2.48799e+12	2.53774e+12
Energy (eV)
-19.8666	-19.6598	-19.453	-19.2462	-19.0394	-18.8326	-18.6258	-18.4189	-18.2121	-18.0053	-17.7985	-17.5917	-17.3849	-17.1781	-16.9713	-16.7645	-16.5577	-16.3509	-16.1441	-15.9373	-15.7305	-15.5237	-15.3169	-15.1101	-14.9033	-14.6965	-14.4897	-14.2829	-14.0761	-13.8692	-13.6624	-13.4556	-13.2488	-13.042	-12.8352	-12.6284	-12.4216	-12.2148	-12.008	-11.8012	-11.5944	-11.3876	-11.1808	-10.974	-10.7672	-10.5604	-10.3536	-10.1468	-9.93996	-9.73316
Y (arb. u.)
1.44286e-24	6.09164e-25	2.44613e-25	1.3374e-25	1.93505e-25	2.68228e-25	2.37519e-25	1.57439e-25	1.44079e-25	1.76436e-25	1.68958e-25	1.2958e-25	1.35814e-25	1.51277e-25	1.36014e-25	1.39298e-25	1.5527e-25	1.33362e-25	1.13762e-25	1.13656e-25	1.11474e-25	1.24027e-25	1.32802e-25	1.23654e-25	1.27041e-25	1.16323e-25	1.14964e-25	1.22307e-25	1.20729e-25	1.27141e-25	1.20983e-25	1.23658e-25	1.17129e-25	1.11209e-25	1.09235e-25	1.05949e-25	1.06149e-25	1.03458e-25	1.02191e-25	9.85834e-26	9.97024e-26	1.02808e-25	1.06061e-25	1.02451e-25	1.01992e-25	9.90344e-26	1.01451e-25	1.02902e-25	9.7708e-26	1.05362e-25
3.49533e-24	1.45244e-24	5.84313e-25	3.24027e-25	4.75842e-25	6.54657e-25	5.80372e-25	3.87864e-25	3.60092e-25	4.51175e-25	4.31696e-25	3.34956e-25	3.49602e-25	3.88248e-25	3.41803e-25	3.36555e-25	3.70286e-25	3.27622e-25	3.01041e-25	3.14802e-25	2.97037e-25	3.0949e-25	3.23384e-25	3.01649e-25	3.11241e-25	2.95856e-25	2.92134e-25	3.02406e-25	2.92263e-25	3.02087e-25	2.89343e-25	2.92525e-25	2.83581e-25	2.76837e-25	2.7502e-25	2.69484e-25	2.7067e-25	2.64811e-25	2.64693e-25	2.57224e-25	2.60265e-25	2.62728e-25	2.68691e-25	2.60752e-25	2.58723e-25	2.54342e-25	2.57991e-25	2.57464e-25	2.52776e-25	2.59893e-25
1.16026e-23	4.78659e-24	1.92735e-24	1.07714e-24	1.59472e-24	2.18509e-24	1.93572e-24	1.29634e-24	1.20863e-24	1.53004e-24	1.46487e-24	1.14336e-24	1.19429e-24	1.32524e-24	1.1537e-24	1.11259e-24	1.22074e-24	1.10118e-24	1.04721e-24	1.112e-24	1.03065e-24	1.04293e-24	1.07331e-24	1.00287e-24	1.03847e-24	1.00261e-24	9.8839e-25	1.00903e-24	9.67233e-25	9.9222e-25	9.54735e-25	9.62725e-25	9.44402e-25	9.33874e-25	9.32452e-25	9.16807e-25	9.23043e-25	9.03956e-25	9.09777e-25	8.88018e-25	8.9791e-25	8.90186e-25	9.03872e-25	8.82817e-25	8.82456e-25	8.7011e-25	8.76485e-25	8.69567e-25	8.65067e-25	8.71188e-25
3.41467e-23	1.40614e-23	5.66342e-24	3.17273e-24	4.70888e-24	6.44408e-24	5.70565e-24	3.82144e-24	3.5646e-24	4.52475e-24	4.33385e-24	3.38873e-24	3.54301e-24	3.9312e-24	3.41075e-24	3.26885e-24	3.58731e-24	3.25719e-24	3.12636e-24	3.32963e-24	3.07046e-24	3.08338e-24	3.15733e-24	2.9522e-24	3.06111e-24	2.9662e-24	2.92197e-24	2.97086e-24	2.84271e-24	2.91141e-24	2.80623e-24	2.82981e-24	2.78521e-24	2.76351e-24	2.76295e-24	2.7182e-24	2.73917e-24	2.68269e-24	2.70602e-24	2.64522e-24	2.67373e-24	2.63229e-24	2.66522e-24	2.61047e-24	2.62042e-24	2.58411e-24	2.59686e-24	2.57355e-24	2.56775e-24	2.57228e-24
8.94194e-23	3.68136e-23	1.48294e-23	8.31519e-24	1.23503e-23	1.68942e-23	1.49525e-23	1.00112e-23	9.33397e-24	1.18539e-23	1.13574e-23	8.88658e-24	9.29994e-24	1.03202e-23	8.94443e-24	8.55678e-24	9.39809e-24	8.55468e-24	8.22915e-24	8.76195e-24	8.06773e-24	8.09032e-24	8.26993e-24	7.73592e-24	8.02549e-24	7.77825e-24	7.65932e-24	7.77832e-24	7.44159e-24	7.62209e-24	7.35411e-24	7.42092e-24	7.30968e-24	7.25792e-24	7.25864e-24	7.14016e-24	7.19735e-24	7.04762e-24	7.11548e-24	6.9602e-24	7.03435e-24	6.90208e-24	6.97784e-24	6.84451e-24	6.88903e-24	6.79017e-24	6.8189e-24	6.75994e-24	6.74455e-24	6.74934e-24
2.14169e-22	8.81797e-23	3.55243e-23	1.99265e-23	2.96029e-23	4.04885e-23	3.58281e-23	2.39824e-23	2.23505e-23	2.83842e-23	2.72e-23	2.12891e-23	2.2293e-23	2.47415e-23	2.14362e-23	2.04959e-23	2.25232e-23	2.05218e-23	1.97495e-23	2.10168e-23	1.93434e-23	1.9397e-23	1.98155e-23	1.854e-23	1.92378e-23	1.8639e-23	1.83502e-23	1.86288e-23	1.78242e-23	1.82617e-23	1.76293e-23	1.77983e-23	1.75343e-23	1.74118e-23	1.74146e-23	1.71275e-23	1.72661e-23	1.69045e-23	1.70739e-23	1.67063e-23	1.68838e-23	1.65409e-23	1.67103e-23	1.64024e-23	1.65321e-23	1.62891e-23	1.63549e-23	1.62197e-23	1.61765e-23	1.61863e-23
4.52181e-22	1.86205e-22	7.50235e-23	4.20846e-23	6.25208e-23	8.55157e-23	7.56762e-23	5.06545e-23	4.71961e-23	5.99254e-23	5.7428e-23	4.49576e-23	4.70945e-23	5.22733e-23	4.529e-23	4.32992e-23	4.7583e-23	4.33576e-23	4.17217e-23	4.4392e-23	4.08631e-23	4.09882e-23	4.18709e-23	3.91776e-23	4.0652e-23	3.93773e-23	3.87614e-23	3.93469e-23	3.76515e-23	3.8583e-23	3.72551e-23	3.76212e-23	3.70631e-23	3.68038e-23	3.68097e-23	3.62004e-23	3.6492e-23	3.57263e-23	3.60862e-23	3.53126e-23	3.56888e-23	3.49565e-23	3.53115e-23	3.46658e-23	3.49503e-23	3.44358e-23	3.4576e-23	3.42946e-23	3.41975e-23	3.42208e-23
9.09958e-22	3.74771e-22	1.51013e-22	8.47076e-23	1.25835e-22	1.72135e-22	1.52346e-22	1.01979e-22	9.50017e-23	1.206e-22	1.15575e-22	9.04944e-23	9.48183e-23	1.05255e-22	9.12012e-23	8.71916e-23	9.5804e-23	8.72813e-23	8.39738e-23	8.93494e-23	8.2269e-23	8.25441e-23	8.43306e-23	7.89052e-23	8.18698e-23	7.92907e-23	7.80415e-23	7.92203e-23	7.58131e-23	7.76981e-23	7.50323e-23	7.57783e-23	7.46531e-23	7.41291e-23	7.41408e-23	7.29118e-23	7.34943e-23	7.19518e-23	7.26736e-23	7.11179e-23	7.18789e-23	7.0416e-23	7.11386e-23	6.98358e-23	7.04055e-23	6.93747e-23	6.96627e-23	6.90978e-23	6.88984e-23	6.89509e-23
1.66418e-21	6.85476e-22	2.76233e-22	1.54942e-22	2.30168e-22	3.14887e-22	2.78717e-22	1.86577e-22	1.73787e-22	2.20589e-22	2.11408e-22	1.65562e-22	1.73505e-22	1.92616e-22	1.66897e-22	1.5954e-22	1.75271e-22	1.59667e-22	1.53616e-22	1.63468e-22	1.50544e-22	1.51066e-22	1.5434e-22	1.44409e-22	1.49825e-22	1.45093e-22	1.42795e-22	1.44949e-22	1.38726e-22	1.42189e-22	1.37324e-22	1.38699e-22	1.36644e-22	1.35688e-22	1.35711e-22	1.33461e-22	1.34521e-22	1.31695e-22	1.33013e-22	1.30171e-22	1.31572e-22	1.28908e-22	1.30238e-22	1.27851e-22	1.28892e-22	1.27014e-22	1.27548e-22	1.26519e-22	1.26153e-22	1.26248e-22
4.00809e-21	1.65148e-21	6.65663e-22	3.73361e-22	5.54702e-22	7.59157e-22	6.72122e-22	4.49889e-22	4.1884e-22	5.3162e-22	5.09792e-22	3.99571e-22	4.18807e-22	4.64829e-22	4.02656e-22	3.8471e-22	4.22546e-22	3.85038e-22	3.70612e-22	3.94557e-22	3.63509e-22	3.64749e-22	3.7259e-22	3.48567e-22	3.61529e-22	3.50065e-22	3.4451e-22	3.49774e-22	3.34879e-22	3.43323e-22	3.31647e-22	3.34984e-22	3.30061e-22	3.27766e-22	3.27819e-22	3.22354e-22	3.24875e-22	3.18055e-22	3.21285e-22	3.14501e-22	3.17947e-22	3.11541e-22	3.14761e-22	3.09017e-22	3.11575e-22	3.07092e-22	3.08413e-22	3.05932e-22	3.0504e-22	3.05242e-22
1.78374e-20	7.35301e-21	2.96467e-21	1.66276e-21	2.47086e-21	3.38332e-21	2.9963e-21	2.00525e-21	1.86557e-21	2.36805e-21	2.27294e-21	1.78357e-21	1.8695e-21	2.07393e-21	1.79579e-21	1.71468e-21	1.88301e-21	1.71676e-21	1.6535e-21	1.76134e-21	1.62352e-21	1.62878e-21	1.66334e-21	1.55572e-21	1.61288e-21	1.56151e-21	1.53678e-21	1.56087e-21	1.4952e-21	1.53336e-21	1.48156e-21	1.49645e-21	1.47464e-21	1.46443e-21	1.46459e-21	1.43993e-21	1.45096e-21	1.42061e-21	1.43539e-21	1.4056e-21	1.42134e-21	1.39286e-21	1.40726e-21	1.38176e-21	1.39346e-21	1.37375e-21	1.37982e-21	1.36869e-21	1.36463e-21	1.36542e-21
5.51081e-20	2.27196e-20	9.16108e-21	5.138e-21	7.63551e-21	1.04566e-20	9.26124e-21	6.19767e-21	5.76489e-21	7.3178e-21	7.02572e-21	5.51479e-21	5.78048e-21	6.41169e-21	5.55114e-21	5.29955e-21	5.81959e-21	5.3066e-21	5.11194e-21	5.44616e-21	5.02064e-21	5.03668e-21	5.14316e-21	4.81005e-21	4.9862e-21	4.82721e-21	4.75083e-21	4.82586e-21	4.6235e-21	4.74185e-21	4.58194e-21	4.62797e-21	4.56063e-21	4.52909e-21	4.52951e-21	4.45303e-21	4.48696e-21	4.39319e-21	4.43922e-21	4.34754e-21	4.39648e-21	4.30853e-21	4.35307e-21	4.27432e-21	4.31077e-21	4.25004e-21	4.26897e-21	4.2345e-21	4.22186e-21	4.22422e-21
9.87654e-20	4.07196e-20	1.64194e-20	9.20881e-21	1.36853e-20	1.87422e-20	1.65999e-20	1.11086e-20	1.03324e-20	1.31158e-20	1.25931e-20	9.88561e-21	1.03619e-20	1.14929e-20	9.95013e-21	9.49882e-21	1.04308e-20	9.51171e-21	9.16318e-21	9.76262e-21	9.00011e-21	9.02875e-21	9.21946e-21	8.62219e-21	8.93771e-21	8.65265e-21	8.51577e-21	8.65049e-21	8.28804e-21	8.50036e-21	8.21381e-21	8.29631e-21	8.17566e-21	8.11911e-21	8.11984e-21	7.98264e-21	8.04339e-21	7.87534e-21	7.95799e-21	7.79383e-21	7.88167e-21	7.72405e-21	7.80391e-21	7.66279e-21	7.72823e-21	7.61948e-21	7.65346e-21	7.59165e-21	7.56895e-21	7.57316e-21
1.36768e-19	5.63879e-20	2.27375e-20	1.27523e-20	1.89514e-20	2.59546e-20	2.2988e-20	1.53835e-20	1.43084e-20	1.81628e-20	1.74394e-20	1.36903e-20	1.43498e-20	1.5916e-20	1.37793e-20	1.31542e-20	1.44448e-20	1.31721e-20	1.26897e-20	1.352e-20	1.24641e-20	1.25037e-20	1.27678e-20	1.19406e-20	1.23774e-20	1.19826e-20	1.1793e-20	1.19797e-20	1.14779e-20	1.1772e-20	1.13753e-20	1.14895e-20	1.13224e-20	1.12441e-20	1.12451e-20	1.10551e-20	1.11392e-20	1.09065e-20	1.1021e-20	1.07937e-20	1.09154e-20	1.06972e-20	1.08078e-20	1.06124e-20	1.07031e-20	1.05525e-20	1.05996e-20	1.0514e-20	1.04825e-20	1.04883e-20
1.6863e-19	6.95248e-20	2.80348e-20	1.57233e-20	2.33666e-20	3.20017e-20	2.8344e-20	1.89676e-20	1.76419e-20	2.23944e-20	2.15026e-20	1.68802e-20	1.76935e-20	1.96245e-20	1.69899e-20	1.62189e-20	1.78102e-20	1.62412e-20	1.56464e-20	1.66703e-20	1.53685e-20	1.54173e-20	1.57428e-20	1.47228e-20	1.52613e-20	1.47745e-20	1.45408e-20	1.47711e-20	1.41524e-20	1.45151e-20	1.40259e-20	1.41668e-20	1.39608e-20	1.38643e-20	1.38655e-20	1.36311e-20	1.37348e-20	1.34478e-20	1.35891e-20	1.33089e-20	1.34591e-20	1.319e-20	1.33263e-20	1.30854e-20	1.31972e-20	1.30116e-20	1.30697e-20	1.29641e-20	1.29254e-20	1.29325e-20
1.95426e-19	8.05728e-20	3.24898e-20	1.82219e-20	2.70798e-20	3.70872e-20	3.28483e-20	2.19819e-20	2.04454e-20	2.59531e-20	2.49198e-20	1.9563e-20	2.05054e-20	2.27433e-20	1.96899e-20	1.87963e-20	2.06405e-20	1.88222e-20	1.8133e-20	1.93196e-20	1.7811e-20	1.78676e-20	1.82448e-20	1.70626e-20	1.76867e-20	1.71225e-20	1.68517e-20	1.71185e-20	1.64017e-20	1.6822e-20	1.62551e-20	1.64183e-20	1.61797e-20	1.60678e-20	1.60692e-20	1.57975e-20	1.59176e-20	1.55851e-20	1.57489e-20	1.54242e-20	1.55982e-20	1.52864e-20	1.54444e-20	1.51652e-20	1.52948e-20	1.50797e-20	1.51471e-20	1.50247e-20	1.49798e-20	1.4988e-20
2.18037e-19	8.98954e-20	3.62491e-20	2.03303e-20	3.02132e-20	4.13786e-20	3.66493e-20	2.45254e-20	2.2811e-20	2.8956e-20	2.78033e-20	2.18268e-20	2.28783e-20	2.5375e-20	2.19682e-20	2.09712e-20	2.30288e-20	2.10001e-20	2.02312e-20	2.15553e-20	1.98721e-20	1.99352e-20	2.0356e-20	1.90371e-20	1.97333e-20	1.91038e-20	1.88016e-20	1.90994e-20	1.82997e-20	1.87687e-20	1.81362e-20	1.83183e-20	1.8052e-20	1.79272e-20	1.79287e-20	1.76256e-20	1.77596e-20	1.73886e-20	1.75714e-20	1.72092e-20	1.74033e-20	1.70554e-20	1.72317e-20	1.69202e-20	1.70649e-20	1.68249e-20	1.69e-20	1.67635e-20	1.67133e-20	1.67226e-20
2.37157e-19	9.77788e-20	3.9428e-20	2.21131e-20	3.28628e-20	4.50074e-20	3.98634e-20	2.66762e-20	2.48115e-20	3.14954e-20	3.02416e-20	2.37411e-20	2.48848e-20	2.76005e-20	2.38949e-20	2.28104e-20	2.50484e-20	2.28418e-20	2.20056e-20	2.34458e-20	2.1615e-20	2.16836e-20	2.21413e-20	2.07067e-20	2.14639e-20	2.07792e-20	2.04506e-20	2.07745e-20	1.99046e-20	2.04148e-20	1.97268e-20	1.99249e-20	1.96353e-20	1.94995e-20	1.95012e-20	1.91715e-20	1.93172e-20	1.89137e-20	1.91125e-20	1.87186e-20	1.89297e-20	1.85513e-20	1.87431e-20	1.84043e-20	1.85616e-20	1.83006e-20	1.83824e-20	1.82339e-20	1.81793e-20	1.81893e-20
2.5334e-19	1.04451e-19	4.21185e-20	2.36221e-20	3.51053e-20	4.80787e-20	4.25837e-20	2.84966e-20	2.65046e-20	3.36446e-20	3.23054e-20	2.53613e-20	2.65831e-20	2.9484e-20	2.55255e-20	2.4367e-20	2.67577e-20	2.44006e-20	2.35073e-20	2.50458e-20	2.30902e-20	2.31634e-20	2.36523e-20	2.21198e-20	2.29287e-20	2.21973e-20	2.18462e-20	2.21923e-20	2.1263e-20	2.18081e-20	2.10731e-20	2.12848e-20	2.09753e-20	2.08303e-20	2.08321e-20	2.04799e-20	2.06356e-20	2.02045e-20	2.04169e-20	1.99961e-20	2.02217e-20	1.98174e-20	2.00223e-20	1.96604e-20	1.98285e-20	1.95497e-20	1.9637e-20	1.94783e-20	1.942e-20	1.94308e-20
2.67032e-19	1.10096e-19	4.43949e-20	2.48988e-20	3.70027e-20	5.06773e-20	4.48853e-20	3.00368e-20	2.79371e-20	3.5463e-20	3.40514e-20	2.67321e-20	2.80199e-20	3.10776e-20	2.69052e-20	2.5684e-20	2.82039e-20	2.57195e-20	2.47779e-20	2.63996e-20	2.43383e-20	2.44155e-20	2.49308e-20	2.33154e-20	2.4168e-20	2.3397e-20	2.3027e-20	2.33918e-20	2.24124e-20	2.29868e-20	2.22122e-20	2.24353e-20	2.21091e-20	2.19562e-20	2.19581e-20	2.15869e-20	2.1751e-20	2.12966e-20	2.15205e-20	2.10769e-20	2.13147e-20	2.08886e-20	2.11046e-20	2.07231e-20	2.09003e-20	2.06064e-20	2.06985e-20	2.05313e-20	2.04698e-20	2.04811e-20
2.78597e-19	1.14865e-19	4.63177e-20	2.59772e-20	3.86053e-20	5.28723e-20	4.68294e-20	3.13378e-20	2.91471e-20	3.6999e-20	3.55263e-20	2.789e-20	2.92336e-20	3.24237e-20	2.80705e-20	2.67964e-20	2.94255e-20	2.68334e-20	2.58511e-20	2.75431e-20	2.53925e-20	2.5473e-20	2.60107e-20	2.43253e-20	2.52148e-20	2.44104e-20	2.40244e-20	2.4405e-20	2.33832e-20	2.39825e-20	2.31744e-20	2.34071e-20	2.30668e-20	2.29073e-20	2.29093e-20	2.25219e-20	2.26931e-20	2.22191e-20	2.24526e-20	2.19899e-20	2.2238e-20	2.17935e-20	2.20188e-20	2.16208e-20	2.18056e-20	2.14991e-20	2.15951e-20	2.14206e-20	2.13565e-20	2.13683e-20
2.96851e-19	1.22391e-19	4.93529e-20	2.76797e-20	4.11355e-20	5.63373e-20	4.9898e-20	3.3391e-20	3.10569e-20	3.94243e-20	3.78562e-20	2.97189e-20	3.11495e-20	3.45483e-20	2.99101e-20	2.85528e-20	3.13549e-20	2.85936e-20	2.75468e-20	2.93495e-20	2.70577e-20	2.71431e-20	2.77161e-20	2.59202e-20	2.6868e-20	2.60112e-20	2.56001e-20	2.60059e-20	2.4917e-20	2.55556e-20	2.46945e-20	2.49425e-20	2.458e-20	2.44098e-20	2.44117e-20	2.39989e-20	2.41816e-20	2.36767e-20	2.39257e-20	2.34326e-20	2.36968e-20	2.3223e-20	2.34633e-20	2.30394e-20	2.32365e-20	2.29097e-20	2.30119e-20	2.28259e-20	2.27577e-20	2.27703e-20
4.0233e-19	1.65887e-19	6.68946e-20	3.75201e-20	5.57607e-20	7.63647e-20	6.76305e-20	4.52549e-20	4.20935e-20	5.34459e-20	5.13309e-20	4.02959e-20	4.22222e-20	4.68252e-20	4.05426e-20	3.87059e-20	4.25118e-20	3.87763e-20	3.73556e-20	3.97965e-20	3.6687e-20	3.67993e-20	3.75768e-20	3.51417e-20	3.64263e-20	3.52689e-20	3.4714e-20	3.52672e-20	3.37903e-20	3.46543e-20	3.34875e-20	3.38239e-20	3.33333e-20	3.31e-20	3.3101e-20	3.25405e-20	3.27906e-20	3.21086e-20	3.2448e-20	3.17784e-20	3.21352e-20	3.14922e-20	3.18196e-20	3.12471e-20	3.15162e-20	3.10718e-20	3.12089e-20	3.09552e-20	3.0864e-20	3.08819e-20
7.00115e-19	2.88685e-19	1.16418e-19	6.5302e-20	9.70512e-20	1.32906e-19	1.17692e-19	7.87482e-20	7.32517e-20	9.30331e-20	8.93758e-20	7.0159e-20	7.34829e-20	8.14849e-20	7.05603e-20	6.73706e-20	7.40122e-20	6.75271e-20	6.50507e-20	6.92931e-20	6.38746e-20	6.40621e-20	6.54172e-20	6.11774e-20	6.34126e-20	6.14072e-20	6.0447e-20	6.14167e-20	5.88439e-20	6.03444e-20	5.83144e-20	5.89006e-20	5.80484e-20	5.76365e-20	5.76345e-20	5.66568e-20	5.7098e-20	5.59163e-20	5.65112e-20	5.53431e-20	5.59608e-20	5.484e-20	5.54139e-20	5.44222e-20	5.48946e-20	5.41179e-20	5.43533e-20	5.39083e-20	5.37523e-20	5.37855e-20
1.07675e-18	4.44e-19	1.79056e-19	1.00441e-19	1.49276e-19	2.04421e-19	1.81011e-19	1.2111e-19	1.12661e-19	1.43104e-19	1.37496e-19	1.0793e-19	1.13021e-19	1.25323e-19	1.08527e-19	1.03626e-19	1.13854e-19	1.03892e-19	1.0008e-19	1.06601e-19	9.82619e-20	9.85443e-20	1.0063e-19	9.41077e-20	9.75452e-20	9.44675e-20	9.29947e-20	9.44912e-20	9.05324e-20	9.28377e-20	8.97161e-20	9.06182e-20	8.93087e-20	8.86708e-20	8.8665e-20	8.71596e-20	8.78425e-20	8.60289e-20	8.6947e-20	8.51484e-20	8.6096e-20	8.43708e-20	8.52565e-20	8.37348e-20	8.44643e-20	8.32672e-20	8.36269e-20	8.294e-20	8.27021e-20	8.27546e-20
1.43144e-18	5.90263e-19	2.38043e-19	1.33531e-19	1.98457e-19	2.71767e-19	2.40639e-19	1.61004e-19	1.49773e-19	1.90256e-19	1.82812e-19	1.43501e-19	1.50256e-19	1.66605e-19	1.44281e-19	1.37768e-19	1.51375e-19	1.38137e-19	1.33068e-19	1.41735e-19	1.30645e-19	1.31017e-19	1.33791e-19	1.25119e-19	1.29689e-19	1.25601e-19	1.23646e-19	1.25638e-19	1.20374e-19	1.23437e-19	1.19288e-19	1.20487e-19	1.18747e-19	1.17896e-19	1.17887e-19	1.15885e-19	1.16795e-19	1.14387e-19	1.15609e-19	1.13217e-19	1.14475e-19	1.12181e-19	1.1336e-19	1.11339e-19	1.12311e-19	1.10718e-19	1.11195e-19	1.1028e-19	1.09965e-19	1.10035e-19
1.74889e-18	7.2117e-19	2.90837e-19	1.63148e-19	2.42474e-19	3.32042e-19	2.94006e-19	1.96708e-19	1.82988e-19	2.32457e-19	2.2337e-19	1.75336e-19	1.83581e-19	2.03553e-19	1.7628e-19	1.68326e-19	1.84956e-19	1.68788e-19	1.62593e-19	1.7318e-19	1.59628e-19	1.6008e-19	1.6347e-19	1.52874e-19	1.58457e-19	1.53466e-19	1.51078e-19	1.53515e-19	1.47083e-19	1.50824e-19	1.45755e-19	1.47221e-19	1.45095e-19	1.44054e-19	1.44041e-19	1.41594e-19	1.42708e-19	1.39767e-19	1.41262e-19	1.38338e-19	1.39875e-19	1.37071e-19	1.38513e-19	1.36045e-19	1.37234e-19	1.35286e-19	1.35868e-19	1.34749e-19	1.34365e-19	1.34452e-19
2.03226e-18	8.38026e-19	3.37964e-19	1.89586e-19	2.81767e-19	3.85848e-19	3.41646e-19	2.28581e-19	2.12639e-19	2.7013e-19	2.59575e-19	2.03755e-19	2.13329e-19	2.36536e-19	2.04846e-19	1.95604e-19	2.14932e-19	1.96148e-19	1.88949e-19	2.0125e-19	1.85501e-19	1.86024e-19	1.89964e-19	1.7765e-19	1.84138e-19	1.7834e-19	1.75567e-19	1.784e-19	1.70925e-19	1.75272e-19	1.69381e-19	1.71085e-19	1.68615e-19	1.67404e-19	1.67388e-19	1.64544e-19	1.6584e-19	1.62423e-19	1.64161e-19	1.60763e-19	1.62548e-19	1.5929e-19	1.60966e-19	1.581e-19	1.59482e-19	1.57218e-19	1.57893e-19	1.56592e-19	1.56147e-19	1.56248e-19
2.28528e-18	9.42362e-19	3.80043e-19	2.13191e-19	3.1685e-19	4.3389e-19	3.84182e-19	2.57039e-19	2.39112e-19	3.03766e-19	2.91901e-19	2.29129e-19	2.3989e-19	2.65985e-19	2.30351e-19	2.1996e-19	2.41697e-19	2.20577e-19	2.12481e-19	2.26312e-19	2.08602e-19	2.09189e-19	2.13619e-19	1.99772e-19	2.07068e-19	2.00549e-19	1.97432e-19	2.00619e-19	1.92213e-19	1.971e-19	1.90476e-19	1.92392e-19	1.89615e-19	1.88252e-19	1.88234e-19	1.85035e-19	1.86494e-19	1.82652e-19	1.84608e-19	1.80786e-19	1.82792e-19	1.79128e-19	1.81014e-19	1.77792e-19	1.79346e-19	1.768e-19	1.77559e-19	1.76095e-19	1.75595e-19	1.75709e-19
2.51116e-18	1.03551e-18	4.17608e-19	2.34264e-19	3.4817e-19	4.76778e-19	4.22155e-19	2.82444e-19	2.62747e-19	3.33794e-19	3.20759e-19	2.51781e-19	2.63602e-19	2.92275e-19	2.5312e-19	2.41703e-19	2.65592e-19	2.42386e-19	2.33489e-19	2.48687e-19	2.29225e-19	2.29868e-19	2.34737e-19	2.19521e-19	2.27538e-19	2.20376e-19	2.16952e-19	2.20455e-19	2.11217e-19	2.16588e-19	2.09309e-19	2.11414e-19	2.08363e-19	2.06864e-19	2.06844e-19	2.03328e-19	2.04932e-19	2.00712e-19	2.02861e-19	1.98661e-19	2.00865e-19	1.96838e-19	1.98911e-19	1.95371e-19	1.9708e-19	1.94282e-19	1.95115e-19	1.93506e-19	1.92957e-19	1.93083e-19
2.71271e-18	1.11862e-18	4.51127e-19	2.53068e-19	3.76117e-19	5.15048e-19	4.56039e-19	3.05114e-19	2.83836e-19	3.60589e-19	3.46511e-19	2.71994e-19	2.8476e-19	3.15734e-19	2.73437e-19	2.61104e-19	2.86913e-19	2.61847e-19	2.52235e-19	2.68652e-19	2.47627e-19	2.48321e-19	2.53581e-19	2.37144e-19	2.45804e-19	2.38068e-19	2.34369e-19	2.38154e-19	2.28175e-19	2.33976e-19	2.26113e-19	2.28387e-19	2.25092e-19	2.23472e-19	2.23449e-19	2.19652e-19	2.21385e-19	2.16827e-19	2.19149e-19	2.14611e-19	2.16992e-19	2.12642e-19	2.14882e-19	2.11058e-19	2.12904e-19	2.09881e-19	2.10781e-19	2.09043e-19	2.08449e-19	2.08586e-19
2.8924e-18	1.19272e-18	4.81012e-19	2.69833e-19	4.01034e-19	5.49167e-19	4.86248e-19	3.25325e-19	3.02638e-19	3.84477e-19	3.69469e-19	2.90015e-19	3.03624e-19	3.36649e-19	2.91551e-19	2.78402e-19	3.05922e-19	2.79197e-19	2.68948e-19	2.86452e-19	2.64033e-19	2.64773e-19	2.70381e-19	2.52855e-19	2.62088e-19	2.53841e-19	2.49898e-19	2.53935e-19	2.43294e-19	2.49479e-19	2.41095e-19	2.4352e-19	2.40006e-19	2.38279e-19	2.38254e-19	2.34205e-19	2.36053e-19	2.31194e-19	2.3367e-19	2.28832e-19	2.3137e-19	2.26731e-19	2.2912e-19	2.25043e-19	2.27013e-19	2.23789e-19	2.24748e-19	2.22894e-19	2.22261e-19	2.22407e-19
3.0524e-18	1.2587e-18	5.07621e-19	2.8476e-19	4.2322e-19	5.79548e-19	5.13147e-19	3.43321e-19	3.19379e-19	4.05749e-19	3.89912e-19	3.06062e-19	3.20421e-19	3.55272e-19	3.0768e-19	2.93804e-19	3.22848e-19	2.94646e-19	2.83829e-19	3.02301e-19	2.78642e-19	2.79422e-19	2.8534e-19	2.66844e-19	2.76589e-19	2.67886e-19	2.63725e-19	2.67986e-19	2.56756e-19	2.63283e-19	2.54436e-19	2.56995e-19	2.53287e-19	2.51463e-19	2.51437e-19	2.47164e-19	2.49114e-19	2.43986e-19	2.466e-19	2.41494e-19	2.44172e-19	2.39277e-19	2.41798e-19	2.37496e-19	2.39575e-19	2.36173e-19	2.37184e-19	2.35228e-19	2.3456e-19	2.34714e-19
3.22347e-18	1.32924e-18	5.36067e-19	3.00718e-19	4.46936e-19	6.12023e-19	5.41901e-19	3.62562e-19	3.3728e-19	4.2849e-19	4.11767e-19	3.23216e-19	3.38379e-19	3.75185e-19	3.24928e-19	3.10274e-19	3.40946e-19	3.11164e-19	2.9974e-19	3.19248e-19	2.94264e-19	2.95087e-19	3.01336e-19	2.81803e-19	2.92093e-19	2.82904e-19	2.7851e-19	2.8301e-19	2.71152e-19	2.78045e-19	2.68701e-19	2.71403e-19	2.67487e-19	2.6556e-19	2.65532e-19	2.6102e-19	2.63081e-19	2.57665e-19	2.60426e-19	2.55034e-19	2.57862e-19	2.52692e-19	2.55356e-19	2.50813e-19	2.53008e-19	2.49414e-19	2.50482e-19	2.48416e-19	2.47712e-19	2.47878e-19
3.68216e-18	1.51832e-18	6.1231e-19	3.4349e-19	5.10492e-19	6.99043e-19	6.1897e-19	4.14158e-19	3.85289e-19	4.89473e-19	4.7036e-19	3.69198e-19	3.86525e-19	4.28606e-19	3.71216e-19	3.54462e-19	3.89489e-19	3.55463e-19	3.42407e-19	3.64703e-19	3.36178e-19	3.37117e-19	3.44251e-19	3.21927e-19	3.33678e-19	3.23188e-19	3.18168e-19	3.23314e-19	3.09772e-19	3.17652e-19	3.0698e-19	3.10057e-19	3.05575e-19	3.03367e-19	3.0334e-19	2.98188e-19	3.00547e-19	2.9436e-19	2.97514e-19	2.91354e-19	2.94588e-19	2.88685e-19	2.91734e-19	2.86545e-19	2.89044e-19	2.8493e-19	2.86151e-19	2.83793e-19	2.83002e-19	2.83229e-19
4.81371e-18	1.98472e-18	8.00369e-19	4.4899e-19	6.67251e-19	9.13668e-19	8.09066e-19	5.41445e-19	5.03734e-19	6.39912e-19	6.14894e-19	4.82621e-19	5.05295e-19	5.6041e-19	4.85434e-19	4.63491e-19	5.09251e-19	4.6475e-19	4.47663e-19	4.76848e-19	4.39599e-19	4.40823e-19	4.50135e-19	4.2092e-19	4.36274e-19	4.22575e-19	4.1601e-19	4.22751e-19	4.0506e-19	4.1538e-19	4.0143e-19	4.05427e-19	3.99544e-19	3.96641e-19	3.96616e-19	3.89889e-19	3.92985e-19	3.84894e-19	3.89018e-19	3.80965e-19	3.85202e-19	3.77493e-19	3.81494e-19	3.74713e-19	3.77956e-19	3.72553e-19	3.74154e-19	3.71078e-19	3.70078e-19	3.70475e-19
6.27577e-18	2.58735e-18	1.04335e-18	5.85302e-19	8.69791e-19	1.19097e-18	1.05468e-18	7.05913e-19	6.56777e-19	8.34293e-19	8.01644e-19	6.29171e-19	6.58755e-19	7.30718e-19	6.33021e-19	6.04371e-19	6.63997e-19	6.05961e-19	5.83665e-19	6.21751e-19	5.73232e-19	5.74826e-19	5.86951e-19	5.48832e-19	5.68839e-19	5.50995e-19	5.42434e-19	5.51236e-19	5.28186e-19	5.41658e-19	5.23473e-19	5.28657e-19	5.20963e-19	5.1716e-19	5.1714e-19	5.08378e-19	5.12427e-19	5.01876e-19	5.07253e-19	4.96753e-19	5.02288e-19	4.92244e-19	4.97477e-19	4.88638e-19	4.92841e-19	4.85771e-19	4.87864e-19	4.83862e-19	4.82593e-19	4.83216e-19
7.69873e-18	3.17385e-18	1.27984e-18	7.17968e-19	1.06691e-18	1.46086e-18	1.29372e-18	8.65981e-19	8.05727e-19	1.02347e-18	9.83398e-19	7.718e-19	8.0811e-19	8.96471e-19	7.76661e-19	7.41483e-19	8.14604e-19	7.43395e-19	7.16028e-19	7.62778e-19	7.03292e-19	7.05245e-19	7.20109e-19	6.73322e-19	6.97858e-19	6.7598e-19	6.65477e-19	6.76284e-19	6.48018e-19	6.64559e-19	6.42252e-19	6.48592e-19	6.39134e-19	6.34456e-19	6.34441e-19	6.23698e-19	6.28675e-19	6.15729e-19	6.22326e-19	6.09445e-19	6.16242e-19	6.03927e-19	6.10358e-19	5.99517e-19	6.04654e-19	5.95962e-19	5.98534e-19	5.93628e-19	5.92099e-19	5.92942e-19
9.00349e-18	3.71164e-18	1.49668e-18	8.39614e-19	1.24766e-18	1.70833e-18	1.51291e-18	1.01275e-18	9.42305e-19	1.19694e-18	1.15006e-18	9.02582e-19	9.45059e-19	1.04846e-18	9.08372e-19	8.67208e-19	9.52702e-19	8.69414e-19	8.37398e-19	8.92093e-19	8.22549e-19	8.24833e-19	8.42207e-19	7.87473e-19	8.16162e-19	7.90585e-19	7.78301e-19	7.90947e-19	7.57898e-19	7.77253e-19	7.51166e-19	7.58565e-19	7.47491e-19	7.4201e-19	7.41999e-19	7.29441e-19	7.35267e-19	7.20126e-19	7.27842e-19	7.12776e-19	7.20731e-19	7.06334e-19	7.13865e-19	7.01187e-19	7.0718e-19	6.97001e-19	7.00011e-19	6.94279e-19	6.92509e-19	6.93556e-19
1.01943e-17	4.20244e-18	1.69457e-18	9.50632e-19	1.41262e-18	1.93417e-18	1.71295e-18	1.1467e-18	1.06695e-18	1.35526e-18	1.30215e-18	1.02194e-18	1.07004e-18	1.18717e-18	1.02858e-18	9.81948e-19	1.07874e-18	9.84422e-19	9.48164e-19	1.01011e-18	9.31388e-19	9.33972e-19	9.53637e-19	8.9165e-19	9.24129e-19	8.95176e-19	8.81267e-19	8.95592e-19	8.58177e-19	8.80101e-19	8.50565e-19	8.5893e-19	8.46381e-19	8.40167e-19	8.4016e-19	8.25944e-19	8.32547e-19	8.15402e-19	8.24138e-19	8.07081e-19	8.16092e-19	7.99794e-19	8.08328e-19	7.93974e-19	8.00749e-19	7.89212e-19	7.92622e-19	7.86135e-19	7.84148e-19	7.8538e-19
1.12804e-17	4.65012e-18	1.87508e-18	1.0519e-18	1.56308e-18	2.14018e-18	1.89541e-18	1.26889e-18	1.18065e-18	1.49966e-18	1.44089e-18	1.13081e-18	1.18405e-18	1.31369e-18	1.13822e-18	1.08661e-18	1.1937e-18	1.08933e-18	1.0492e-18	1.11776e-18	1.03066e-18	1.03352e-18	1.05528e-18	9.86676e-19	1.02261e-18	9.9058e-19	9.75187e-19	9.91044e-19	9.49648e-19	9.73914e-19	9.41232e-19	9.50479e-19	9.36583e-19	9.29701e-19	9.29697e-19	9.1397e-19	9.21281e-19	9.02308e-19	9.11976e-19	8.931e-19	9.03075e-19	8.85044e-19	8.94493e-19	8.7861e-19	8.86098e-19	8.73322e-19	8.77098e-19	8.69922e-19	8.67736e-19	8.69138e-19
1.22704e-17	5.05819e-18	2.03961e-18	1.1442e-18	1.70023e-18	2.32795e-18	2.06173e-18	1.38025e-18	1.28428e-18	1.63129e-18	1.56734e-18	1.23004e-18	1.28796e-18	1.42901e-18	1.23816e-18	1.18201e-18	1.29848e-18	1.18495e-18	1.14129e-18	1.21588e-18	1.12116e-18	1.12427e-18	1.14792e-18	1.07329e-18	1.11238e-18	1.07754e-18	1.0608e-18	1.07805e-18	1.03302e-18	1.05942e-18	1.02387e-18	1.03392e-18	1.0188e-18	1.01131e-18	1.01131e-18	9.94206e-19	1.00216e-18	9.81523e-19	9.92039e-19	9.71507e-19	9.82361e-19	9.62749e-19	9.73032e-19	9.55756e-19	9.63894e-19	9.49989e-19	9.54098e-19	9.46294e-19	9.43927e-19	9.45483e-19
1.3172e-17	5.42979e-18	2.18945e-18	1.22826e-18	1.82512e-18	2.49895e-18	2.21319e-18	1.48167e-18	1.37866e-18	1.75115e-18	1.6825e-18	1.32041e-18	1.38259e-18	1.53404e-18	1.32917e-18	1.26888e-18	1.39391e-18	1.27203e-18	1.22516e-18	1.30524e-18	1.20356e-18	1.2069e-18	1.2323e-18	1.15217e-18	1.19413e-18	1.15673e-18	1.13876e-18	1.15728e-18	1.10895e-18	1.1373e-18	1.09914e-18	1.10992e-18	1.09368e-18	1.08563e-18	1.08563e-18	1.06727e-18	1.07582e-18	1.05366e-18	1.06495e-18	1.04291e-18	1.05456e-18	1.03351e-18	1.04456e-18	1.02601e-18	1.03474e-18	1.01981e-18	1.02422e-18	1.01584e-18	1.01331e-18	1.01501e-18
1.39922e-17	5.76783e-18	2.32574e-18	1.30472e-18	1.93873e-18	2.65449e-18	2.35096e-18	1.57393e-18	1.4645e-18	1.86019e-18	1.78726e-18	1.40262e-18	1.46868e-18	1.62957e-18	1.41196e-18	1.34791e-18	1.48071e-18	1.35124e-18	1.30145e-18	1.38652e-18	1.27853e-18	1.28207e-18	1.30904e-18	1.22392e-18	1.26849e-18	1.22877e-18	1.20968e-18	1.22936e-18	1.17802e-18	1.20813e-18	1.1676e-18	1.17904e-18	1.16179e-18	1.15324e-18	1.15324e-18	1.13374e-18	1.14282e-18	1.11928e-18	1.13128e-18	1.10786e-18	1.12024e-18	1.09788e-18	1.10962e-18	1.08992e-18	1.09919e-18	1.08332e-18	1.08801e-18	1.07911e-18	1.07643e-18	1.07826e-18
1.47372e-17	6.0749e-18	2.44956e-18	1.37418e-18	2.04194e-18	2.79579e-18	2.47611e-18	1.65774e-18	1.54249e-18	1.95924e-18	1.88242e-18	1.47729e-18	1.54687e-18	1.71636e-18	1.48717e-18	1.4197e-18	1.55957e-18	1.4232e-18	1.37075e-18	1.46036e-18	1.34662e-18	1.35036e-18	1.37876e-18	1.2891e-18	1.33604e-18	1.29421e-18	1.2741e-18	1.29483e-18	1.24076e-18	1.27248e-18	1.22979e-18	1.24184e-18	1.22366e-18	1.21465e-18	1.21466e-18	1.19412e-18	1.20368e-18	1.17889e-18	1.19153e-18	1.16687e-18	1.17991e-18	1.15636e-18	1.16872e-18	1.14797e-18	1.15773e-18	1.14101e-18	1.14595e-18	1.13658e-18	1.13376e-18	1.13571e-18
1.54649e-17	6.37484e-18	2.5705e-18	1.44202e-18	2.14274e-18	2.93382e-18	2.59838e-18	1.73962e-18	1.61868e-18	2.05599e-18	1.97538e-18	1.55025e-18	1.62327e-18	1.80114e-18	1.56064e-18	1.48982e-18	1.63659e-18	1.49349e-18	1.43846e-18	1.5325e-18	1.41315e-18	1.41706e-18	1.44686e-18	1.35277e-18	1.40203e-18	1.35814e-18	1.33703e-18	1.35879e-18	1.30205e-18	1.33534e-18	1.29054e-18	1.30318e-18	1.2841e-18	1.27464e-18	1.27465e-18	1.2531e-18	1.26314e-18	1.23713e-18	1.25038e-18	1.22451e-18	1.23819e-18	1.21348e-18	1.22646e-18	1.20468e-18	1.21491e-18	1.19737e-18	1.20255e-18	1.19273e-18	1.18977e-18	1.19184e-18
1.66821e-17	6.87652e-18	2.77286e-18	1.55553e-18	2.31133e-18	3.16476e-18	2.8031e-18	1.87675e-18	1.74618e-18	2.21787e-18	2.13098e-18	1.67245e-18	1.75125e-18	1.94308e-18	1.68355e-18	1.60709e-18	1.76544e-18	1.61115e-18	1.55182e-18	1.65328e-18	1.52449e-18	1.52863e-18	1.56075e-18	1.45926e-18	1.51243e-18	1.46512e-18	1.44237e-18	1.46587e-18	1.40465e-18	1.44052e-18	1.39215e-18	1.40578e-18	1.38523e-18	1.37504e-18	1.37506e-18	1.3518e-18	1.36265e-18	1.3346e-18	1.34891e-18	1.32098e-18	1.33573e-18	1.30908e-18	1.32309e-18	1.29956e-18	1.31054e-18	1.29165e-18	1.29728e-18	1.28669e-18	1.28351e-18	1.28578e-18
1.91379e-17	7.88867e-18	3.18123e-18	1.78457e-18	2.65145e-18	3.6308e-18	3.21641e-18	2.15367e-18	2.00353e-18	2.54453e-18	2.44504e-18	1.91923e-18	2.00968e-18	2.22963e-18	1.93158e-18	1.84367e-18	2.02542e-18	1.84862e-18	1.7807e-18	1.89714e-18	1.74922e-18	1.75374e-18	1.79051e-18	1.67412e-18	1.7352e-18	1.68102e-18	1.65499e-18	1.68202e-18	1.61174e-18	1.65278e-18	1.59718e-18	1.6128e-18	1.5893e-18	1.57766e-18	1.57769e-18	1.551e-18	1.56347e-18	1.53135e-18	1.54779e-18	1.5157e-18	1.53258e-18	1.502e-18	1.51811e-18	1.491e-18	1.50347e-18	1.48188e-18	1.48847e-18	1.47634e-18	1.4727e-18	1.4754e-18
2.2287e-17	9.18654e-18	3.70491e-18	2.07827e-18	3.08758e-18	4.22844e-18	3.74647e-18	2.50883e-18	2.33357e-18	2.96342e-18	2.84781e-18	2.23573e-18	2.34115e-18	2.59712e-18	2.24964e-18	2.14702e-18	2.3588e-18	2.15317e-18	2.07423e-18	2.20989e-18	2.03742e-18	2.0424e-18	2.08512e-18	1.94962e-18	2.02087e-18	1.95791e-18	1.92767e-18	1.95922e-18	1.87732e-18	1.92497e-18	1.8601e-18	1.87826e-18	1.851e-18	1.8375e-18	1.83755e-18	1.80644e-18	1.82102e-18	1.78368e-18	1.80284e-18	1.76542e-18	1.78502e-18	1.74942e-18	1.76822e-18	1.73649e-18	1.75085e-18	1.72583e-18	1.73364e-18	1.71955e-18	1.71531e-18	1.71858e-18
2.54026e-17	1.04706e-17	4.22303e-18	2.36886e-18	3.51907e-18	4.81973e-18	4.27093e-18	2.86023e-18	2.66011e-18	3.37786e-18	3.24632e-18	2.54889e-18	2.66912e-18	2.96073e-18	2.56432e-18	2.44715e-18	2.68863e-18	2.45449e-18	2.36466e-18	2.51934e-18	2.32257e-18	2.328e-18	2.3766e-18	2.2222e-18	2.30351e-18	2.23185e-18	2.19745e-18	2.23349e-18	2.14009e-18	2.19427e-18	2.12022e-18	2.14091e-18	2.10992e-18	2.09458e-18	2.09466e-18	2.05918e-18	2.07583e-18	2.03333e-18	2.05519e-18	2.01249e-18	2.03479e-18	1.9942e-18	2.01567e-18	1.97938e-18	1.9956e-18	1.96719e-18	1.97622e-18	1.96018e-18	1.95535e-18	1.95918e-18
2.82925e-17	1.16617e-17	4.70361e-18	2.63839e-18	3.91929e-18	5.36818e-18	4.75738e-18	3.18617e-18	2.96298e-18	3.76227e-18	3.61594e-18	2.83935e-18	2.97332e-18	3.29798e-18	2.8562e-18	2.72553e-18	2.99457e-18	2.73398e-18	2.63405e-18	2.80636e-18	2.58706e-18	2.5929e-18	2.64696e-18	2.47503e-18	2.56567e-18	2.48594e-18	2.44769e-18	2.48789e-18	2.38382e-18	2.44405e-18	2.36149e-18	2.38452e-18	2.35008e-18	2.33304e-18	2.33313e-18	2.2936e-18	2.31218e-18	2.26488e-18	2.28926e-18	2.24165e-18	2.26645e-18	2.22125e-18	2.24519e-18	2.20466e-18	2.22262e-18	2.19106e-18	2.20122e-18	2.18337e-18	2.178e-18	2.18235e-18
3.09569e-17	1.27598e-17	5.14671e-18	2.8869e-18	4.2883e-18	5.87385e-18	5.20591e-18	3.4867e-18	3.24224e-18	4.11671e-18	3.95674e-18	3.10717e-18	3.2538e-18	3.60894e-18	3.12532e-18	2.9822e-18	3.27664e-18	2.99167e-18	2.88243e-18	3.071e-18	2.83092e-18	2.83715e-18	2.89624e-18	2.70814e-18	2.80739e-18	2.72023e-18	2.67841e-18	2.72245e-18	2.60854e-18	2.67436e-18	2.58395e-18	2.60913e-18	2.57152e-18	2.5529e-18	2.55301e-18	2.50974e-18	2.5301e-18	2.47839e-18	2.50507e-18	2.45295e-18	2.48006e-18	2.4306e-18	2.45682e-18	2.41238e-18	2.43193e-18	2.39747e-18	2.40867e-18	2.38916e-18	2.38329e-18	2.38812e-18
3.34115e-17	1.37714e-17	5.5549e-18	3.11583e-18	4.62823e-18	6.33969e-18	5.6191e-18	3.76355e-18	3.4995e-18	4.44321e-18	4.2707e-18	3.3539e-18	3.51219e-18	3.8954e-18	3.37324e-18	3.21864e-18	3.5365e-18	3.22906e-18	3.11124e-18	3.31479e-18	3.05557e-18	3.06215e-18	3.12587e-18	2.92288e-18	3.03006e-18	2.93605e-18	2.89096e-18	2.93853e-18	2.81556e-18	2.88653e-18	2.78888e-18	2.81605e-18	2.7755e-18	2.75544e-18	2.75557e-18	2.70885e-18	2.73085e-18	2.67507e-18	2.70389e-18	2.64761e-18	2.67683e-18	2.62345e-18	2.65177e-18	2.60373e-18	2.62475e-18	2.58762e-18	2.59979e-18	2.57874e-18	2.5724e-18	2.57768e-18
3.56703e-17	1.47024e-17	5.93054e-18	3.32651e-18	4.94106e-18	6.76839e-18	5.99935e-18	4.01834e-18	3.73624e-18	4.74369e-18	4.55962e-18	3.58095e-18	3.74998e-18	4.15903e-18	3.60139e-18	3.43624e-18	3.77563e-18	3.44753e-18	3.32182e-18	3.53915e-18	3.26231e-18	3.26921e-18	3.3372e-18	3.12051e-18	3.23498e-18	3.13467e-18	3.08656e-18	3.13738e-18	3.00608e-18	3.08178e-18	2.97747e-18	3.00647e-18	2.96323e-18	2.94183e-18	2.94197e-18	2.89209e-18	2.91559e-18	2.85608e-18	2.88685e-18	2.82674e-18	2.85792e-18	2.80093e-18	2.83119e-18	2.77983e-18	2.8022e-18	2.76261e-18	2.77566e-18	2.7532e-18	2.74644e-18	2.75212e-18
3.77466e-17	1.55581e-17	6.27583e-18	3.52016e-18	5.22861e-18	7.16244e-18	6.34887e-18	4.25254e-18	3.95386e-18	5.01989e-18	4.8252e-18	3.78966e-18	3.96856e-18	4.40135e-18	3.8111e-18	3.63625e-18	3.99544e-18	3.64834e-18	3.51537e-18	3.74538e-18	3.45235e-18	3.45953e-18	3.53144e-18	3.30216e-18	3.42333e-18	3.31723e-18	3.26636e-18	3.32017e-18	3.1812e-18	3.26125e-18	3.15082e-18	3.1815e-18	3.13578e-18	3.11316e-18	3.11332e-18	3.06052e-18	3.08541e-18	3.02245e-18	3.05503e-18	2.9914e-18	3.02437e-18	2.96407e-18	2.9961e-18	2.9417e-18	2.9653e-18	2.92345e-18	2.93732e-18	2.91357e-18	2.90641e-18	2.91247e-18
3.96525e-17	1.63436e-17	6.59278e-18	3.69792e-18	5.49256e-18	7.52415e-18	6.66971e-18	4.46752e-18	4.15362e-18	5.27341e-18	5.06898e-18	3.98124e-18	4.16921e-18	4.62379e-18	4.00361e-18	3.81984e-18	4.19721e-18	3.83267e-18	3.69305e-18	3.93469e-18	3.62679e-18	3.63424e-18	3.70975e-18	3.4689e-18	3.59624e-18	3.48482e-18	3.4314e-18	3.48796e-18	3.34195e-18	3.42599e-18	3.30994e-18	3.34217e-18	3.29418e-18	3.27043e-18	3.2706e-18	3.21513e-18	3.24129e-18	3.17518e-18	3.20941e-18	3.14254e-18	3.17716e-18	3.11381e-18	3.14748e-18	3.09028e-18	3.11502e-18	3.0711e-18	3.08572e-18	3.06078e-18	3.05326e-18	3.05967e-18
4.13993e-17	1.70635e-17	6.88327e-18	3.86084e-18	5.73447e-18	7.85566e-18	6.96377e-18	4.66456e-18	4.3367e-18	5.50578e-18	5.29241e-18	4.15684e-18	4.3531e-18	4.82766e-18	4.18004e-18	3.98811e-18	4.38213e-18	4.00162e-18	3.8559e-18	4.10819e-18	3.78667e-18	3.79436e-18	3.87317e-18	3.62172e-18	3.7547e-18	3.63842e-18	3.58267e-18	3.64174e-18	3.48928e-18	3.57698e-18	3.45578e-18	3.48942e-18	3.43935e-18	3.41457e-18	3.41475e-18	3.35684e-18	3.38416e-18	3.31515e-18	3.3509e-18	3.28107e-18	3.3172e-18	3.25106e-18	3.28622e-18	3.22646e-18	3.25224e-18	3.20642e-18	3.22173e-18	3.19569e-18	3.18785e-18	3.19457e-18
4.30599e-17	1.7748e-17	7.15947e-18	4.01574e-18	5.96446e-18	8.17086e-18	7.24335e-18	4.85188e-18	4.51075e-18	5.72668e-18	5.50485e-18	4.32378e-18	4.52792e-18	5.02145e-18	4.34776e-18	4.14808e-18	4.55795e-18	4.16225e-18	4.01071e-18	4.27313e-18	3.93865e-18	3.94658e-18	4.02853e-18	3.76702e-18	3.90537e-18	3.78445e-18	3.72648e-18	3.78794e-18	3.62934e-18	3.72052e-18	3.59443e-18	3.62943e-18	3.57737e-18	3.55161e-18	3.5518e-18	3.49156e-18	3.51999e-18	3.44823e-18	3.48541e-18	3.41277e-18	3.45034e-18	3.38155e-18	3.41813e-18	3.35592e-18	3.38271e-18	3.33509e-18	3.35105e-18	3.32397e-18	3.3158e-18	3.32276e-18
4.52539e-17	1.86527e-17	7.52478e-18	4.22057e-18	6.26849e-18	8.58758e-18	7.61295e-18	5.09935e-18	4.7406e-18	6.01858e-18	5.78569e-18	4.54442e-18	4.75872e-18	5.2772e-18	4.56918e-18	4.35944e-18	4.79041e-18	4.37464e-18	4.21528e-18	4.49091e-18	4.13927e-18	4.14759e-18	4.23386e-18	3.95912e-18	4.10456e-18	3.97752e-18	3.91657e-18	3.98111e-18	3.81433e-18	3.91013e-18	3.77769e-18	3.81454e-18	3.75985e-18	3.73273e-18	3.73292e-18	3.66963e-18	3.69956e-18	3.62411e-18	3.66314e-18	3.58676e-18	3.62627e-18	3.55403e-18	3.5924e-18	3.52688e-18	3.55524e-18	3.50538e-18	3.5221e-18	3.49356e-18	3.48482e-18	3.49137e-18
4.8953e-17	2.01788e-17	8.14136e-18	4.56623e-18	6.78136e-18	9.29069e-18	8.23643e-18	5.51655e-18	5.12795e-18	6.51079e-18	6.2595e-18	4.91653e-18	5.14754e-18	5.70789e-18	4.94221e-18	4.71582e-18	5.1826e-18	4.733e-18	4.56019e-18	4.85785e-18	4.47721e-18	4.48632e-18	4.58015e-18	4.28324e-18	4.44064e-18	4.30325e-18	4.23719e-18	4.30681e-18	4.12614e-18	4.22975e-18	4.08677e-18	4.12687e-18	4.06772e-18	4.03818e-18	4.03834e-18	3.96998e-18	4.00246e-18	3.92075e-18	3.9628e-18	3.88009e-18	3.92297e-18	3.84496e-18	3.88621e-18	3.81499e-18	3.84639e-18	3.79299e-18	3.81084e-18	3.77969e-18	3.76976e-18	3.77435e-18
5.35956e-17	2.20945e-17	8.91547e-18	5.00018e-18	7.42517e-18	1.01734e-17	9.01909e-18	6.04014e-18	5.61403e-18	7.12857e-18	6.85429e-18	5.38361e-18	5.63543e-18	6.24823e-18	5.41027e-18	5.1631e-18	5.67494e-18	5.18289e-18	4.9931e-18	5.31829e-18	4.90122e-18	4.91139e-18	5.01481e-18	4.69013e-18	4.86254e-18	4.71216e-18	4.63965e-18	4.71559e-18	4.51744e-18	4.63086e-18	4.47474e-18	4.51896e-18	4.45421e-18	4.42158e-18	4.4217e-18	4.347e-18	4.3827e-18	4.29309e-18	4.3389e-18	4.24823e-18	4.29537e-18	4.21016e-18	4.25498e-18	4.17653e-18	4.21191e-18	4.15415e-18	4.17337e-18	4.13887e-18	4.12736e-18	4.12898e-18
5.82235e-17	2.40042e-17	9.68721e-18	5.4328e-18	8.06697e-18	1.10533e-17	9.79933e-18	6.56208e-18	6.09856e-18	7.74441e-18	7.44723e-18	5.84923e-18	6.12175e-18	6.78681e-18	5.87682e-18	5.60898e-18	6.16575e-18	5.63139e-18	5.42464e-18	5.77725e-18	5.32387e-18	5.33509e-18	5.44811e-18	5.09575e-18	5.28314e-18	5.1198e-18	5.04086e-18	5.12309e-18	4.90749e-18	5.0307e-18	4.86149e-18	4.90983e-18	4.83951e-18	4.80379e-18	4.80386e-18	4.72284e-18	4.76175e-18	4.66426e-18	4.71381e-18	4.61521e-18	4.66661e-18	4.57421e-18	4.62258e-18	4.53692e-18	4.5763e-18	4.51422e-18	4.53478e-18	4.49694e-18	4.48383e-18	4.48237e-18
6.25393e-17	2.57851e-17	1.04069e-17	5.83624e-18	8.66549e-18	1.18739e-17	1.05269e-17	7.04882e-18	6.5504e-18	8.31871e-18	8.00019e-18	6.28345e-18	6.57526e-18	7.28906e-18	6.3119e-18	6.02479e-18	6.62347e-18	6.04964e-18	5.82708e-18	6.20525e-18	5.71801e-18	5.73021e-18	5.85218e-18	5.47402e-18	5.67537e-18	5.49995e-18	5.415e-18	5.5031e-18	5.27123e-18	5.40358e-18	5.22216e-18	5.27435e-18	5.19882e-18	5.16022e-18	5.16025e-18	5.07334e-18	5.11525e-18	5.0104e-18	5.06344e-18	4.95743e-18	5.0128e-18	4.91372e-18	4.96538e-18	4.873e-18	4.91613e-18	4.85003e-18	4.87183e-18	4.83087e-18	4.81626e-18	4.81189e-18
6.65367e-17	2.74346e-17	1.10736e-17	6.20993e-18	9.21987e-18	1.26339e-17	1.12009e-17	7.49966e-18	6.96892e-18	8.85066e-18	8.51238e-18	6.68565e-18	6.99532e-18	7.75426e-18	6.71489e-18	6.40992e-18	7.04743e-18	6.43706e-18	6.19984e-18	6.60169e-18	6.08307e-18	6.09619e-18	6.22646e-18	5.8244e-18	6.03868e-18	5.85207e-18	5.76156e-18	5.85509e-18	5.60815e-18	5.74895e-18	5.55623e-18	5.61199e-18	5.53164e-18	5.49036e-18	5.49035e-18	5.39799e-18	5.44267e-18	5.33102e-18	5.38728e-18	5.27442e-18	5.33347e-18	5.22819e-18	5.28291e-18	5.18429e-18	5.23089e-18	5.16107e-18	5.18403e-18	5.14017e-18	5.12416e-18	5.11708e-18
7.0235e-17	2.89607e-17	1.16903e-17	6.55566e-18	9.73277e-18	1.33372e-17	1.18245e-17	7.91677e-18	7.35611e-18	9.3428e-18	8.98624e-18	7.05776e-18	7.38394e-18	8.18463e-18	7.08771e-18	6.76624e-18	7.43967e-18	6.79549e-18	6.54471e-18	6.96845e-18	6.4208e-18	6.43478e-18	6.57273e-18	6.14856e-18	6.3748e-18	6.17785e-18	6.08219e-18	6.18074e-18	5.91985e-18	6.06847e-18	5.86531e-18	5.92437e-18	5.83955e-18	5.7958e-18	5.79576e-18	5.69835e-18	5.7456e-18	5.62764e-18	5.68689e-18	5.56768e-18	5.63014e-18	5.51913e-18	5.57667e-18	5.47229e-18	5.52211e-18	5.44885e-18	5.47287e-18	5.42633e-18	5.40903e-18	5.3994e-18
7.3652e-17	3.03708e-17	1.22602e-17	6.87511e-18	1.02067e-17	1.39869e-17	1.24006e-17	8.30215e-18	7.71386e-18	9.79751e-18	9.42408e-18	7.40157e-18	7.743e-18	8.58226e-18	7.43216e-18	7.09545e-18	7.80209e-18	7.12667e-18	6.86335e-18	7.30731e-18	6.73284e-18	6.74761e-18	6.89266e-18	6.44807e-18	6.68537e-18	6.47885e-18	6.37844e-18	6.48162e-18	6.20784e-18	6.36369e-18	6.15088e-18	6.21299e-18	6.12405e-18	6.07802e-18	6.07793e-18	5.97586e-18	6.02549e-18	5.90171e-18	5.96372e-18	5.83864e-18	5.90425e-18	5.78795e-18	5.84809e-18	5.73837e-18	5.79118e-18	5.71476e-18	5.73976e-18	5.69074e-18	5.67223e-18	5.66021e-18
7.68045e-17	3.16717e-17	1.2786e-17	7.16983e-18	1.06439e-17	1.45863e-17	1.29321e-17	8.6577e-18	8.0439e-18	1.0217e-17	9.82802e-18	7.71877e-18	8.07426e-18	8.94909e-18	7.74995e-18	7.39918e-18	8.13645e-18	7.43222e-18	7.15732e-18	7.61994e-18	7.02072e-18	7.03621e-18	7.18783e-18	6.7244e-18	6.9719e-18	6.75656e-18	6.65176e-18	6.75921e-18	6.47354e-18	6.63605e-18	6.41434e-18	6.47927e-18	6.38653e-18	6.33838e-18	6.33827e-18	6.2319e-18	6.28372e-18	6.15457e-18	6.21911e-18	6.08863e-18	6.15714e-18	6.03595e-18	6.0985e-18	5.98385e-18	6.03943e-18	5.96009e-18	5.98599e-18	5.93468e-18	5.91505e-18	5.90081e-18
7.97081e-17	3.287e-17	1.32703e-17	7.44129e-18	1.10466e-17	1.51385e-17	1.34217e-17	8.98518e-18	8.34788e-18	1.06034e-17	1.02001e-17	8.01094e-18	8.37936e-18	9.28696e-18	8.04263e-18	7.67892e-18	8.44443e-18	7.71365e-18	7.42809e-18	7.90788e-18	7.28586e-18	7.30202e-18	7.45969e-18	6.97892e-18	7.23581e-18	7.01235e-18	6.9035e-18	7.01489e-18	6.71826e-18	6.88691e-18	6.65701e-18	6.72454e-18	6.6283e-18	6.5782e-18	6.57805e-18	6.46772e-18	6.52157e-18	6.38746e-18	6.45434e-18	6.31888e-18	6.39007e-18	6.26439e-18	6.32914e-18	6.20995e-18	6.26808e-18	6.18606e-18	6.21279e-18	6.15936e-18	6.13871e-18	6.12238e-18
8.23774e-17	3.39715e-17	1.37155e-17	7.69086e-18	1.14168e-17	1.56461e-17	1.38718e-17	9.28625e-18	8.62734e-18	1.09586e-17	1.05421e-17	8.27954e-18	8.65985e-18	9.59756e-18	8.31171e-18	7.9361e-18	8.72756e-18	7.97238e-18	7.67702e-18	8.17259e-18	7.52961e-18	7.54639e-18	7.70963e-18	7.21291e-18	7.47845e-18	7.24751e-18	7.13494e-18	7.24995e-18	6.94324e-18	7.11753e-18	6.8801e-18	6.95003e-18	6.85056e-18	6.79867e-18	6.79849e-18	6.68453e-18	6.74024e-18	6.60158e-18	6.6706e-18	6.53055e-18	6.60421e-18	6.4744e-18	6.54118e-18	6.41781e-18	6.4783e-18	6.39382e-18	6.42131e-18	6.36593e-18	6.34432e-18	6.32604e-18
8.48925e-17	3.50095e-17	1.4135e-17	7.926e-18	1.17656e-17	1.61243e-17	1.42959e-17	9.56989e-18	8.89063e-18	1.12933e-17	1.08644e-17	8.53259e-18	8.92409e-18	9.8902e-18	8.56525e-18	8.17844e-18	8.99434e-18	8.21615e-18	7.91154e-18	8.42198e-18	7.75928e-18	7.77666e-18	7.94514e-18	7.43339e-18	7.70705e-18	7.46907e-18	7.35299e-18	7.4714e-18	7.15521e-18	7.33484e-18	7.09031e-18	7.16248e-18	7.05997e-18	7.00639e-18	7.00619e-18	6.88881e-18	6.94626e-18	6.8033e-18	6.87435e-18	6.73e-18	6.80598e-18	6.67226e-18	6.74095e-18	6.61369e-18	6.67646e-18	6.5896e-18	6.61775e-18	6.56053e-18	6.53805e-18	6.51796e-18
8.79207e-17	3.62593e-17	1.46401e-17	8.20895e-18	1.21853e-17	1.66996e-17	1.48058e-17	9.91101e-18	9.20747e-18	1.16962e-17	1.12522e-17	8.8368e-18	9.24181e-18	1.02425e-17	8.87083e-18	8.47045e-18	9.31551e-18	8.50939e-18	8.19354e-18	8.72207e-18	8.03591e-18	8.05414e-18	8.22886e-18	7.69883e-18	7.98216e-18	7.73567e-18	7.61532e-18	7.73787e-18	7.4104e-18	7.59658e-18	7.34346e-18	7.41813e-18	7.31183e-18	7.25626e-18	7.25617e-18	7.13471e-18	7.19421e-18	7.04595e-18	7.11954e-18	6.97012e-18	7.04892e-18	6.91033e-18	6.98126e-18	6.84998e-18	6.91594e-18	6.8255e-18	6.85394e-18	6.79454e-18	6.77135e-18	6.74957e-18
9.25766e-17	3.81812e-17	1.54165e-17	8.64367e-18	1.283e-17	1.75832e-17	1.55887e-17	1.04347e-17	9.6943e-18	1.23153e-17	1.18478e-17	9.30364e-18	9.7295e-18	1.07842e-17	9.34127e-18	8.91987e-18	9.80922e-18	8.95971e-18	8.62642e-18	9.1831e-18	8.46149e-18	8.48125e-18	8.66542e-18	8.10693e-18	8.40488e-18	8.14524e-18	8.01823e-18	8.14723e-18	7.80271e-18	7.99921e-18	7.7328e-18	7.81091e-18	7.69855e-18	7.64e-18	7.64035e-18	7.51267e-18	7.57521e-18	7.41859e-18	7.49628e-18	7.33931e-18	7.42247e-18	7.27603e-18	7.35034e-18	7.21416e-18	7.28591e-18	7.18855e-18	7.21641e-18	7.1537e-18	7.13013e-18	7.10677e-18
9.83767e-17	4.05755e-17	1.63836e-17	9.18505e-18	1.3633e-17	1.86834e-17	1.65633e-17	1.10868e-17	1.03006e-17	1.30865e-17	1.25894e-17	9.88475e-18	1.03366e-17	1.1459e-17	9.92763e-18	9.47995e-18	1.04242e-17	9.52044e-18	9.16534e-18	9.75724e-18	8.99176e-18	9.01355e-18	9.20942e-18	8.61531e-18	8.93135e-18	8.6553e-18	8.51995e-18	8.65702e-18	8.29141e-18	8.50088e-18	8.21786e-18	8.30008e-18	8.18005e-18	8.11783e-18	8.11885e-18	7.98346e-18	8.04973e-18	7.88258e-18	7.96548e-18	7.79922e-18	7.88783e-18	7.73144e-18	7.80991e-18	7.66827e-18	7.74767e-18	7.64098e-18	7.66763e-18	7.60083e-18	7.57712e-18	7.55227e-18
1.04198e-16	4.29784e-17	1.73542e-17	9.72835e-18	1.44387e-17	1.97874e-17	1.75413e-17	1.17411e-17	1.0909e-17	1.38604e-17	1.33337e-17	1.04678e-17	1.09458e-17	1.21362e-17	1.05162e-17	1.00421e-17	1.10414e-17	1.00831e-17	9.7061e-18	1.03334e-17	9.52397e-18	9.54782e-18	9.75541e-18	9.12551e-18	9.45968e-18	9.16715e-18	9.02342e-18	9.1686e-18	8.78185e-18	9.00438e-18	8.70468e-18	8.79098e-18	8.66321e-18	8.59731e-18	8.59904e-18	8.45594e-18	8.52593e-18	8.34818e-18	8.43633e-18	8.26078e-18	8.35485e-18	8.18845e-18	8.27108e-18	8.12412e-18	8.21132e-18	8.09508e-18	8.12039e-18	8.04949e-18	8.02572e-18	7.9995e-18
1.09641e-16	4.52257e-17	1.8262e-17	1.02364e-17	1.51922e-17	2.08199e-17	1.84559e-17	1.23529e-17	1.1478e-17	1.45842e-17	1.40298e-17	1.10131e-17	1.15155e-17	1.27695e-17	1.10666e-17	1.05679e-17	1.16186e-17	1.06093e-17	1.02118e-17	1.08722e-17	1.00217e-17	1.00475e-17	1.0266e-17	9.60266e-18	9.95378e-18	9.64583e-18	9.49426e-18	9.64702e-18	9.24051e-18	9.47527e-18	9.15997e-18	9.25006e-18	9.11505e-18	9.04573e-18	9.04813e-18	8.8978e-18	8.97128e-18	8.7836e-18	8.87668e-18	8.69244e-18	8.79163e-18	8.61584e-18	8.70236e-18	8.55047e-18	8.64501e-18	8.5198e-18	8.54381e-18	8.46907e-18	8.44527e-18	8.41777e-18
1.14694e-16	4.73114e-17	1.91045e-17	1.0708e-17	1.58916e-17	2.17782e-17	1.93047e-17	1.29208e-17	1.20061e-17	1.52559e-17	1.46758e-17	1.15192e-17	1.20442e-17	1.33572e-17	1.15774e-17	1.10558e-17	1.21544e-17	1.10977e-17	1.06811e-17	1.13723e-17	1.04836e-17	1.05113e-17	1.074e-17	1.00455e-17	1.04124e-17	1.00901e-17	9.93124e-18	1.0091e-17	9.6662e-18	9.91231e-18	9.58253e-18	9.67614e-18	9.5344e-18	9.46189e-18	9.46491e-18	9.3079e-18	9.3846e-18	9.18771e-18	9.28535e-18	9.09306e-18	9.19701e-18	9.01249e-18	9.10262e-18	8.94619e-18	9.04758e-18	8.914e-18	8.93677e-18	8.85846e-18	8.83465e-18	8.80597e-18
1.19376e-16	4.92444e-17	1.98853e-17	1.1145e-17	1.65397e-17	2.26662e-17	2.00913e-17	1.3447e-17	1.24955e-17	1.58785e-17	1.52744e-17	1.19881e-17	1.25342e-17	1.39019e-17	1.20509e-17	1.15081e-17	1.26509e-17	1.15503e-17	1.11161e-17	1.18357e-17	1.09117e-17	1.09411e-17	1.11792e-17	1.04559e-17	1.08373e-17	1.05018e-17	1.03362e-17	1.05025e-17	1.00607e-17	1.03173e-17	9.97415e-18	1.0071e-17	9.92302e-18	9.84756e-18	9.85117e-18	9.68796e-18	9.76765e-18	9.5622e-18	9.66408e-18	9.46434e-18	9.5727e-18	9.38009e-18	9.47356e-18	9.31296e-18	9.42073e-18	9.27935e-18	9.30093e-18	9.21933e-18	9.19552e-18	9.16573e-18
1.23709e-16	5.10329e-17	2.06077e-17	1.15494e-17	1.71393e-17	2.34879e-17	2.08191e-17	1.39339e-17	1.29483e-17	1.64545e-17	1.58284e-17	1.2422e-17	1.29875e-17	1.44059e-17	1.2489e-17	1.19265e-17	1.31103e-17	1.1969e-17	1.15185e-17	1.22645e-17	1.13079e-17	1.13388e-17	1.15856e-17	1.08357e-17	1.12306e-17	1.08828e-17	1.07109e-17	1.08833e-17	1.04257e-17	1.06921e-17	1.03365e-17	1.04364e-17	1.02826e-17	1.02044e-17	1.02086e-17	1.00396e-17	1.01221e-17	9.90871e-18	1.00145e-17	9.80788e-18	9.92032e-18	9.72022e-18	9.81676e-18	9.65234e-18	9.76605e-18	9.61743e-18	9.63788e-18	9.55321e-18	9.52942e-18	9.49863e-18
1.2771e-16	5.2685e-17	2.12751e-17	1.19228e-17	1.76932e-17	2.42468e-17	2.14913e-17	1.43836e-17	1.33665e-17	1.69865e-17	1.634e-17	1.28228e-17	1.34062e-17	1.48714e-17	1.28937e-17	1.2313e-17	1.35346e-17	1.23558e-17	1.18901e-17	1.26605e-17	1.16738e-17	1.17061e-17	1.1961e-17	1.11865e-17	1.15938e-17	1.12346e-17	1.1057e-17	1.12349e-17	1.07629e-17	1.10383e-17	1.06712e-17	1.07738e-17	1.06147e-17	1.0534e-17	1.05387e-17	1.03644e-17	1.04494e-17	1.02287e-17	1.03382e-17	1.01252e-17	1.02414e-17	1.00344e-17	1.01337e-17	9.96583e-18	1.00851e-17	9.92971e-18	9.94908e-18	9.86159e-18	9.83783e-18	9.8061e-18
1.31399e-16	5.42078e-17	2.18902e-17	1.22671e-17	1.82038e-17	2.49463e-17	2.2111e-17	1.47982e-17	1.3752e-17	1.74769e-17	1.68116e-17	1.31922e-17	1.37921e-17	1.53005e-17	1.32667e-17	1.26694e-17	1.39257e-17	1.27124e-17	1.22327e-17	1.30255e-17	1.2011e-17	1.20447e-17	1.23071e-17	1.15098e-17	1.19286e-17	1.1559e-17	1.1376e-17	1.15591e-17	1.10737e-17	1.13574e-17	1.09798e-17	1.10849e-17	1.09208e-17	1.08378e-17	1.0843e-17	1.06638e-17	1.07512e-17	1.05238e-17	1.06365e-17	1.04177e-17	1.05374e-17	1.03239e-17	1.04259e-17	1.02548e-17	1.03792e-17	1.02176e-17	1.02359e-17	1.01458e-17	1.01221e-17	1.00895e-17
1.34792e-16	5.56086e-17	2.24561e-17	1.25838e-17	1.86733e-17	2.55898e-17	2.26809e-17	1.51794e-17	1.41066e-17	1.7928e-17	1.72454e-17	1.35319e-17	1.4147e-17	1.56952e-17	1.36098e-17	1.29971e-17	1.42855e-17	1.30403e-17	1.25478e-17	1.33613e-17	1.23212e-17	1.23562e-17	1.26254e-17	1.18072e-17	1.22365e-17	1.18573e-17	1.16694e-17	1.18572e-17	1.13595e-17	1.16509e-17	1.12636e-17	1.1371e-17	1.12024e-17	1.11172e-17	1.11228e-17	1.09392e-17	1.10288e-17	1.07951e-17	1.0911e-17	1.06867e-17	1.08096e-17	1.05903e-17	1.06947e-17	1.05207e-17	1.06498e-17	1.04824e-17	1.04998e-17	1.04073e-17	1.03836e-17	1.03503e-17
1.37972e-16	5.69215e-17	2.29864e-17	1.28805e-17	1.91134e-17	2.61928e-17	2.3215e-17	1.55367e-17	1.44389e-17	1.83507e-17	1.76519e-17	1.38503e-17	1.44796e-17	1.60651e-17	1.39314e-17	1.33043e-17	1.46227e-17	1.33476e-17	1.28431e-17	1.3676e-17	1.2612e-17	1.26481e-17	1.29237e-17	1.20859e-17	1.25251e-17	1.21369e-17	1.19444e-17	1.21366e-17	1.16274e-17	1.1926e-17	1.15295e-17	1.16391e-17	1.14662e-17	1.13791e-17	1.13851e-17	1.11973e-17	1.12889e-17	1.10494e-17	1.11681e-17	1.09388e-17	1.10647e-17	1.08399e-17	1.09466e-17	1.07699e-17	1.09034e-17	1.07304e-17	1.07469e-17	1.06522e-17	1.06287e-17	1.05949e-17
1.41629e-16	5.84307e-17	2.35957e-17	1.32214e-17	1.96189e-17	2.68856e-17	2.3829e-17	1.59478e-17	1.4821e-17	1.88365e-17	1.8119e-17	1.42163e-17	1.48623e-17	1.64906e-17	1.43009e-17	1.36568e-17	1.50096e-17	1.37004e-17	1.31824e-17	1.40377e-17	1.29461e-17	1.29833e-17	1.3266e-17	1.24057e-17	1.28563e-17	1.24578e-17	1.22601e-17	1.24576e-17	1.19351e-17	1.22417e-17	1.18345e-17	1.19466e-17	1.17692e-17	1.16799e-17	1.16864e-17	1.14935e-17	1.15874e-17	1.13414e-17	1.14634e-17	1.12282e-17	1.13574e-17	1.11263e-17	1.12366e-17	1.1057e-17	1.11928e-17	1.10124e-17	1.10291e-17	1.09329e-17	1.09101e-17	1.08797e-17
1.46997e-16	6.06442e-17	2.44889e-17	1.37208e-17	2.03597e-17	2.7901e-17	2.47296e-17	1.65513e-17	1.53818e-17	1.95485e-17	1.88034e-17	1.47532e-17	1.54241e-17	1.71152e-17	1.48426e-17	1.41726e-17	1.55757e-17	1.42171e-17	1.36799e-17	1.45685e-17	1.34361e-17	1.34739e-17	1.37667e-17	1.28734e-17	1.33411e-17	1.29277e-17	1.27225e-17	1.29278e-17	1.23858e-17	1.27036e-17	1.22804e-17	1.23963e-17	1.22128e-17	1.21207e-17	1.21276e-17	1.19268e-17	1.20243e-17	1.17692e-17	1.18959e-17	1.16517e-17	1.17853e-17	1.15454e-17	1.16628e-17	1.1479e-17	1.1613e-17	1.14193e-17	1.14393e-17	1.13427e-17	1.13221e-17	1.13049e-17
1.53715e-16	6.34139e-17	2.56063e-17	1.43454e-17	2.12861e-17	2.91713e-17	2.58567e-17	1.73069e-17	1.60836e-17	2.04393e-17	1.96596e-17	1.54249e-17	1.61275e-17	1.78972e-17	1.55203e-17	1.48175e-17	1.62833e-17	1.48632e-17	1.43022e-17	1.52327e-17	1.4049e-17	1.40874e-17	1.43924e-17	1.3458e-17	1.39471e-17	1.35152e-17	1.33006e-17	1.35159e-17	1.29494e-17	1.3281e-17	1.28374e-17	1.29582e-17	1.27674e-17	1.26721e-17	1.26793e-17	1.24683e-17	1.25704e-17	1.23041e-17	1.24368e-17	1.21811e-17	1.23199e-17	1.20692e-17	1.21967e-17	1.20076e-17	1.21362e-17	1.19248e-17	1.19503e-17	1.18545e-17	1.18373e-17	1.18413e-17
1.6051e-16	6.62148e-17	2.67361e-17	1.49769e-17	2.22229e-17	3.04556e-17	2.69964e-17	1.8071e-17	1.67934e-17	2.13399e-17	2.05253e-17	1.61042e-17	1.68389e-17	1.8688e-17	1.62055e-17	1.54693e-17	1.69986e-17	1.55164e-17	1.49315e-17	1.59043e-17	1.46688e-17	1.47075e-17	1.50248e-17	1.40489e-17	1.45597e-17	1.41092e-17	1.38852e-17	1.41105e-17	1.35192e-17	1.38648e-17	1.34005e-17	1.35262e-17	1.33281e-17	1.32297e-17	1.32371e-17	1.30158e-17	1.31225e-17	1.2845e-17	1.29835e-17	1.27163e-17	1.28604e-17	1.25987e-17	1.27367e-17	1.25424e-17	1.26647e-17	1.2435e-17	1.24664e-17	1.23716e-17	1.23581e-17	1.23848e-17
1.66875e-16	6.88386e-17	2.77945e-17	1.55684e-17	2.31003e-17	3.16587e-17	2.8064e-17	1.87868e-17	1.74583e-17	2.21836e-17	2.13362e-17	1.67406e-17	1.75053e-17	1.94288e-17	1.68474e-17	1.608e-17	1.76687e-17	1.61282e-17	1.55209e-17	1.65335e-17	1.52494e-17	1.52885e-17	1.56173e-17	1.46024e-17	1.51335e-17	1.46655e-17	1.44327e-17	1.46675e-17	1.4053e-17	1.44116e-17	1.39279e-17	1.40581e-17	1.38533e-17	1.37519e-17	1.37596e-17	1.35286e-17	1.36397e-17	1.33516e-17	1.34957e-17	1.32176e-17	1.33666e-17	1.30948e-17	1.32426e-17	1.30435e-17	1.31597e-17	1.29126e-17	1.29497e-17	1.2856e-17	1.2846e-17	1.28944e-17
1.72786e-16	7.12754e-17	2.87774e-17	1.61178e-17	2.39152e-17	3.27761e-17	2.90555e-17	1.94516e-17	1.80758e-17	2.29671e-17	2.20893e-17	1.73315e-17	1.81242e-17	2.01169e-17	1.74435e-17	1.6647e-17	1.82909e-17	1.66964e-17	1.60683e-17	1.71179e-17	1.57887e-17	1.5828e-17	1.61675e-17	1.51164e-17	1.56664e-17	1.51822e-17	1.49411e-17	1.51848e-17	1.45487e-17	1.49193e-17	1.44177e-17	1.45522e-17	1.43411e-17	1.42369e-17	1.42449e-17	1.40048e-17	1.412e-17	1.38221e-17	1.39714e-17	1.36831e-17	1.38367e-17	1.35554e-17	1.37125e-17	1.35089e-17	1.36192e-17	1.33559e-17	1.33983e-17	1.33058e-17	1.32991e-17	1.3368e-17
1.78268e-16	7.35348e-17	2.96887e-17	1.66271e-17	2.46707e-17	3.3812e-17	2.99747e-17	2.0068e-17	1.86483e-17	2.36935e-17	2.27875e-17	1.78794e-17	1.8698e-17	2.07548e-17	1.79963e-17	1.71728e-17	1.88678e-17	1.72232e-17	1.65758e-17	1.76596e-17	1.62886e-17	1.63282e-17	1.66776e-17	1.55929e-17	1.61604e-17	1.56612e-17	1.54125e-17	1.56643e-17	1.50083e-17	1.53901e-17	1.48717e-17	1.50101e-17	1.47933e-17	1.46865e-17	1.46947e-17	1.44462e-17	1.45652e-17	1.42583e-17	1.44123e-17	1.41147e-17	1.42726e-17	1.39824e-17	1.41482e-17	1.39405e-17	1.40452e-17	1.37667e-17	1.38142e-17	1.37227e-17	1.37192e-17	1.38074e-17
1.8334e-16	7.56257e-17	3.05321e-17	1.70984e-17	2.53698e-17	3.47706e-17	3.08254e-17	2.06385e-17	1.91782e-17	2.43658e-17	2.34336e-17	1.83864e-17	1.9229e-17	2.13452e-17	1.85078e-17	1.76593e-17	1.94016e-17	1.77106e-17	1.70455e-17	1.8161e-17	1.67513e-17	1.6791e-17	1.71496e-17	1.60339e-17	1.66176e-17	1.61044e-17	1.58487e-17	1.61081e-17	1.54336e-17	1.58257e-17	1.52919e-17	1.54339e-17	1.52117e-17	1.51026e-17	1.51111e-17	1.48548e-17	1.49772e-17	1.4662e-17	1.48204e-17	1.45141e-17	1.46758e-17	1.43775e-17	1.45514e-17	1.434e-17	1.44393e-17	1.41466e-17	1.41988e-17	1.41084e-17	1.41079e-17	1.42143e-17
1.88025e-16	7.75568e-17	3.1311e-17	1.75337e-17	2.60154e-17	3.56558e-17	3.1611e-17	2.11653e-17	1.96675e-17	2.49866e-17	2.40303e-17	1.88546e-17	1.97194e-17	2.18905e-17	1.89802e-17	1.81085e-17	1.98945e-17	1.81608e-17	1.74791e-17	1.8624e-17	1.71786e-17	1.72185e-17	1.75855e-17	1.64411e-17	1.70398e-17	1.65137e-17	1.62515e-17	1.65179e-17	1.58264e-17	1.6228e-17	1.56798e-17	1.58252e-17	1.55981e-17	1.54869e-17	1.54955e-17	1.5232e-17	1.53577e-17	1.50347e-17	1.51972e-17	1.48829e-17	1.50482e-17	1.47424e-17	1.49238e-17	1.4709e-17	1.48032e-17	1.44972e-17	1.45539e-17	1.44646e-17	1.44668e-17	1.45905e-17
1.92342e-16	7.93362e-17	3.20287e-17	1.79347e-17	2.66103e-17	3.64715e-17	3.23349e-17	2.16507e-17	2.01183e-17	2.55586e-17	2.458e-17	1.9286e-17	2.01712e-17	2.23929e-17	1.94155e-17	1.85225e-17	2.03486e-17	1.85755e-17	1.78787e-17	1.90506e-17	1.75723e-17	1.76123e-17	1.7987e-17	1.68162e-17	1.74287e-17	1.68908e-17	1.66226e-17	1.68955e-17	1.61882e-17	1.65986e-17	1.60372e-17	1.61857e-17	1.59541e-17	1.58409e-17	1.58497e-17	1.55795e-17	1.57082e-17	1.53781e-17	1.55444e-17	1.52227e-17	1.53913e-17	1.50785e-17	1.5267e-17	1.5049e-17	1.51384e-17	1.482e-17	1.48809e-17	1.47926e-17	1.47976e-17	1.49374e-17
1.96309e-16	8.09714e-17	3.26882e-17	1.83032e-17	2.71569e-17	3.7221e-17	3.30001e-17	2.20968e-17	2.05327e-17	2.60843e-17	2.50852e-17	1.96825e-17	2.05865e-17	2.28547e-17	1.98155e-17	1.89028e-17	2.0766e-17	1.89565e-17	1.82459e-17	1.94427e-17	1.79341e-17	1.79743e-17	1.8356e-17	1.71609e-17	1.77861e-17	1.72373e-17	1.69637e-17	1.72425e-17	1.65207e-17	1.69392e-17	1.63656e-17	1.65169e-17	1.62812e-17	1.61662e-17	1.61752e-17	1.58989e-17	1.60303e-17	1.56937e-17	1.58634e-17	1.55349e-17	1.57065e-17	1.53874e-17	1.55824e-17	1.53616e-17	1.54463e-17	1.51164e-17	1.51812e-17	1.5094e-17	1.51015e-17	1.52565e-17
2.00001e-16	8.24931e-17	3.33019e-17	1.86461e-17	2.76655e-17	3.79184e-17	3.36191e-17	2.25119e-17	2.09182e-17	2.65733e-17	2.55553e-17	2.00513e-17	2.09728e-17	2.32843e-17	2.01877e-17	1.92567e-17	2.11542e-17	1.93111e-17	1.85875e-17	1.98074e-17	1.82707e-17	1.83109e-17	1.86993e-17	1.74816e-17	1.81185e-17	1.75597e-17	1.72809e-17	1.75653e-17	1.683e-17	1.7256e-17	1.66711e-17	1.6825e-17	1.65855e-17	1.64689e-17	1.6478e-17	1.61959e-17	1.63298e-17	1.59872e-17	1.61602e-17	1.58253e-17	1.59997e-17	1.56747e-17	1.58758e-17	1.56522e-17	1.57321e-17	1.53919e-17	1.54606e-17	1.53745e-17	1.53842e-17	1.55534e-17
2.0401e-16	8.41448e-17	3.39681e-17	1.90183e-17	2.82174e-17	3.86753e-17	3.4291e-17	2.29623e-17	2.1336e-17	2.71036e-17	2.60651e-17	2.04515e-17	2.13917e-17	2.37498e-17	2.05907e-17	1.96401e-17	2.15752e-17	1.96956e-17	1.8958e-17	2.02027e-17	1.86352e-17	1.86755e-17	1.90713e-17	1.78291e-17	1.84789e-17	1.79091e-17	1.76247e-17	1.7915e-17	1.7165e-17	1.7599e-17	1.70022e-17	1.71592e-17	1.69155e-17	1.67968e-17	1.68059e-17	1.65175e-17	1.66541e-17	1.63053e-17	1.64814e-17	1.61396e-17	1.63173e-17	1.59862e-17	1.61934e-17	1.59633e-17	1.60366e-17	1.56897e-17	1.5766e-17	1.56806e-17	1.56906e-17	1.58711e-17
2.09471e-16	8.63944e-17	3.48758e-17	1.95254e-17	2.89691e-17	3.97064e-17	3.52063e-17	2.35752e-17	2.19039e-17	2.78243e-17	2.67588e-17	2.0996e-17	2.19611e-17	2.43817e-17	2.11377e-17	2.01607e-17	2.21478e-17	2.0219e-17	1.94617e-17	2.07397e-17	1.91299e-17	1.91703e-17	1.95766e-17	1.83015e-17	1.89687e-17	1.83838e-17	1.80917e-17	1.83898e-17	1.76193e-17	1.80644e-17	1.74519e-17	1.76139e-17	1.73643e-17	1.72421e-17	1.72508e-17	1.69537e-17	1.70938e-17	1.67374e-17	1.69169e-17	1.65655e-17	1.67481e-17	1.64098e-17	1.66236e-17	1.63764e-17	1.64375e-17	1.60933e-17	1.6187e-17	1.61013e-17	1.61068e-17	1.62923e-17
2.16221e-16	8.91738e-17	3.59974e-17	2.01519e-17	2.98977e-17	4.09803e-17	3.63372e-17	2.43321e-17	2.26046e-17	2.87137e-17	2.76154e-17	2.16685e-17	2.26638e-17	2.51612e-17	2.1812e-17	2.0803e-17	2.28546e-17	2.08652e-17	2.00835e-17	2.14022e-17	1.97397e-17	1.97803e-17	2.01999e-17	1.88845e-17	1.95731e-17	1.89696e-17	1.86679e-17	1.89754e-17	1.81794e-17	1.8638e-17	1.80067e-17	1.81752e-17	1.79185e-17	1.77914e-17	1.77993e-17	1.74912e-17	1.76355e-17	1.72704e-17	1.74536e-17	1.70903e-17	1.72793e-17	1.69326e-17	1.71536e-17	1.68798e-17	1.69237e-17	1.65904e-17	1.67105e-17	1.66237e-17	1.66201e-17	1.6805e-17
2.23054e-16	9.19875e-17	3.71329e-17	2.07862e-17	3.08377e-17	4.22699e-17	3.74822e-17	2.50983e-17	2.33136e-17	2.96139e-17	2.84825e-17	2.23491e-17	2.33749e-17	2.59498e-17	2.24942e-17	2.14528e-17	2.357e-17	2.15192e-17	2.07129e-17	2.20725e-17	2.03567e-17	2.03975e-17	2.08307e-17	1.94744e-17	2.01847e-17	1.95623e-17	1.9251e-17	1.9568e-17	1.8746e-17	1.92184e-17	1.85681e-17	1.87433e-17	1.84793e-17	1.83473e-17	1.83542e-17	1.8035e-17	1.81836e-17	1.78097e-17	1.79965e-17	1.76211e-17	1.78167e-17	1.74617e-17	1.76897e-17	1.73873e-17	1.7413e-17	1.70931e-17	1.72414e-17	1.71533e-17	1.71396e-17	1.7322e-17
2.29446e-16	9.46198e-17	3.81952e-17	2.13795e-17	3.17171e-17	4.34762e-17	3.85533e-17	2.5815e-17	2.39768e-17	3.04558e-17	2.92935e-17	2.29858e-17	2.40401e-17	2.66875e-17	2.31324e-17	2.20606e-17	2.42391e-17	2.2131e-17	2.13015e-17	2.26996e-17	2.09338e-17	2.09747e-17	2.14207e-17	2.00262e-17	2.07567e-17	2.01167e-17	1.97963e-17	2.01222e-17	1.92759e-17	1.97611e-17	1.90932e-17	1.92747e-17	1.90039e-17	1.88671e-17	1.88732e-17	1.85436e-17	1.86961e-17	1.83141e-17	1.85043e-17	1.81175e-17	1.83193e-17	1.79566e-17	1.81911e-17	1.78615e-17	1.78698e-17	1.75629e-17	1.77382e-17	1.76489e-17	1.76254e-17	1.78052e-17
2.3537e-16	9.7059e-17	3.91795e-17	2.19294e-17	3.25319e-17	4.45941e-17	3.95458e-17	2.64792e-17	2.45914e-17	3.12359e-17	3.00449e-17	2.35758e-17	2.46564e-17	2.7371e-17	2.37236e-17	2.26237e-17	2.4859e-17	2.26978e-17	2.18469e-17	2.32805e-17	2.14685e-17	2.15094e-17	2.19672e-17	2.05373e-17	2.12866e-17	2.06303e-17	2.03015e-17	2.06357e-17	1.97668e-17	2.02639e-17	1.95796e-17	1.9767e-17	1.94899e-17	1.93488e-17	1.9354e-17	1.90147e-17	1.91708e-17	1.87815e-17	1.89746e-17	1.85773e-17	1.87848e-17	1.84151e-17	1.86557e-17	1.83004e-17	1.82922e-17	1.79979e-17	1.81987e-17	1.81083e-17	1.80756e-17	1.82528e-17
2.40849e-16	9.93146e-17	4.00898e-17	2.24377e-17	3.32853e-17	4.56277e-17	4.04636e-17	2.70933e-17	2.51595e-17	3.19572e-17	3.07397e-17	2.41212e-17	2.52263e-17	2.80029e-17	2.42701e-17	2.31442e-17	2.54322e-17	2.32219e-17	2.23512e-17	2.38176e-17	2.19628e-17	2.20038e-17	2.24725e-17	2.10099e-17	2.17766e-17	2.11052e-17	2.07686e-17	2.11104e-17	2.02207e-17	2.07287e-17	2.00293e-17	2.02221e-17	1.99393e-17	1.9794e-17	1.97985e-17	1.94502e-17	1.96097e-17	1.92135e-17	1.94094e-17	1.90024e-17	1.92152e-17	1.8839e-17	1.90851e-17	1.87058e-17	1.86819e-17	1.83997e-17	1.86245e-17	1.85332e-17	1.84917e-17	1.86664e-17
2.45903e-16	1.01395e-16	4.09295e-17	2.29067e-17	3.39803e-17	4.65812e-17	4.13103e-17	2.76598e-17	2.56836e-17	3.26225e-17	3.13806e-17	2.46244e-17	2.57519e-17	2.85858e-17	2.47743e-17	2.36243e-17	2.59608e-17	2.37053e-17	2.28163e-17	2.4313e-17	2.24187e-17	2.24597e-17	2.29385e-17	2.14458e-17	2.22285e-17	2.15431e-17	2.11993e-17	2.15482e-17	2.06392e-17	2.11573e-17	2.0444e-17	2.06419e-17	2.03537e-17	2.02047e-17	2.02084e-17	1.98517e-17	2.00144e-17	1.96119e-17	1.98104e-17	1.93943e-17	1.9612e-17	1.92299e-17	1.94812e-17	1.90793e-17	1.90406e-17	1.877e-17	1.90175e-17	1.89253e-17	1.88755e-17	1.90476e-17
2.50554e-16	1.0331e-16	4.17021e-17	2.33382e-17	3.46196e-17	4.74584e-17	4.20892e-17	2.8181e-17	2.61657e-17	3.32345e-17	3.19702e-17	2.50873e-17	2.62355e-17	2.9122e-17	2.5238e-17	2.4066e-17	2.64471e-17	2.415e-17	2.32441e-17	2.47687e-17	2.2838e-17	2.2879e-17	2.33671e-17	2.18466e-17	2.26441e-17	2.1946e-17	2.15955e-17	2.19509e-17	2.10241e-17	2.15515e-17	2.08255e-17	2.1028e-17	2.07349e-17	2.05824e-17	2.05855e-17	2.02211e-17	2.03865e-17	1.99784e-17	2.01791e-17	1.97548e-17	1.9977e-17	1.95895e-17	1.98456e-17	1.94224e-17	1.93696e-17	1.91103e-17	1.93791e-17	1.92861e-17	1.92286e-17	1.93982e-17
2.5482e-16	1.05066e-16	4.24109e-17	2.37339e-17	3.52061e-17	4.82631e-17	4.28038e-17	2.86591e-17	2.66079e-17	3.37958e-17	3.2511e-17	2.55119e-17	2.6679e-17	2.96137e-17	2.56632e-17	2.44709e-17	2.6893e-17	2.45579e-17	2.36365e-17	2.51867e-17	2.32226e-17	2.32636e-17	2.37602e-17	2.22143e-17	2.30253e-17	2.23154e-17	2.19589e-17	2.23202e-17	2.13771e-17	2.1913e-17	2.11752e-17	2.13821e-17	2.10845e-17	2.09288e-17	2.09312e-17	2.05597e-17	2.07278e-17	2.03145e-17	2.05172e-17	2.00852e-17	2.03117e-17	1.99193e-17	2.01797e-17	1.97367e-17	1.96706e-17	1.9422e-17	1.97109e-17	1.96172e-17	1.95523e-17	1.97194e-17
2.58721e-16	1.06672e-16	4.30589e-17	2.40958e-17	3.57422e-17	4.89987e-17	4.34571e-17	2.90962e-17	2.70121e-17	3.43088e-17	3.30053e-17	2.59e-17	2.70844e-17	3.00632e-17	2.60519e-17	2.48411e-17	2.73007e-17	2.49307e-17	2.39952e-17	2.55687e-17	2.35741e-17	2.3615e-17	2.41195e-17	2.25503e-17	2.33737e-17	2.2653e-17	2.22909e-17	2.26577e-17	2.16997e-17	2.22433e-17	2.14949e-17	2.17058e-17	2.14041e-17	2.12454e-17	2.12471e-17	2.08691e-17	2.10396e-17	2.06217e-17	2.08262e-17	2.03872e-17	2.06175e-17	2.02207e-17	2.0485e-17	2.00234e-17	1.99447e-17	1.97065e-17	2.00144e-17	1.99201e-17	1.98482e-17	2.00129e-17
2.62302e-16	1.08146e-16	4.36537e-17	2.44278e-17	3.62342e-17	4.96737e-17	4.40566e-17	2.94973e-17	2.7383e-17	3.47796e-17	3.34589e-17	2.62561e-17	2.74564e-17	3.04756e-17	2.64085e-17	2.51806e-17	2.76746e-17	2.52727e-17	2.43243e-17	2.59192e-17	2.38965e-17	2.39374e-17	2.4449e-17	2.28585e-17	2.36932e-17	2.29627e-17	2.25956e-17	2.29672e-17	2.19955e-17	2.25463e-17	2.17881e-17	2.20026e-17	2.16972e-17	2.15358e-17	2.15369e-17	2.11529e-17	2.13255e-17	2.09034e-17	2.11095e-17	2.06642e-17	2.0898e-17	2.04971e-17	2.07649e-17	2.02857e-17	2.01956e-17	1.99678e-17	2.02933e-17	2.01983e-17	2.01198e-17	2.02814e-17
2.65866e-16	1.09613e-16	4.42459e-17	2.47583e-17	3.67235e-17	5.03451e-17	4.46527e-17	2.98958e-17	2.77515e-17	3.52477e-17	3.39101e-17	2.66101e-17	2.7826e-17	3.08856e-17	2.67631e-17	2.55182e-17	2.80464e-17	2.56125e-17	2.46511e-17	2.62673e-17	2.42168e-17	2.42576e-17	2.47764e-17	2.31646e-17	2.40106e-17	2.32703e-17	2.2898e-17	2.32746e-17	2.22892e-17	2.28471e-17	2.20792e-17	2.22973e-17	2.1988e-17	2.18238e-17	2.18245e-17	2.14348e-17	2.16091e-17	2.11827e-17	2.1391e-17	2.09391e-17	2.11762e-17	2.07706e-17	2.10391e-17	2.05414e-17	2.04471e-17	2.02343e-17	2.05741e-17	2.04761e-17	2.03915e-17	2.05424e-17
2.70038e-16	1.11332e-16	4.49397e-17	2.5145e-17	3.72956e-17	5.11297e-17	4.53487e-17	3.03606e-17	2.81814e-17	3.57948e-17	3.44373e-17	2.70232e-17	2.82572e-17	3.13644e-17	2.71776e-17	2.59128e-17	2.84804e-17	2.60088e-17	2.50321e-17	2.66732e-17	2.45903e-17	2.46312e-17	2.51581e-17	2.35213e-17	2.43805e-17	2.36288e-17	2.32505e-17	2.36325e-17	2.26313e-17	2.31977e-17	2.24184e-17	2.26402e-17	2.2326e-17	2.21584e-17	2.21593e-17	2.17634e-17	2.19388e-17	2.15069e-17	2.17191e-17	2.12596e-17	2.14999e-17	2.10867e-17	2.13484e-17	2.08272e-17	2.07484e-17	2.0565e-17	2.09117e-17	2.08038e-17	2.07134e-17	2.08314e-17
2.74825e-16	1.13304e-16	4.57362e-17	2.55887e-17	3.79513e-17	5.20288e-17	4.61458e-17	3.08923e-17	2.86735e-17	3.64218e-17	3.50416e-17	2.74961e-17	2.87506e-17	3.19127e-17	2.76526e-17	2.6365e-17	2.89774e-17	2.64622e-17	2.54678e-17	2.71374e-17	2.50175e-17	2.50586e-17	2.55949e-17	2.39293e-17	2.48034e-17	2.40388e-17	2.36534e-17	2.40415e-17	2.30222e-17	2.35987e-17	2.28063e-17	2.3032e-17	2.27116e-17	2.25401e-17	2.25417e-17	2.21393e-17	2.23149e-17	2.18766e-17	2.20944e-17	2.16259e-17	2.18695e-17	2.14459e-17	2.16936e-17	2.11439e-17	2.11e-17	2.096e-17	2.13064e-17	2.11819e-17	2.10859e-17	2.11489e-17
2.79561e-16	1.15254e-16	4.65243e-17	2.60275e-17	3.85997e-17	5.29178e-17	4.69339e-17	3.14178e-17	2.91599e-17	3.70417e-17	3.56391e-17	2.79635e-17	2.92382e-17	3.24547e-17	2.81223e-17	2.68121e-17	2.94687e-17	2.69103e-17	2.58983e-17	2.75961e-17	2.54397e-17	2.5481e-17	2.60265e-17	2.43323e-17	2.52213e-17	2.44439e-17	2.40514e-17	2.44455e-17	2.34083e-17	2.39947e-17	2.31895e-17	2.3419e-17	2.30923e-17	2.29169e-17	2.29193e-17	2.25107e-17	2.26863e-17	2.22414e-17	2.24652e-17	2.19878e-17	2.22345e-17	2.18e-17	2.20316e-17	2.14528e-17	2.14492e-17	2.13561e-17	2.16995e-17	2.15568e-17	2.14555e-17	2.1458e-17
2.83933e-16	1.17055e-16	4.72518e-17	2.64326e-17	3.91981e-17	5.37382e-17	4.76611e-17	3.19026e-17	2.96085e-17	3.76137e-17	3.61904e-17	2.83948e-17	2.96881e-17	3.29548e-17	2.85556e-17	2.72246e-17	2.9922e-17	2.73236e-17	2.62954e-17	2.80193e-17	2.58291e-17	2.58706e-17	2.64246e-17	2.4704e-17	2.56067e-17	2.48175e-17	2.44186e-17	2.48181e-17	2.37643e-17	2.436e-17	2.35428e-17	2.37758e-17	2.34434e-17	2.32644e-17	2.32675e-17	2.28532e-17	2.30286e-17	2.25777e-17	2.28072e-17	2.23215e-17	2.2571e-17	2.21263e-17	2.23422e-17	2.17359e-17	2.17712e-17	2.17232e-17	2.20635e-17	2.19032e-17	2.17969e-17	2.17411e-17
2.87927e-16	1.18701e-16	4.79166e-17	2.68026e-17	3.97446e-17	5.44875e-17	4.83253e-17	3.23454e-17	3.00182e-17	3.81361e-17	3.66939e-17	2.87886e-17	3.00988e-17	3.34115e-17	2.89513e-17	2.76012e-17	3.03358e-17	2.7701e-17	2.66579e-17	2.84056e-17	2.61845e-17	2.62262e-17	2.6788e-17	2.50433e-17	2.59585e-17	2.51585e-17	2.47537e-17	2.51582e-17	2.40892e-17	2.46933e-17	2.38654e-17	2.41015e-17	2.37638e-17	2.35814e-17	2.35853e-17	2.31658e-17	2.33409e-17	2.28846e-17	2.31193e-17	2.26261e-17	2.2878e-17	2.24239e-17	2.26249e-17	2.19927e-17	2.2065e-17	2.20598e-17	2.23969e-17	2.222e-17	2.21092e-17	2.1998e-17
2.91563e-16	1.20198e-16	4.85216e-17	2.71393e-17	4.02418e-17	5.51692e-17	4.89295e-17	3.2748e-17	3.03908e-17	3.86112e-17	3.71519e-17	2.91468e-17	3.04724e-17	3.38268e-17	2.93111e-17	2.79437e-17	3.07122e-17	2.80442e-17	2.69876e-17	2.87568e-17	2.65077e-17	2.65495e-17	2.71183e-17	2.53517e-17	2.62783e-17	2.54686e-17	2.50583e-17	2.54674e-17	2.43846e-17	2.49963e-17	2.41586e-17	2.43976e-17	2.4055e-17	2.38695e-17	2.38742e-17	2.34499e-17	2.36247e-17	2.31634e-17	2.3403e-17	2.29028e-17	2.3157e-17	2.26942e-17	2.28808e-17	2.22245e-17	2.23318e-17	2.23673e-17	2.27012e-17	2.25087e-17	2.23935e-17	2.22298e-17
2.94855e-16	1.21554e-16	4.90696e-17	2.74442e-17	4.0692e-17	5.57864e-17	4.94766e-17	3.31125e-17	3.0728e-17	3.90412e-17	3.75666e-17	2.9471e-17	3.08105e-17	3.42027e-17	2.96369e-17	2.82537e-17	3.10528e-17	2.83548e-17	2.72858e-17	2.90746e-17	2.68002e-17	2.6842e-17	2.74173e-17	2.56308e-17	2.65677e-17	2.57491e-17	2.53339e-17	2.5747e-17	2.46517e-17	2.52704e-17	2.44238e-17	2.46654e-17	2.43184e-17	2.41301e-17	2.41354e-17	2.37068e-17	2.38812e-17	2.34155e-17	2.36596e-17	2.31531e-17	2.34093e-17	2.29385e-17	2.31113e-17	2.24325e-17	2.2573e-17	2.26472e-17	2.29778e-17	2.27706e-17	2.26513e-17	2.24378e-17
2.97822e-16	1.22776e-16	4.95633e-17	2.77188e-17	4.10974e-17	5.63422e-17	4.99692e-17	3.34407e-17	3.10315e-17	3.94284e-17	3.79399e-17	2.97629e-17	3.11148e-17	3.45411e-17	2.99301e-17	2.85327e-17	3.13594e-17	2.86343e-17	2.75543e-17	2.93606e-17	2.70633e-17	2.71052e-17	2.76862e-17	2.58819e-17	2.6828e-17	2.60015e-17	2.55818e-17	2.59986e-17	2.4892e-17	2.5517e-17	2.46624e-17	2.49063e-17	2.45553e-17	2.43644e-17	2.43704e-17	2.3938e-17	2.41119e-17	2.36422e-17	2.38904e-17	2.33783e-17	2.36362e-17	2.3158e-17	2.33176e-17	2.26177e-17	2.27898e-17	2.29007e-17	2.3228e-17	2.30069e-17	2.28838e-17	2.2623e-17
3.00479e-16	1.2387e-16	5.00054e-17	2.79646e-17	4.14601e-17	5.68395e-17	5.041e-17	3.37343e-17	3.13029e-17	3.97748e-17	3.8274e-17	3.0024e-17	3.1387e-17	3.48438e-17	3.01923e-17	2.87822e-17	3.16336e-17	2.88842e-17	2.77943e-17	2.96164e-17	2.72985e-17	2.73405e-17	2.79267e-17	2.61063e-17	2.70607e-17	2.62271e-17	2.58034e-17	2.62235e-17	2.51068e-17	2.57373e-17	2.48756e-17	2.51216e-17	2.4767e-17	2.45738e-17	2.45803e-17	2.41446e-17	2.43179e-17	2.38448e-17	2.40967e-17	2.35794e-17	2.38388e-17	2.3354e-17	2.35009e-17	2.27813e-17	2.29833e-17	2.3129e-17	2.34531e-17	2.32189e-17	2.30923e-17	2.27867e-17
3.0284e-16	1.24843e-16	5.03983e-17	2.8183e-17	4.17823e-17	5.72813e-17	5.08015e-17	3.39949e-17	3.15439e-17	4.00824e-17	3.85706e-17	3.02558e-17	3.16285e-17	3.51125e-17	3.04251e-17	2.90037e-17	3.18769e-17	2.91061e-17	2.80073e-17	2.98433e-17	2.75073e-17	2.75492e-17	2.814e-17	2.63054e-17	2.72672e-17	2.64272e-17	2.6e-17	2.64229e-17	2.52972e-17	2.59327e-17	2.50647e-17	2.53126e-17	2.49548e-17	2.47594e-17	2.47665e-17	2.43278e-17	2.45004e-17	2.40242e-17	2.42796e-17	2.37577e-17	2.40184e-17	2.35274e-17	2.36624e-17	2.29244e-17	2.31547e-17	2.33335e-17	2.36543e-17	2.34077e-17	2.32778e-17	2.29298e-17
3.04912e-16	1.25696e-16	5.07432e-17	2.83745e-17	4.20648e-17	5.76685e-17	5.11447e-17	3.42233e-17	3.1755e-17	4.03519e-17	3.88306e-17	3.04589e-17	3.18402e-17	3.53479e-17	3.06291e-17	2.91977e-17	3.20901e-17	2.93003e-17	2.81938e-17	3.0042e-17	2.769e-17	2.77319e-17	2.83267e-17	2.64796e-17	2.74479e-17	2.66024e-17	2.6172e-17	2.65974e-17	2.54637e-17	2.61036e-17	2.52302e-17	2.54797e-17	2.5119e-17	2.49216e-17	2.49293e-17	2.4488e-17	2.466e-17	2.41811e-17	2.44397e-17	2.39137e-17	2.41755e-17	2.36789e-17	2.38024e-17	2.30481e-17	2.33058e-17	2.35151e-17	2.38316e-17	2.35734e-17	2.34407e-17	2.30533e-17
3.06627e-16	1.26402e-16	5.10283e-17	2.85324e-17	4.22975e-17	5.79878e-17	5.14277e-17	3.44115e-17	3.19289e-17	4.05741e-17	3.90448e-17	3.0626e-17	3.20143e-17	3.55417e-17	3.07967e-17	2.93569e-17	3.22651e-17	2.946e-17	2.8347e-17	3.02053e-17	2.78399e-17	2.78817e-17	2.84799e-17	2.66226e-17	2.75962e-17	2.67461e-17	2.6313e-17	2.67404e-17	2.56002e-17	2.62437e-17	2.53657e-17	2.56164e-17	2.52533e-17	2.50544e-17	2.50625e-17	2.46196e-17	2.47912e-17	2.43088e-17	2.45709e-17	2.40412e-17	2.43037e-17	2.38025e-17	2.39161e-17	2.31542e-17	2.34447e-17	2.36737e-17	2.39756e-17	2.37054e-17	2.3574e-17	2.3157e-17
3.07805e-16	1.26887e-16	5.12235e-17	2.86392e-17	4.24545e-17	5.82038e-17	5.16192e-17	3.45389e-17	3.20469e-17	4.07248e-17	3.91893e-17	3.07383e-17	3.21316e-17	3.56722e-17	3.09088e-17	2.94626e-17	3.23817e-17	2.95666e-17	2.84495e-17	3.03142e-17	2.79393e-17	2.79808e-17	2.85815e-17	2.67178e-17	2.76951e-17	2.68416e-17	2.64062e-17	2.68349e-17	2.56905e-17	2.63365e-17	2.5455e-17	2.57062e-17	2.53415e-17	2.51415e-17	2.51499e-17	2.47073e-17	2.48795e-17	2.43909e-17	2.46578e-17	2.41249e-17	2.43873e-17	2.38828e-17	2.39907e-17	2.32461e-17	2.35893e-17	2.38077e-17	2.40622e-17	2.37777e-17	2.36594e-17	2.32392e-17
3.08432e-16	1.27146e-16	5.13264e-17	2.86933e-17	4.25337e-17	5.83138e-17	5.17169e-17	3.46037e-17	3.21073e-17	4.0802e-17	3.92623e-17	3.07942e-17	3.21905e-17	3.57377e-17	3.09636e-17	2.95132e-17	3.24381e-17	2.96188e-17	2.84998e-17	3.03674e-17	2.79869e-17	2.80278e-17	2.86302e-17	2.67637e-17	2.77431e-17	2.68874e-17	2.64503e-17	2.68795e-17	2.57333e-17	2.63806e-17	2.54969e-17	2.57478e-17	2.53823e-17	2.51818e-17	2.51901e-17	2.47501e-17	2.49239e-17	2.44259e-17	2.46992e-17	2.41634e-17	2.44249e-17	2.39185e-17	2.40253e-17	2.33249e-17	2.37428e-17	2.39176e-17	2.40891e-17	2.37876e-17	2.36953e-17	2.33006e-17
3.08743e-16	1.27275e-16	5.13764e-17	2.87175e-17	4.25688e-17	5.83634e-17	5.17612e-17	3.46329e-17	3.21348e-17	4.08371e-17	3.92945e-17	3.08181e-17	3.22162e-17	3.57663e-17	3.09861e-17	2.95329e-17	3.24606e-17	2.96403e-17	2.85207e-17	3.0389e-17	2.80053e-17	2.80456e-17	2.8649e-17	2.67818e-17	2.77624e-17	2.69052e-17	2.64668e-17	2.68961e-17	2.57494e-17	2.63974e-17	2.55122e-17	2.57624e-17	2.53965e-17	2.51958e-17	2.5204e-17	2.47674e-17	2.4943e-17	2.44349e-17	2.47149e-17	2.41767e-17	2.44369e-17	2.39295e-17	2.40366e-17	2.33888e-17	2.38867e-17	2.40076e-17	2.40859e-17	2.37671e-17	2.37046e-17	2.33448e-17
3.08862e-16	1.27325e-16	5.13946e-17	2.87242e-17	4.25778e-17	5.83772e-17	5.17736e-17	3.46409e-17	3.21426e-17	4.08473e-17	3.93028e-17	3.08233e-17	3.22221e-17	3.5773e-17	3.09898e-17	2.95347e-17	3.24634e-17	2.96437e-17	2.85242e-17	3.03923e-17	2.80068e-17	2.80464e-17	2.86505e-17	2.67838e-17	2.77649e-17	2.69068e-17	2.64673e-17	2.68965e-17	2.57499e-17	2.63982e-17	2.55121e-17	2.57615e-17	2.53954e-17	2.51946e-17	2.52027e-17	2.47697e-17	2.4947e-17	2.44295e-17	2.47158e-17	2.41755e-17	2.44344e-17	2.39262e-17	2.40338e-17	2.34372e-17	2.40119e-17	2.40803e-17	2.40686e-17	2.37334e-17	2.36998e-17	2.33743e-17
3.08811e-16	1.27304e-16	5.13845e-17	2.87152e-17	4.25637e-17	5.83592e-17	5.17579e-17	3.46301e-17	3.21329e-17	4.08352e-17	3.92896e-17	3.08118e-17	3.22107e-17	3.57604e-17	3.09769e-17	2.95207e-17	3.24488e-17	2.96311e-17	2.85123e-17	3.03791e-17	2.79933e-17	2.80323e-17	2.86367e-17	2.67713e-17	2.77524e-17	2.68939e-17	2.64537e-17	2.68825e-17	2.57367e-17	2.63849e-17	2.54985e-17	2.57469e-17	2.53809e-17	2.51801e-17	2.51881e-17	2.47587e-17	2.49376e-17	2.44113e-17	2.47034e-17	2.41614e-17	2.44189e-17	2.39103e-17	2.40182e-17	2.34708e-17	2.41182e-17	2.41366e-17	2.40394e-17	2.36887e-17	2.36826e-17	2.33899e-17
3.08598e-16	1.27217e-16	5.13476e-17	2.86914e-17	4.25276e-17	5.83111e-17	5.17155e-17	3.46014e-17	3.21066e-17	4.0802e-17	3.92563e-17	3.07845e-17	3.21826e-17	3.57293e-17	3.0948e-17	2.94917e-17	3.24176e-17	2.96035e-17	2.84858e-17	3.03505e-17	2.79656e-17	2.80039e-17	2.86083e-17	2.67453e-17	2.77258e-17	2.68674e-17	2.64266e-17	2.68549e-17	2.57104e-17	2.63582e-17	2.54719e-17	2.57194e-17	2.53536e-17	2.51529e-17	2.51608e-17	2.47351e-17	2.49153e-17	2.4381e-17	2.46785e-17	2.41352e-17	2.43912e-17	2.38824e-17	2.39907e-17	2.34902e-17	2.42066e-17	2.41774e-17	2.39987e-17	2.36336e-17	2.36536e-17	2.33923e-17
3.08233e-16	1.27067e-16	5.12854e-17	2.86536e-17	4.24708e-17	5.82345e-17	5.16477e-17	3.45557e-17	3.20646e-17	4.07488e-17	3.92038e-17	3.07422e-17	3.21389e-17	3.56809e-17	3.09043e-17	2.94485e-17	3.23708e-17	2.95614e-17	2.84456e-17	3.03071e-17	2.79244e-17	2.79621e-17	2.85661e-17	2.67063e-17	2.76858e-17	2.68279e-17	2.6387e-17	2.68145e-17	2.56718e-17	2.63189e-17	2.54332e-17	2.56795e-17	2.53142e-17	2.51138e-17	2.51215e-17	2.46995e-17	2.48809e-17	2.43393e-17	2.46418e-17	2.40975e-17	2.43519e-17	2.38433e-17	2.39517e-17	2.34964e-17	2.42779e-17	2.42035e-17	2.39473e-17	2.35685e-17	2.36135e-17	2.33822e-17
3.07722e-16	1.26857e-16	5.11991e-17	2.86025e-17	4.23943e-17	5.81309e-17	5.1556e-17	3.44941e-17	3.20077e-17	4.06767e-17	3.91331e-17	3.06857e-17	3.20804e-17	3.5616e-17	3.08463e-17	2.93919e-17	3.23092e-17	2.95059e-17	2.83923e-17	3.02499e-17	2.78704e-17	2.79075e-17	2.85109e-17	2.66552e-17	2.76332e-17	2.67762e-17	2.63353e-17	2.67618e-17	2.56216e-17	2.62676e-17	2.53829e-17	2.56281e-17	2.52633e-17	2.50632e-17	2.50709e-17	2.46526e-17	2.48351e-17	2.42867e-17	2.45938e-17	2.40489e-17	2.43017e-17	2.37935e-17	2.3902e-17	2.34898e-17	2.43331e-17	2.42155e-17	2.38858e-17	2.34942e-17	2.35628e-17	2.33603e-17
3.07074e-16	1.2659e-16	5.109e-17	2.85388e-17	4.22993e-17	5.80017e-17	5.14416e-17	3.44172e-17	3.19367e-17	4.05866e-17	3.90453e-17	3.06159e-17	3.20078e-17	3.55355e-17	3.07749e-17	2.93225e-17	3.22336e-17	2.94375e-17	2.83266e-17	3.01796e-17	2.78044e-17	2.78409e-17	2.84434e-17	2.65925e-17	2.75685e-17	2.67129e-17	2.62722e-17	2.66976e-17	2.55603e-17	2.62049e-17	2.53216e-17	2.55656e-17	2.52016e-17	2.50019e-17	2.50095e-17	2.4595e-17	2.47784e-17	2.42239e-17	2.45352e-17	2.39899e-17	2.42411e-17	2.37335e-17	2.38422e-17	2.34713e-17	2.43728e-17	2.42143e-17	2.38146e-17	2.34111e-17	2.35023e-17	2.33272e-17
3.06297e-16	1.2627e-16	5.09594e-17	2.84632e-17	4.21866e-17	5.78483e-17	5.13057e-17	3.43261e-17	3.18524e-17	4.04797e-17	3.89412e-17	3.05333e-17	3.19219e-17	3.54402e-17	3.06908e-17	2.92411e-17	3.21447e-17	2.93569e-17	2.82492e-17	3.00968e-17	2.77271e-17	2.77629e-17	2.83643e-17	2.65188e-17	2.74925e-17	2.66387e-17	2.61984e-17	2.66225e-17	2.54885e-17	2.61316e-17	2.52501e-17	2.54928e-17	2.51297e-17	2.49305e-17	2.4938e-17	2.45273e-17	2.47115e-17	2.41514e-17	2.44666e-17	2.39213e-17	2.41707e-17	2.36641e-17	2.37727e-17	2.34413e-17	2.43979e-17	2.42004e-17	2.37344e-17	2.33197e-17	2.34323e-17	2.32834e-17
3.05373e-16	1.2589e-16	5.08046e-17	2.83742e-17	4.20541e-17	5.76676e-17	5.11457e-17	3.42187e-17	3.17531e-17	4.03536e-17	3.88188e-17	3.04364e-17	3.1821e-17	3.53283e-17	3.05923e-17	2.91461e-17	3.20408e-17	2.92627e-17	2.81587e-17	2.99999e-17	2.76368e-17	2.76721e-17	2.82719e-17	2.64329e-17	2.74037e-17	2.6552e-17	2.61125e-17	2.65351e-17	2.54049e-17	2.60461e-17	2.51669e-17	2.54082e-17	2.50462e-17	2.48475e-17	2.48549e-17	2.44481e-17	2.4633e-17	2.4068e-17	2.43865e-17	2.38416e-17	2.40893e-17	2.35839e-17	2.36928e-17	2.33995e-17	2.44074e-17	2.41722e-17	2.36434e-17	2.32186e-17	2.33511e-17	2.32277e-17
3.04049e-16	1.25344e-16	5.05825e-17	2.82477e-17	4.18664e-17	5.74115e-17	5.09187e-17	3.40666e-17	3.1612e-17	4.01743e-17	3.86453e-17	3.02996e-17	3.16784e-17	3.51698e-17	3.04536e-17	2.9013e-17	3.18954e-17	2.91304e-17	2.80314e-17	2.98637e-17	2.75103e-17	2.75452e-17	2.81428e-17	2.63125e-17	2.7279e-17	2.64305e-17	2.59923e-17	2.64131e-17	2.52884e-17	2.59269e-17	2.50511e-17	2.52906e-17	2.493e-17	2.47322e-17	2.47393e-17	2.43369e-17	2.45227e-17	2.39531e-17	2.42739e-17	2.37309e-17	2.39774e-17	2.34748e-17	2.35874e-17	2.33347e-17	2.43829e-17	2.41029e-17	2.35171e-17	2.3086e-17	2.32342e-17	2.31394e-17
3.01649e-16	1.24353e-16	5.01798e-17	2.80203e-17	4.15304e-17	5.69526e-17	5.05121e-17	3.37943e-17	3.1359e-17	3.98519e-17	3.83342e-17	3.00554e-17	3.14233e-17	3.48859e-17	3.02063e-17	2.87775e-17	3.16381e-17	2.8896e-17	2.7805e-17	2.96216e-17	2.72864e-17	2.73212e-17	2.79149e-17	2.60995e-17	2.70576e-17	2.6215e-17	2.578e-17	2.61978e-17	2.5083e-17	2.5717e-17	2.48478e-17	2.50842e-17	2.47256e-17	2.45292e-17	2.45356e-17	2.41391e-17	2.43274e-17	2.3753e-17	2.4073e-17	2.35363e-17	2.37836e-17	2.32888e-17	2.34171e-17	2.3217e-17	2.42759e-17	2.39223e-17	2.32908e-17	2.28649e-17	2.30163e-17	2.29638e-17
2.97983e-16	1.22839e-16	4.95644e-17	2.76739e-17	4.10196e-17	5.62548e-17	4.98937e-17	3.33803e-17	3.09738e-17	3.93609e-17	3.7861e-17	2.96846e-17	3.10359e-17	3.44543e-17	2.98312e-17	2.84212e-17	3.12491e-17	2.85411e-17	2.74621e-17	2.92545e-17	2.69475e-17	2.69828e-17	2.75704e-17	2.57772e-17	2.67223e-17	2.58886e-17	2.54588e-17	2.58725e-17	2.47729e-17	2.54002e-17	2.45412e-17	2.47732e-17	2.44174e-17	2.4223e-17	2.4228e-17	2.38395e-17	2.40319e-17	2.34523e-17	2.3768e-17	2.32429e-17	2.34933e-17	2.30122e-17	2.31705e-17	2.3038e-17	2.40727e-17	2.36104e-17	2.29463e-17	2.2539e-17	2.2679e-17	2.26856e-17
2.93865e-16	1.21139e-16	4.88731e-17	2.72851e-17	4.04464e-17	5.54718e-17	4.91998e-17	3.29158e-17	3.05416e-17	3.88098e-17	3.733e-17	2.92686e-17	3.06012e-17	3.39701e-17	2.94105e-17	2.80218e-17	3.08131e-17	2.81433e-17	2.70776e-17	2.8843e-17	2.65677e-17	2.66037e-17	2.71844e-17	2.54161e-17	2.63463e-17	2.55227e-17	2.5099e-17	2.55081e-17	2.44255e-17	2.50453e-17	2.41979e-17	2.44249e-17	2.40722e-17	2.388e-17	2.38836e-17	2.35036e-17	2.37005e-17	2.31161e-17	2.34261e-17	2.29143e-17	2.31686e-17	2.27031e-17	2.28958e-17	2.28345e-17	2.38324e-17	2.32519e-17	2.2561e-17	2.21771e-17	2.23005e-17	2.23706e-17
2.89747e-16	1.19438e-16	4.8182e-17	2.68966e-17	3.98735e-17	5.4689e-17	4.85061e-17	3.24515e-17	3.01096e-17	3.82589e-17	3.67993e-17	2.88529e-17	3.01668e-17	3.34863e-17	2.89902e-17	2.76228e-17	3.03773e-17	2.77457e-17	2.66933e-17	2.84318e-17	2.61882e-17	2.62248e-17	2.67987e-17	2.50552e-17	2.59707e-17	2.51572e-17	2.47395e-17	2.5144e-17	2.40783e-17	2.46906e-17	2.38548e-17	2.40768e-17	2.37274e-17	2.35375e-17	2.35396e-17	2.3168e-17	2.33692e-17	2.27804e-17	2.30847e-17	2.25862e-17	2.28439e-17	2.23939e-17	2.26197e-17	2.26268e-17	2.35881e-17	2.28938e-17	2.21781e-17	2.18171e-17	2.19241e-17	2.20554e-17
2.85674e-16	1.17756e-16	4.74988e-17	2.65125e-17	3.93072e-17	5.39151e-17	4.78202e-17	3.19923e-17	2.96825e-17	3.77144e-17	3.62748e-17	2.8442e-17	2.97373e-17	3.3008e-17	2.85747e-17	2.72284e-17	2.99464e-17	2.73525e-17	2.63134e-17	2.80254e-17	2.58132e-17	2.58503e-17	2.64174e-17	2.46985e-17	2.55994e-17	2.47961e-17	2.43843e-17	2.47842e-17	2.37352e-17	2.43399e-17	2.35157e-17	2.37328e-17	2.33866e-17	2.3199e-17	2.31997e-17	2.28363e-17	2.30415e-17	2.24489e-17	2.27475e-17	2.22618e-17	2.25229e-17	2.20877e-17	2.2345e-17	2.24174e-17	2.33431e-17	2.25409e-17	2.18019e-17	2.1463e-17	2.15543e-17	2.17438e-17
2.81646e-16	1.16093e-16	4.68233e-17	2.6133e-17	3.87473e-17	5.31499e-17	4.71421e-17	3.15384e-17	2.92602e-17	3.71762e-17	3.57563e-17	2.80359e-17	2.93128e-17	3.25353e-17	2.81642e-17	2.68386e-17	2.95205e-17	2.69639e-17	2.59379e-17	2.76237e-17	2.54426e-17	2.54802e-17	2.60405e-17	2.43458e-17	2.52325e-17	2.44392e-17	2.40333e-17	2.44286e-17	2.3396e-17	2.39933e-17	2.31804e-17	2.33929e-17	2.30499e-17	2.28645e-17	2.28639e-17	2.25085e-17	2.27174e-17	2.21214e-17	2.24146e-17	2.19413e-17	2.22054e-17	2.17846e-17	2.20719e-17	2.22064e-17	2.30978e-17	2.2193e-17	2.14322e-17	2.11144e-17	2.11908e-17	2.14357e-17
2.77663e-16	1.14448e-16	4.61557e-17	2.57579e-17	3.8194e-17	5.23936e-17	4.64717e-17	3.10897e-17	2.88429e-17	3.66442e-17	3.52439e-17	2.76344e-17	2.88933e-17	3.20682e-17	2.77586e-17	2.64534e-17	2.90995e-17	2.65797e-17	2.55668e-17	2.72268e-17	2.50764e-17	2.51145e-17	2.5668e-17	2.39973e-17	2.48699e-17	2.40865e-17	2.36865e-17	2.40772e-17	2.30609e-17	2.36507e-17	2.28491e-17	2.30569e-17	2.27172e-17	2.25341e-17	2.25323e-17	2.21845e-17	2.23969e-17	2.1798e-17	2.20858e-17	2.16247e-17	2.18915e-17	2.14846e-17	2.18003e-17	2.1994e-17	2.28522e-17	2.18501e-17	2.10689e-17	2.07715e-17	2.08335e-17	2.11311e-17
2.73726e-16	1.12823e-16	4.54958e-17	2.53873e-17	3.76471e-17	5.1646e-17	4.58091e-17	3.06462e-17	2.84304e-17	3.61185e-17	3.47376e-17	2.72378e-17	2.84788e-17	3.16067e-17	2.73579e-17	2.60728e-17	2.86834e-17	2.62e-17	2.52001e-17	2.68346e-17	2.47146e-17	2.47531e-17	2.52999e-17	2.3653e-17	2.45116e-17	2.37382e-17	2.33439e-17	2.373e-17	2.27296e-17	2.33121e-17	2.25216e-17	2.2725e-17	2.23885e-17	2.22076e-17	2.22046e-17	2.18645e-17	2.20801e-17	2.14787e-17	2.17612e-17	2.13119e-17	2.15812e-17	2.11878e-17	2.15303e-17	2.17803e-17	2.26066e-17	2.15121e-17	2.07119e-17	2.0434e-17	2.04824e-17	2.083e-17
2.69834e-16	1.11216e-16	4.48438e-17	2.50211e-17	3.71067e-17	5.09071e-17	4.51543e-17	3.02078e-17	2.80228e-17	3.55991e-17	3.42374e-17	2.68459e-17	2.80691e-17	3.11507e-17	2.6962e-17	2.56967e-17	2.82723e-17	2.58248e-17	2.48377e-17	2.64472e-17	2.43571e-17	2.43961e-17	2.49361e-17	2.33127e-17	2.41577e-17	2.33941e-17	2.30055e-17	2.3387e-17	2.24024e-17	2.29775e-17	2.21981e-17	2.2397e-17	2.20639e-17	2.18852e-17	2.18811e-17	2.15484e-17	2.17668e-17	2.11634e-17	2.14407e-17	2.10029e-17	2.12744e-17	2.08941e-17	2.1262e-17	2.15657e-17	2.23609e-17	2.1179e-17	2.03611e-17	2.01019e-17	2.01372e-17	2.05324e-17
2.65987e-16	1.09628e-16	4.41994e-17	2.46594e-17	3.65728e-17	5.0177e-17	4.45071e-17	2.97747e-17	2.762e-17	3.50859e-17	3.37431e-17	2.64586e-17	2.76644e-17	3.07003e-17	2.65709e-17	2.53252e-17	2.7866e-17	2.5454e-17	2.44797e-17	2.60644e-17	2.40041e-17	2.40434e-17	2.45768e-17	2.29765e-17	2.38081e-17	2.30542e-17	2.26712e-17	2.30482e-17	2.20791e-17	2.26469e-17	2.18784e-17	2.20731e-17	2.17432e-17	2.15668e-17	2.15615e-17	2.12361e-17	2.14572e-17	2.08521e-17	2.11244e-17	2.06977e-17	2.09712e-17	2.06035e-17	2.09956e-17	2.13501e-17	2.21154e-17	2.08507e-17	2.00163e-17	1.97752e-17	1.9798e-17	2.02384e-17
2.62172e-16	1.08053e-16	4.35606e-17	2.43009e-17	3.60435e-17	4.94531e-17	4.38654e-17	2.93452e-17	2.72207e-17	3.45772e-17	3.32533e-17	2.60748e-17	2.72633e-17	3.02538e-17	2.61834e-17	2.4957e-17	2.74632e-17	2.50864e-17	2.41247e-17	2.56851e-17	2.36541e-17	2.36938e-17	2.42205e-17	2.26432e-17	2.34615e-17	2.27173e-17	2.234e-17	2.27124e-17	2.17586e-17	2.23192e-17	2.15614e-17	2.1752e-17	2.14254e-17	2.12512e-17	2.12449e-17	2.09265e-17	2.115e-17	2.05438e-17	2.0811e-17	2.03953e-17	2.06705e-17	2.0315e-17	2.07296e-17	2.11318e-17	2.18674e-17	2.0525e-17	1.96765e-17	1.94534e-17	1.94642e-17	1.99463e-17
2.58233e-16	1.06427e-16	4.29011e-17	2.39311e-17	3.54975e-17	4.8706e-17	4.32031e-17	2.89017e-17	2.68084e-17	3.40523e-17	3.2748e-17	2.56789e-17	2.68494e-17	2.97933e-17	2.57841e-17	2.45776e-17	2.70477e-17	2.47069e-17	2.37584e-17	2.52938e-17	2.32934e-17	2.33333e-17	2.3853e-17	2.22993e-17	2.31039e-17	2.23701e-17	2.19985e-17	2.23661e-17	2.14278e-17	2.19808e-17	2.12343e-17	2.14207e-17	2.10978e-17	2.09259e-17	2.09188e-17	2.06068e-17	2.08318e-17	2.02271e-17	2.04882e-17	2.00838e-17	2.03603e-17	2.00152e-17	2.04484e-17	2.08867e-17	2.15823e-17	2.01757e-17	1.93308e-17	1.9133e-17	1.9132e-17	1.9638e-17
2.53707e-16	1.04558e-16	4.21442e-17	2.35077e-17	3.4872e-17	4.78493e-17	4.24429e-17	2.83925e-17	2.63349e-17	3.34503e-17	3.21695e-17	2.52257e-17	2.63751e-17	2.92662e-17	2.53279e-17	2.41443e-17	2.6572e-17	2.42714e-17	2.3338e-17	2.48454e-17	2.28807e-17	2.2921e-17	2.34318e-17	2.19046e-17	2.2694e-17	2.19726e-17	2.1608e-17	2.19697e-17	2.10485e-17	2.15924e-17	2.08591e-17	2.10412e-17	2.07225e-17	2.05536e-17	2.05462e-17	2.02388e-17	2.0463e-17	1.98682e-17	2.01193e-17	1.97284e-17	2.0005e-17	1.96651e-17	2.01057e-17	2.05433e-17	2.11588e-17	1.97261e-17	1.89467e-17	1.88039e-17	1.87897e-17	1.92605e-17
2.4839e-16	1.02361e-16	4.12553e-17	2.30116e-17	3.41391e-17	4.68443e-17	4.15505e-17	2.77942e-17	2.57786e-17	3.27441e-17	3.14917e-17	2.46947e-17	2.58191e-17	2.86488e-17	2.47948e-17	2.3638e-17	2.60147e-17	2.37601e-17	2.28443e-17	2.43197e-17	2.23976e-17	2.24383e-17	2.29379e-17	2.14414e-17	2.2213e-17	2.15072e-17	2.11511e-17	2.15053e-17	2.06035e-17	2.11363e-17	2.04188e-17	2.05964e-17	2.02829e-17	2.01177e-17	2.01107e-17	1.98056e-17	2.00257e-17	1.94522e-17	1.96879e-17	1.93134e-17	1.95888e-17	1.92473e-17	1.96807e-17	2.00698e-17	2.05517e-17	1.91417e-17	1.85097e-17	1.84615e-17	1.84322e-17	1.87898e-17
2.42843e-16	1.00069e-16	4.03283e-17	2.24947e-17	3.33753e-17	4.57965e-17	4.062e-17	2.71702e-17	2.51985e-17	3.20078e-17	3.07855e-17	2.41415e-17	2.52396e-17	2.80055e-17	2.42397e-17	2.31109e-17	2.54339e-17	2.32269e-17	2.23295e-17	2.37718e-17	2.18944e-17	2.19355e-17	2.24231e-17	2.09584e-17	2.17116e-17	2.10224e-17	2.06752e-17	2.10214e-17	2.01395e-17	2.06606e-17	1.99596e-17	2.01328e-17	1.98249e-17	1.96636e-17	1.96573e-17	1.93535e-17	1.95684e-17	1.90201e-17	1.92386e-17	1.88814e-17	1.9155e-17	1.88095e-17	1.92303e-17	1.95538e-17	1.9885e-17	1.85163e-17	1.80592e-17	1.8118e-17	1.80734e-17	1.82909e-17
2.37399e-16	9.78199e-17	3.94186e-17	2.19874e-17	3.26256e-17	4.47682e-17	3.97067e-17	2.65578e-17	2.46291e-17	3.12853e-17	3.00925e-17	2.35985e-17	2.46709e-17	2.73742e-17	2.36949e-17	2.25935e-17	2.4864e-17	2.27036e-17	2.18243e-17	2.32341e-17	2.14006e-17	2.14421e-17	2.19179e-17	2.04844e-17	2.12196e-17	2.05466e-17	2.02082e-17	2.05466e-17	1.96842e-17	2.01937e-17	1.95091e-17	1.96779e-17	1.93755e-17	1.92181e-17	1.92124e-17	1.891e-17	1.91196e-17	1.85961e-17	1.87979e-17	1.84575e-17	1.87292e-17	1.83797e-17	1.87878e-17	1.90468e-17	1.9232e-17	1.79051e-17	1.76182e-17	1.77807e-17	1.77213e-17	1.78022e-17
2.32088e-16	9.56255e-17	3.85312e-17	2.14926e-17	3.18943e-17	4.37649e-17	3.88157e-17	2.59604e-17	2.40737e-17	3.05805e-17	2.94163e-17	2.30688e-17	2.4116e-17	2.67583e-17	2.31634e-17	2.20887e-17	2.43078e-17	2.21931e-17	2.13315e-17	2.27097e-17	2.09188e-17	2.09607e-17	2.14251e-17	2.00221e-17	2.07397e-17	2.00825e-17	1.97526e-17	2.00835e-17	1.92401e-17	1.97383e-17	1.90695e-17	1.92341e-17	1.89371e-17	1.87835e-17	1.87784e-17	1.84775e-17	1.8682e-17	1.81823e-17	1.83681e-17	1.80439e-17	1.83137e-17	1.79605e-17	1.83563e-17	1.85536e-17	1.85994e-17	1.7313e-17	1.71887e-17	1.745e-17	1.73766e-17	1.73271e-17
2.26905e-16	9.34845e-17	3.76654e-17	2.10098e-17	3.11807e-17	4.2786e-17	3.79464e-17	2.53776e-17	2.35319e-17	2.98929e-17	2.87567e-17	2.2552e-17	2.35748e-17	2.61574e-17	2.26448e-17	2.15961e-17	2.37652e-17	2.16951e-17	2.08508e-17	2.21981e-17	2.04488e-17	2.0491e-17	2.09443e-17	1.9571e-17	2.02715e-17	1.96297e-17	1.93082e-17	1.96316e-17	1.88068e-17	1.92941e-17	1.86407e-17	1.88011e-17	1.85094e-17	1.83595e-17	1.8355e-17	1.80556e-17	1.82553e-17	1.77785e-17	1.7949e-17	1.76404e-17	1.79082e-17	1.75518e-17	1.79355e-17	1.80739e-17	1.79865e-17	1.67395e-17	1.67704e-17	1.71259e-17	1.70392e-17	1.68652e-17
2.21848e-16	9.13954e-17	3.68207e-17	2.05387e-17	3.04844e-17	4.18308e-17	3.70981e-17	2.48089e-17	2.30033e-17	2.92221e-17	2.8113e-17	2.20477e-17	2.30466e-17	2.55712e-17	2.21388e-17	2.11154e-17	2.32357e-17	2.12091e-17	2.03818e-17	2.16989e-17	1.99903e-17	2.00327e-17	2.04752e-17	1.9131e-17	1.98148e-17	1.9188e-17	1.88746e-17	1.91908e-17	1.83841e-17	1.88606e-17	1.82224e-17	1.83788e-17	1.80922e-17	1.7946e-17	1.7942e-17	1.76442e-17	1.78391e-17	1.73845e-17	1.75402e-17	1.72466e-17	1.75124e-17	1.7153e-17	1.75251e-17	1.76072e-17	1.73929e-17	1.6184e-17	1.6363e-17	1.68082e-17	1.67088e-17	1.64161e-17
2.16913e-16	8.93569e-17	3.59965e-17	2.00791e-17	2.98049e-17	4.08987e-17	3.62704e-17	2.4254e-17	2.24875e-17	2.85675e-17	2.7485e-17	2.15556e-17	2.25313e-17	2.49992e-17	2.16451e-17	2.06463e-17	2.2719e-17	2.0735e-17	1.99242e-17	2.12119e-17	1.95429e-17	1.95855e-17	2.00174e-17	1.87017e-17	1.93692e-17	1.87571e-17	1.84515e-17	1.87606e-17	1.79717e-17	1.84378e-17	1.78142e-17	1.79667e-17	1.76852e-17	1.75425e-17	1.75391e-17	1.7243e-17	1.74331e-17	1.69999e-17	1.71415e-17	1.68624e-17	1.71261e-17	1.67641e-17	1.71249e-17	1.71532e-17	1.68178e-17	1.56459e-17	1.59661e-17	1.64968e-17	1.63853e-17	1.59795e-17
2.12096e-16	8.73676e-17	3.51922e-17	1.96307e-17	2.91419e-17	3.99891e-17	3.54627e-17	2.37126e-17	2.19843e-17	2.79288e-17	2.68722e-17	2.10755e-17	2.20285e-17	2.4441e-17	2.11632e-17	2.01885e-17	2.22147e-17	2.02723e-17	1.94778e-17	2.07368e-17	1.91063e-17	1.91492e-17	1.95708e-17	1.82827e-17	1.89345e-17	1.83367e-17	1.80387e-17	1.83409e-17	1.75693e-17	1.80251e-17	1.74159e-17	1.75645e-17	1.72881e-17	1.71488e-17	1.71459e-17	1.68516e-17	1.70371e-17	1.66245e-17	1.67525e-17	1.64874e-17	1.67491e-17	1.63847e-17	1.67346e-17	1.67115e-17	1.62606e-17	1.51246e-17	1.55796e-17	1.61915e-17	1.60686e-17	1.55549e-17
2.07396e-16	8.54262e-17	3.44074e-17	1.9193e-17	2.84948e-17	3.91014e-17	3.46745e-17	2.31842e-17	2.14932e-17	2.73055e-17	2.62741e-17	2.06069e-17	2.15378e-17	2.38963e-17	2.0693e-17	1.97417e-17	2.17226e-17	1.98208e-17	1.90421e-17	2.02731e-17	1.86803e-17	1.87233e-17	1.91349e-17	1.7874e-17	1.85103e-17	1.79264e-17	1.76359e-17	1.79314e-17	1.71766e-17	1.76225e-17	1.70272e-17	1.71722e-17	1.69006e-17	1.67646e-17	1.67622e-17	1.64697e-17	1.66508e-17	1.62581e-17	1.63731e-17	1.61215e-17	1.6381e-17	1.60146e-17	1.63538e-17	1.62817e-17	1.57208e-17	1.46196e-17	1.5203e-17	1.58922e-17	1.57584e-17	1.51421e-17
2.02811e-16	8.35328e-17	3.36421e-17	1.87662e-17	2.78637e-17	3.82356e-17	3.39057e-17	2.26689e-17	2.10143e-17	2.66978e-17	2.56908e-17	2.01498e-17	2.10592e-17	2.33651e-17	2.02344e-17	1.93059e-17	2.12425e-17	1.93805e-17	1.86173e-17	1.9821e-17	1.82648e-17	1.8308e-17	1.87097e-17	1.74754e-17	1.80967e-17	1.75263e-17	1.72431e-17	1.7532e-17	1.67936e-17	1.72298e-17	1.66482e-17	1.67895e-17	1.65228e-17	1.639e-17	1.63881e-17	1.60975e-17	1.62742e-17	1.59008e-17	1.60032e-17	1.57645e-17	1.60218e-17	1.56535e-17	1.59823e-17	1.58631e-17	1.51977e-17	1.41309e-17	1.48366e-17	1.55995e-17	1.54561e-17	1.47422e-17
1.98382e-16	8.17036e-17	3.29029e-17	1.83541e-17	2.7254e-17	3.73991e-17	3.3163e-17	2.21711e-17	2.05518e-17	2.61108e-17	2.51275e-17	1.97084e-17	2.0597e-17	2.28521e-17	1.97915e-17	1.88848e-17	2.07785e-17	1.89548e-17	1.82069e-17	1.93843e-17	1.78635e-17	1.79067e-17	1.8299e-17	1.70903e-17	1.76972e-17	1.714e-17	1.68637e-17	1.7146e-17	1.64234e-17	1.68499e-17	1.62815e-17	1.64197e-17	1.61578e-17	1.6028e-17	1.60266e-17	1.57376e-17	1.59098e-17	1.55564e-17	1.56465e-17	1.54191e-17	1.5673e-17	1.53024e-17	1.56185e-17	1.54503e-17	1.4689e-17	1.36642e-17	1.44869e-17	1.53213e-17	1.51806e-17	1.43749e-17
1.94247e-16	7.99965e-17	3.22139e-17	1.79702e-17	2.66854e-17	3.66183e-17	3.24697e-17	2.17067e-17	2.01207e-17	2.55641e-17	2.46027e-17	1.92967e-17	2.01659e-17	2.2374e-17	1.93785e-17	1.84914e-17	2.03443e-17	1.85568e-17	1.78237e-17	1.89772e-17	1.74894e-17	1.75322e-17	1.79153e-17	1.67308e-17	1.73249e-17	1.678e-17	1.65097e-17	1.67854e-17	1.60765e-17	1.64932e-17	1.59376e-17	1.60739e-17	1.58173e-17	1.56897e-17	1.5689e-17	1.54003e-17	1.55671e-17	1.52389e-17	1.53154e-17	1.50942e-17	1.534e-17	1.49643e-17	1.5258e-17	1.50257e-17	1.41878e-17	1.32401e-17	1.41766e-17	1.50854e-17	1.49958e-17	1.41077e-17
1.90493e-16	7.84467e-17	3.15895e-17	1.76229e-17	2.61697e-17	3.59093e-17	3.18401e-17	2.12852e-17	1.973e-17	2.50692e-17	2.41274e-17	1.89233e-17	1.9775e-17	2.19411e-17	1.90044e-17	1.81338e-17	1.99486e-17	1.8194e-17	1.74756e-17	1.86083e-17	1.71504e-17	1.7192e-17	1.75663e-17	1.64043e-17	1.69875e-17	1.6454e-17	1.61885e-17	1.64572e-17	1.57593e-17	1.61659e-17	1.56224e-17	1.5759e-17	1.55083e-17	1.53817e-17	1.53819e-17	1.50917e-17	1.52517e-17	1.49567e-17	1.50177e-17	1.47955e-17	1.50264e-17	1.46413e-17	1.4898e-17	1.45784e-17	1.369e-17	1.28711e-17	1.39192e-17	1.49087e-17	1.49412e-17	1.39821e-17
1.86936e-16	7.69784e-17	3.09984e-17	1.72942e-17	2.56813e-17	3.52373e-17	3.12435e-17	2.08859e-17	1.93601e-17	2.4601e-17	2.36776e-17	1.85697e-17	1.94049e-17	2.15313e-17	1.86501e-17	1.77947e-17	1.9573e-17	1.78497e-17	1.71457e-17	1.82591e-17	1.68294e-17	1.68697e-17	1.72354e-17	1.60948e-17	1.66682e-17	1.61455e-17	1.58843e-17	1.6146e-17	1.5458e-17	1.58544e-17	1.53225e-17	1.54603e-17	1.52157e-17	1.50896e-17	1.50907e-17	1.47984e-17	1.49513e-17	1.46918e-17	1.4737e-17	1.45109e-17	1.47244e-17	1.43287e-17	1.45436e-17	1.41299e-17	1.32028e-17	1.253e-17	1.36857e-17	1.4756e-17	1.49353e-17	1.39119e-17
1.83461e-16	7.55438e-17	3.0421e-17	1.69731e-17	2.52041e-17	3.45809e-17	3.06607e-17	2.04958e-17	1.89988e-17	2.41435e-17	2.32381e-17	1.82243e-17	1.90433e-17	2.11309e-17	1.8304e-17	1.74633e-17	1.92059e-17	1.75134e-17	1.68234e-17	1.79179e-17	1.65159e-17	1.65548e-17	1.69122e-17	1.57926e-17	1.63563e-17	1.58442e-17	1.55872e-17	1.5842e-17	1.51637e-17	1.55502e-17	1.50297e-17	1.51685e-17	1.49298e-17	1.48043e-17	1.48063e-17	1.45121e-17	1.46579e-17	1.44328e-17	1.44627e-17	1.42329e-17	1.44295e-17	1.40235e-17	1.41978e-17	1.36935e-17	1.27306e-17	1.21999e-17	1.3458e-17	1.46053e-17	1.49276e-17	1.38435e-17
1.80054e-16	7.41376e-17	2.9855e-17	1.66584e-17	2.47363e-17	3.39374e-17	3.00893e-17	2.01134e-17	1.86447e-17	2.36951e-17	2.28073e-17	1.78857e-17	1.86888e-17	2.07385e-17	1.79647e-17	1.71386e-17	1.88463e-17	1.71839e-17	1.65076e-17	1.75836e-17	1.62085e-17	1.62462e-17	1.65954e-17	1.54964e-17	1.60506e-17	1.55489e-17	1.5296e-17	1.55441e-17	1.48753e-17	1.52522e-17	1.47428e-17	1.48825e-17	1.46496e-17	1.45247e-17	1.45276e-17	1.42316e-17	1.43707e-17	1.41786e-17	1.41939e-17	1.39606e-17	1.41409e-17	1.37254e-17	1.38608e-17	1.32701e-17	1.22736e-17	1.18788e-17	1.3234e-17	1.44543e-17	1.49131e-17	1.37715e-17
1.76714e-16	7.27592e-17	2.93002e-17	1.63498e-17	2.42778e-17	3.33066e-17	2.95293e-17	1.97387e-17	1.82976e-17	2.32555e-17	2.2385e-17	1.75538e-17	1.83413e-17	2.03538e-17	1.76321e-17	1.68202e-17	1.84937e-17	1.68609e-17	1.6198e-17	1.72558e-17	1.59073e-17	1.59436e-17	1.6285e-17	1.52061e-17	1.57509e-17	1.52593e-17	1.50105e-17	1.52521e-17	1.45928e-17	1.49603e-17	1.44618e-17	1.46023e-17	1.43751e-17	1.42507e-17	1.42544e-17	1.3957e-17	1.40896e-17	1.3929e-17	1.39304e-17	1.36938e-17	1.38585e-17	1.34341e-17	1.35323e-17	1.28594e-17	1.18312e-17	1.15664e-17	1.30139e-17	1.43033e-17	1.48922e-17	1.36963e-17
1.7344e-16	7.14079e-17	2.87563e-17	1.60473e-17	2.38282e-17	3.26883e-17	2.89804e-17	1.93713e-17	1.79573e-17	2.28246e-17	2.19709e-17	1.72283e-17	1.80007e-17	1.99766e-17	1.7306e-17	1.65081e-17	1.81482e-17	1.65444e-17	1.58947e-17	1.69345e-17	1.56119e-17	1.5647e-17	1.59807e-17	1.49215e-17	1.54572e-17	1.49755e-17	1.47307e-17	1.4966e-17	1.4316e-17	1.46743e-17	1.41864e-17	1.43277e-17	1.4106e-17	1.39822e-17	1.39868e-17	1.36881e-17	1.38143e-17	1.3684e-17	1.36721e-17	1.34325e-17	1.35821e-17	1.31494e-17	1.3212e-17	1.24609e-17	1.1403e-17	1.12625e-17	1.27974e-17	1.41523e-17	1.48651e-17	1.36179e-17
1.7023e-16	7.00833e-17	2.82231e-17	1.57507e-17	2.33874e-17	3.20821e-17	2.84422e-17	1.90112e-17	1.76237e-17	2.24021e-17	2.1565e-17	1.69093e-17	1.76668e-17	1.96068e-17	1.69862e-17	1.62021e-17	1.78095e-17	1.62342e-17	1.55973e-17	1.66196e-17	1.53224e-17	1.53563e-17	1.56824e-17	1.46426e-17	1.51693e-17	1.46973e-17	1.44564e-17	1.46856e-17	1.40448e-17	1.43942e-17	1.39167e-17	1.40586e-17	1.38422e-17	1.37192e-17	1.37244e-17	1.34247e-17	1.35448e-17	1.34435e-17	1.34189e-17	1.31765e-17	1.33117e-17	1.28713e-17	1.28998e-17	1.20743e-17	1.09885e-17	1.09668e-17	1.25845e-17	1.40013e-17	1.48323e-17	1.35367e-17
1.67083e-16	6.87846e-17	2.77003e-17	1.54599e-17	2.29553e-17	3.14878e-17	2.79146e-17	1.86581e-17	1.72967e-17	2.19878e-17	2.11669e-17	1.65965e-17	1.73395e-17	1.92443e-17	1.66728e-17	1.59022e-17	1.74775e-17	1.59302e-17	1.53059e-17	1.63109e-17	1.50385e-17	1.50713e-17	1.539e-17	1.43693e-17	1.48871e-17	1.44246e-17	1.41875e-17	1.44107e-17	1.37791e-17	1.41198e-17	1.36524e-17	1.37948e-17	1.35837e-17	1.34613e-17	1.34673e-17	1.31667e-17	1.3281e-17	1.32074e-17	1.31706e-17	1.29257e-17	1.30471e-17	1.25994e-17	1.25954e-17	1.16993e-17	1.05872e-17	1.06792e-17	1.23752e-17	1.38505e-17	1.4794e-17	1.34526e-17
1.63997e-16	6.75114e-17	2.71878e-17	1.51747e-17	2.25316e-17	3.09051e-17	2.73974e-17	1.8312e-17	1.69761e-17	2.15817e-17	2.07767e-17	1.62899e-17	1.70185e-17	1.88889e-17	1.63654e-17	1.56081e-17	1.71521e-17	1.56322e-17	1.50202e-17	1.60082e-17	1.47602e-17	1.47919e-17	1.51034e-17	1.41013e-17	1.46104e-17	1.41572e-17	1.3924e-17	1.41413e-17	1.35187e-17	1.3851e-17	1.33935e-17	1.35363e-17	1.33303e-17	1.32086e-17	1.32153e-17	1.29139e-17	1.30226e-17	1.29755e-17	1.29271e-17	1.26799e-17	1.2788e-17	1.23338e-17	1.22987e-17	1.13354e-17	1.01988e-17	1.03993e-17	1.21693e-17	1.36999e-17	1.47505e-17	1.3366e-17
1.60983e-16	6.62676e-17	2.66871e-17	1.48962e-17	2.21176e-17	3.03359e-17	2.68921e-17	1.79739e-17	1.66629e-17	2.11849e-17	2.03954e-17	1.59903e-17	1.6705e-17	1.85416e-17	1.60651e-17	1.53207e-17	1.68342e-17	1.53411e-17	1.47412e-17	1.57126e-17	1.44883e-17	1.45189e-17	1.48235e-17	1.38396e-17	1.43402e-17	1.3896e-17	1.36665e-17	1.38782e-17	1.32644e-17	1.35885e-17	1.31407e-17	1.32839e-17	1.30828e-17	1.29619e-17	1.29692e-17	1.26673e-17	1.27705e-17	1.27487e-17	1.26893e-17	1.244e-17	1.25354e-17	1.20752e-17	1.20104e-17	1.09839e-17	9.82522e-18	1.01293e-17	1.19683e-17	1.35499e-17	1.47023e-17	1.32789e-17
1.58194e-16	6.5117e-17	2.62241e-17	1.46385e-17	2.17347e-17	2.98093e-17	2.64248e-17	1.76612e-17	1.63733e-17	2.08179e-17	2.00426e-17	1.5713e-17	1.64149e-17	1.82203e-17	1.57871e-17	1.50548e-17	1.654e-17	1.50718e-17	1.44832e-17	1.54391e-17	1.42368e-17	1.42663e-17	1.45645e-17	1.35975e-17	1.40902e-17	1.36543e-17	1.34282e-17	1.36347e-17	1.30291e-17	1.33453e-17	1.29064e-17	1.305e-17	1.28539e-17	1.27337e-17	1.27413e-17	1.24391e-17	1.25374e-17	1.25385e-17	1.24694e-17	1.22172e-17	1.23012e-17	1.18382e-17	1.1747e-17	1.06664e-17	9.49872e-18	9.90168e-18	1.17907e-17	1.34054e-17	1.46553e-17	1.32177e-17
1.56265e-16	6.43213e-17	2.59043e-17	1.44606e-17	2.14696e-17	2.94448e-17	2.61014e-17	1.7445e-17	1.6173e-17	2.05642e-17	1.97984e-17	1.55208e-17	1.62138e-17	1.79977e-17	1.55942e-17	1.48697e-17	1.63353e-17	1.48849e-17	1.43046e-17	1.525e-17	1.40625e-17	1.40909e-17	1.43847e-17	1.34297e-17	1.3917e-17	1.34866e-17	1.32628e-17	1.34656e-17	1.28649e-17	1.31746e-17	1.27415e-17	1.28866e-17	1.26954e-17	1.25757e-17	1.25822e-17	1.22802e-17	1.23758e-17	1.23923e-17	1.23177e-17	1.20585e-17	1.21353e-17	1.16826e-17	1.15745e-17	1.04723e-17	9.35233e-18	9.84989e-18	1.17131e-17	1.32865e-17	1.4632e-17	1.32901e-17
1.55689e-16	6.40842e-17	2.58102e-17	1.44082e-17	2.13903e-17	2.93353e-17	2.60048e-17	1.73806e-17	1.61136e-17	2.0489e-17	1.97252e-17	1.54625e-17	1.6153e-17	1.79305e-17	1.55351e-17	1.4812e-17	1.62715e-17	1.48276e-17	1.4251e-17	1.51936e-17	1.40097e-17	1.4037e-17	1.43298e-17	1.33789e-17	1.38649e-17	1.34355e-17	1.3212e-17	1.34136e-17	1.28127e-17	1.31178e-17	1.26857e-17	1.28337e-17	1.2648e-17	1.25282e-17	1.25312e-17	1.22302e-17	1.23265e-17	1.23471e-17	1.22732e-17	1.20001e-17	1.20761e-17	1.16551e-17	1.15449e-17	1.04708e-17	9.48966e-18	1.00778e-17	1.17951e-17	1.32087e-17	1.46499e-17	1.35801e-17
1.55639e-16	6.40642e-17	2.58037e-17	1.44046e-17	2.13831e-17	2.93251e-17	2.59963e-17	1.73752e-17	1.6109e-17	2.04831e-17	1.97185e-17	1.54562e-17	1.61467e-17	1.79237e-17	1.55281e-17	1.48039e-17	1.62626e-17	1.48207e-17	1.4246e-17	1.51888e-17	1.40043e-17	1.40303e-17	1.43234e-17	1.33737e-17	1.38599e-17	1.34298e-17	1.32058e-17	1.34071e-17	1.28041e-17	1.31054e-17	1.26725e-17	1.2824e-17	1.26437e-17	1.25238e-17	1.25225e-17	1.22227e-17	1.2321e-17	1.2341e-17	1.22705e-17	1.19811e-17	1.2059e-17	1.16775e-17	1.15712e-17	1.05454e-17	9.73683e-18	1.04115e-17	1.19371e-17	1.31462e-17	1.46802e-17	1.39478e-17
1.55574e-16	6.40378e-17	2.57945e-17	1.43995e-17	2.13738e-17	2.93118e-17	2.59853e-17	1.73681e-17	1.61027e-17	2.04751e-17	1.97097e-17	1.54483e-17	1.61387e-17	1.79151e-17	1.55195e-17	1.47944e-17	1.62522e-17	1.48124e-17	1.42397e-17	1.51826e-17	1.39974e-17	1.40223e-17	1.43156e-17	1.33672e-17	1.38536e-17	1.34227e-17	1.31984e-17	1.33993e-17	1.27944e-17	1.3092e-17	1.26583e-17	1.28132e-17	1.26381e-17	1.25182e-17	1.25126e-17	1.22142e-17	1.23145e-17	1.23335e-17	1.22665e-17	1.19614e-17	1.20412e-17	1.16985e-17	1.15967e-17	1.06193e-17	9.97995e-18	1.0737e-17	1.20738e-17	1.30821e-17	1.47044e-17	1.43021e-17
1.5544e-16	6.3983e-17	2.57739e-17	1.43879e-17	2.1355e-17	2.92857e-17	2.59627e-17	1.73533e-17	1.60892e-17	2.0458e-17	1.96923e-17	1.54337e-17	1.61237e-17	1.78986e-17	1.55042e-17	1.47785e-17	1.62347e-17	1.47977e-17	1.42271e-17	1.51696e-17	1.39845e-17	1.40082e-17	1.43016e-17	1.33548e-17	1.38411e-17	1.34097e-17	1.31852e-17	1.33857e-17	1.27793e-17	1.30732e-17	1.2639e-17	1.27969e-17	1.2627e-17	1.25071e-17	1.24974e-17	1.22005e-17	1.23026e-17	1.23207e-17	1.22571e-17	1.1937e-17	1.20187e-17	1.17133e-17	1.16157e-17	1.06852e-17	1.02078e-17	1.10433e-17	1.21989e-17	1.30147e-17	1.47207e-17	1.46342e-17
1.5524e-16	6.39012e-17	2.57423e-17	1.43703e-17	2.13272e-17	2.92472e-17	2.59292e-17	1.73312e-17	1.6069e-17	2.04322e-17	1.96665e-17	1.54127e-17	1.61019e-17	1.78746e-17	1.54824e-17	1.47564e-17	1.62105e-17	1.47768e-17	1.42085e-17	1.51502e-17	1.39656e-17	1.39882e-17	1.42816e-17	1.33368e-17	1.38228e-17	1.33912e-17	1.31665e-17	1.33666e-17	1.27589e-17	1.30492e-17	1.26146e-17	1.27755e-17	1.26106e-17	1.24907e-17	1.24771e-17	1.21818e-17	1.22855e-17	1.23027e-17	1.22424e-17	1.19082e-17	1.19917e-17	1.1722e-17	1.16285e-17	1.07432e-17	1.04209e-17	1.13311e-17	1.2313e-17	1.29443e-17	1.47295e-17	1.4945e-17
1.54978e-16	6.37937e-17	2.57003e-17	1.43468e-17	2.12908e-17	2.91971e-17	2.58853e-17	1.73021e-17	1.60423e-17	2.03983e-17	1.96329e-17	1.53855e-17	1.60737e-17	1.78435e-17	1.54544e-17	1.47286e-17	1.618e-17	1.475e-17	1.41842e-17	1.51247e-17	1.39412e-17	1.39628e-17	1.42559e-17	1.33135e-17	1.37989e-17	1.33673e-17	1.31426e-17	1.33421e-17	1.27336e-17	1.30202e-17	1.25856e-17	1.27491e-17	1.25891e-17	1.24693e-17	1.2452e-17	1.21583e-17	1.22636e-17	1.22799e-17	1.22227e-17	1.18752e-17	1.19603e-17	1.1725e-17	1.16355e-17	1.07938e-17	1.06199e-17	1.1601e-17	1.24164e-17	1.2871e-17	1.47312e-17	1.52353e-17
1.54656e-16	6.36617e-17	2.56484e-17	1.43178e-17	2.12463e-17	2.91357e-17	2.58314e-17	1.72664e-17	1.60094e-17	2.03564e-17	1.95917e-17	1.53524e-17	1.60394e-17	1.78056e-17	1.54206e-17	1.46953e-17	1.61434e-17	1.47177e-17	1.41545e-17	1.50934e-17	1.39115e-17	1.3932e-17	1.42249e-17	1.32851e-17	1.37698e-17	1.33384e-17	1.31138e-17	1.33127e-17	1.27036e-17	1.29866e-17	1.25521e-17	1.27181e-17	1.25628e-17	1.24431e-17	1.24223e-17	1.21302e-17	1.2237e-17	1.22524e-17	1.21984e-17	1.18382e-17	1.19248e-17	1.17225e-17	1.16368e-17	1.08372e-17	1.08054e-17	1.18538e-17	1.25095e-17	1.27951e-17	1.47261e-17	1.5506e-17
1.54278e-16	6.35063e-17	2.5587e-17	1.42836e-17	2.11941e-17	2.90637e-17	2.57681e-17	1.72243e-17	1.59706e-17	2.03071e-17	1.95434e-17	1.53138e-17	1.59993e-17	1.77612e-17	1.53813e-17	1.46567e-17	1.6101e-17	1.46801e-17	1.41196e-17	1.50566e-17	1.38767e-17	1.38962e-17	1.41887e-17	1.32518e-17	1.37357e-17	1.33046e-17	1.30802e-17	1.32784e-17	1.2669e-17	1.29485e-17	1.25143e-17	1.26826e-17	1.25319e-17	1.24124e-17	1.23882e-17	1.20979e-17	1.2206e-17	1.22206e-17	1.21695e-17	1.17974e-17	1.18855e-17	1.17147e-17	1.16327e-17	1.08737e-17	1.09778e-17	1.20902e-17	1.25929e-17	1.27167e-17	1.47144e-17	1.57577e-17
1.53845e-16	6.33289e-17	2.55167e-17	1.42443e-17	2.11344e-17	2.89816e-17	2.56958e-17	1.71762e-17	1.59263e-17	2.02507e-17	1.94883e-17	1.52699e-17	1.59536e-17	1.77106e-17	1.53366e-17	1.46131e-17	1.60531e-17	1.46374e-17	1.40798e-17	1.50145e-17	1.38371e-17	1.38557e-17	1.41476e-17	1.3214e-17	1.36968e-17	1.32662e-17	1.30421e-17	1.32396e-17	1.26302e-17	1.29061e-17	1.24724e-17	1.26429e-17	1.24966e-17	1.23774e-17	1.235e-17	1.20614e-17	1.21708e-17	1.21846e-17	1.21363e-17	1.1753e-17	1.18424e-17	1.17019e-17	1.16235e-17	1.09038e-17	1.11377e-17	1.23107e-17	1.2667e-17	1.26358e-17	1.46966e-17	1.59913e-17
1.53371e-16	6.31339e-17	2.54392e-17	1.4201e-17	2.1069e-17	2.88916e-17	2.56165e-17	1.71234e-17	1.58775e-17	2.01887e-17	1.94279e-17	1.52218e-17	1.59035e-17	1.76552e-17	1.52878e-17	1.45656e-17	1.60009e-17	1.45907e-17	1.40361e-17	1.49682e-17	1.37937e-17	1.38114e-17	1.41026e-17	1.31726e-17	1.36541e-17	1.32242e-17	1.30004e-17	1.31972e-17	1.25881e-17	1.28605e-17	1.24274e-17	1.25999e-17	1.24579e-17	1.2339e-17	1.23085e-17	1.20218e-17	1.21323e-17	1.21452e-17	1.20998e-17	1.1706e-17	1.17967e-17	1.16852e-17	1.16104e-17	1.09288e-17	1.12871e-17	1.25175e-17	1.27332e-17	1.25536e-17	1.46729e-17	1.62077e-17
1.53009e-16	6.29852e-17	2.53803e-17	1.41681e-17	2.10189e-17	2.88228e-17	2.55559e-17	1.70831e-17	1.58403e-17	2.01414e-17	1.93816e-17	1.51849e-17	1.58651e-17	1.76127e-17	1.52502e-17	1.45288e-17	1.59607e-17	1.45549e-17	1.40027e-17	1.4933e-17	1.37604e-17	1.37772e-17	1.40681e-17	1.31408e-17	1.36215e-17	1.3192e-17	1.29685e-17	1.31647e-17	1.25558e-17	1.28253e-17	1.23923e-17	1.25664e-17	1.24284e-17	1.23102e-17	1.22768e-17	1.19919e-17	1.21033e-17	1.2113e-17	1.20727e-17	1.16698e-17	1.17633e-17	1.16802e-17	1.16108e-17	1.0972e-17	1.14551e-17	1.27377e-17	1.28137e-17	1.2484e-17	1.46439e-17	1.6412e-17
1.53536e-16	6.32034e-17	2.54691e-17	1.42173e-17	2.10911e-17	2.89219e-17	2.56442e-17	1.71421e-17	1.58951e-17	2.02109e-17	1.94477e-17	1.52361e-17	1.5919e-17	1.76725e-17	1.53013e-17	1.45769e-17	1.60138e-17	1.46043e-17	1.40511e-17	1.49845e-17	1.38071e-17	1.38233e-17	1.41158e-17	1.31856e-17	1.3668e-17	1.32368e-17	1.30127e-17	1.32099e-17	1.2599e-17	1.28688e-17	1.24325e-17	1.26066e-17	1.24713e-17	1.23561e-17	1.23198e-17	1.20366e-17	1.21477e-17	1.21415e-17	1.212e-17	1.17126e-17	1.1818e-17	1.17651e-17	1.1712e-17	1.11503e-17	1.17867e-17	1.31065e-17	1.30186e-17	1.24985e-17	1.46115e-17	1.66279e-17
1.55696e-16	6.40942e-17	2.58284e-17	1.44172e-17	2.13872e-17	2.9329e-17	2.60055e-17	1.73833e-17	1.61186e-17	2.04946e-17	1.97198e-17	1.5449e-17	1.61418e-17	1.79199e-17	1.55149e-17	1.47804e-17	1.62382e-17	1.48098e-17	1.42491e-17	1.51951e-17	1.40002e-17	1.40164e-17	1.43139e-17	1.33708e-17	1.38597e-17	1.34227e-17	1.31964e-17	1.33973e-17	1.27805e-17	1.30563e-17	1.26103e-17	1.27819e-17	1.26472e-17	1.25388e-17	1.24997e-17	1.22176e-17	1.23268e-17	1.22812e-17	1.23031e-17	1.18992e-17	1.20329e-17	1.20144e-17	1.19976e-17	1.15749e-17	1.24205e-17	1.37529e-17	1.34532e-17	1.26652e-17	1.45776e-17	1.68778e-17
1.58449e-16	6.52294e-17	2.62862e-17	1.46718e-17	2.17648e-17	2.98479e-17	2.64659e-17	1.76907e-17	1.64034e-17	2.08562e-17	2.00668e-17	1.57207e-17	1.64262e-17	1.82354e-17	1.57876e-17	1.50404e-17	1.65249e-17	1.50722e-17	1.45017e-17	1.54636e-17	1.42467e-17	1.4263e-17	1.45668e-17	1.36069e-17	1.41041e-17	1.36599e-17	1.34308e-17	1.36366e-17	1.30124e-17	1.32964e-17	1.28383e-17	1.30063e-17	1.28714e-17	1.27713e-17	1.27295e-17	1.24484e-17	1.2555e-17	1.24613e-17	1.25358e-17	1.21387e-17	1.23069e-17	1.23238e-17	1.23506e-17	1.20897e-17	1.31625e-17	1.44966e-17	1.39703e-17	1.28885e-17	1.45402e-17	1.71316e-17
1.61084e-16	6.63159e-17	2.67242e-17	1.49154e-17	2.21261e-17	3.03446e-17	2.69066e-17	1.79849e-17	1.66759e-17	2.12022e-17	2.03988e-17	1.59807e-17	1.66983e-17	1.85374e-17	1.60486e-17	1.52892e-17	1.67993e-17	1.53232e-17	1.47433e-17	1.57206e-17	1.44825e-17	1.44989e-17	1.48089e-17	1.38329e-17	1.43381e-17	1.38868e-17	1.36552e-17	1.38656e-17	1.32346e-17	1.35264e-17	1.30568e-17	1.32212e-17	1.3086e-17	1.29941e-17	1.29496e-17	1.26696e-17	1.27735e-17	1.26328e-17	1.27588e-17	1.23687e-17	1.25704e-17	1.26214e-17	1.26909e-17	1.25875e-17	1.38799e-17	1.52141e-17	1.44688e-17	1.31029e-17	1.4498e-17	1.73688e-17
1.63532e-16	6.73255e-17	2.71313e-17	1.51418e-17	2.24618e-17	3.08062e-17	2.73161e-17	1.82582e-17	1.69292e-17	2.15237e-17	2.07073e-17	1.62222e-17	1.69512e-17	1.8818e-17	1.62911e-17	1.55204e-17	1.70543e-17	1.55566e-17	1.49679e-17	1.59593e-17	1.47016e-17	1.47181e-17	1.50338e-17	1.40429e-17	1.45554e-17	1.40978e-17	1.38638e-17	1.40785e-17	1.34411e-17	1.37405e-17	1.32599e-17	1.34208e-17	1.32854e-17	1.32014e-17	1.31544e-17	1.28755e-17	1.29769e-17	1.27913e-17	1.29663e-17	1.25832e-17	1.2817e-17	1.29004e-17	1.30107e-17	1.30582e-17	1.45601e-17	1.58937e-17	1.49393e-17	1.33022e-17	1.44511e-17	1.7588e-17
1.65801e-16	6.82615e-17	2.75086e-17	1.53516e-17	2.2773e-17	3.1234e-17	2.76957e-17	1.85116e-17	1.71639e-17	2.18217e-17	2.09932e-17	1.64461e-17	1.71856e-17	1.90781e-17	1.65158e-17	1.57347e-17	1.72906e-17	1.57729e-17	1.51762e-17	1.61807e-17	1.49047e-17	1.49213e-17	1.52423e-17	1.42375e-17	1.47569e-17	1.42933e-17	1.40571e-17	1.42759e-17	1.36328e-17	1.39391e-17	1.34483e-17	1.36058e-17	1.34702e-17	1.33938e-17	1.33445e-17	1.30668e-17	1.31656e-17	1.29372e-17	1.31592e-17	1.27828e-17	1.30471e-17	1.31617e-17	1.33109e-17	1.35027e-17	1.52044e-17	1.65369e-17	1.53828e-17	1.34869e-17	1.43998e-17	1.77898e-17
1.67898e-16	6.91266e-17	2.78574e-17	1.55455e-17	2.30606e-17	3.16295e-17	2.80466e-17	1.87458e-17	1.73809e-17	2.20971e-17	2.12574e-17	1.6653e-17	1.74021e-17	1.93184e-17	1.67235e-17	1.59327e-17	1.7509e-17	1.59728e-17	1.53686e-17	1.63852e-17	1.50923e-17	1.5109e-17	1.5435e-17	1.44174e-17	1.49431e-17	1.44741e-17	1.42359e-17	1.44584e-17	1.38101e-17	1.4123e-17	1.36226e-17	1.37768e-17	1.36411e-17	1.35719e-17	1.35204e-17	1.3244e-17	1.33404e-17	1.3071e-17	1.33378e-17	1.2968e-17	1.32615e-17	1.34058e-17	1.35922e-17	1.3922e-17	1.58141e-17	1.7145e-17	1.58004e-17	1.36576e-17	1.43443e-17	1.7975e-17
1.69831e-16	6.99236e-17	2.81788e-17	1.57241e-17	2.33256e-17	3.19938e-17	2.83699e-17	1.89616e-17	1.75807e-17	2.23507e-17	2.15008e-17	1.68435e-17	1.76016e-17	1.95397e-17	1.69148e-17	1.61151e-17	1.77102e-17	1.6157e-17	1.55459e-17	1.65736e-17	1.52652e-17	1.52819e-17	1.56125e-17	1.45831e-17	1.51146e-17	1.46405e-17	1.44005e-17	1.46266e-17	1.39736e-17	1.42926e-17	1.37833e-17	1.39342e-17	1.37985e-17	1.37364e-17	1.36827e-17	1.34077e-17	1.35017e-17	1.31933e-17	1.35028e-17	1.31395e-17	1.34608e-17	1.36334e-17	1.38554e-17	1.43171e-17	1.63905e-17	1.77192e-17	1.61929e-17	1.38149e-17	1.42847e-17	1.81442e-17
1.71604e-16	7.06552e-17	2.84738e-17	1.58881e-17	2.35687e-17	3.23282e-17	2.86666e-17	1.91596e-17	1.77642e-17	2.25836e-17	2.17241e-17	1.70183e-17	1.77847e-17	1.97428e-17	1.70903e-17	1.62824e-17	1.78949e-17	1.63261e-17	1.57087e-17	1.67466e-17	1.54238e-17	1.54406e-17	1.57755e-17	1.47352e-17	1.5272e-17	1.47933e-17	1.45517e-17	1.4781e-17	1.41238e-17	1.44486e-17	1.3931e-17	1.40787e-17	1.3943e-17	1.38876e-17	1.3832e-17	1.35584e-17	1.365e-17	1.33044e-17	1.36546e-17	1.32978e-17	1.36455e-17	1.38452e-17	1.4101e-17	1.46888e-17	1.69348e-17	1.82609e-17	1.65613e-17	1.39593e-17	1.42214e-17	1.8298e-17
1.73225e-16	7.13241e-17	2.87434e-17	1.60379e-17	2.3791e-17	3.26339e-17	2.89379e-17	1.93406e-17	1.79319e-17	2.27964e-17	2.19282e-17	1.71781e-17	1.7952e-17	1.99285e-17	1.72506e-17	1.64354e-17	1.80637e-17	1.64807e-17	1.58575e-17	1.69047e-17	1.55687e-17	1.55856e-17	1.59244e-17	1.48742e-17	1.54159e-17	1.4933e-17	1.469e-17	1.49223e-17	1.42613e-17	1.45915e-17	1.40661e-17	1.42107e-17	1.40751e-17	1.40262e-17	1.39686e-17	1.36966e-17	1.37859e-17	1.34048e-17	1.37939e-17	1.34434e-17	1.38162e-17	1.40417e-17	1.43299e-17	1.5038e-17	1.74482e-17	1.87711e-17	1.69065e-17	1.40912e-17	1.41545e-17	1.84371e-17
1.74702e-16	7.19335e-17	2.89892e-17	1.61745e-17	2.39935e-17	3.29124e-17	2.91851e-17	1.95056e-17	1.80846e-17	2.29902e-17	2.21141e-17	1.73236e-17	1.81044e-17	2.00976e-17	1.73967e-17	1.65747e-17	1.82175e-17	1.66215e-17	1.59931e-17	1.70487e-17	1.57008e-17	1.57177e-17	1.60601e-17	1.50009e-17	1.55469e-17	1.50603e-17	1.4816e-17	1.50511e-17	1.43869e-17	1.4722e-17	1.41895e-17	1.4331e-17	1.41955e-17	1.41528e-17	1.40935e-17	1.38229e-17	1.391e-17	1.34952e-17	1.39213e-17	1.3577e-17	1.39736e-17	1.42237e-17	1.45426e-17	1.53656e-17	1.79316e-17	1.92508e-17	1.72293e-17	1.42118e-17	1.40847e-17	1.85622e-17
1.76113e-16	7.25155e-17	2.92238e-17	1.63048e-17	2.41869e-17	3.31785e-17	2.94211e-17	1.96631e-17	1.82305e-17	2.31754e-17	2.22916e-17	1.74627e-17	1.825e-17	2.02591e-17	1.75363e-17	1.67078e-17	1.83644e-17	1.67561e-17	1.61226e-17	1.71863e-17	1.58269e-17	1.58439e-17	1.61897e-17	1.51219e-17	1.56722e-17	1.51819e-17	1.49364e-17	1.51741e-17	1.45071e-17	1.48474e-17	1.43081e-17	1.44463e-17	1.43104e-17	1.42735e-17	1.42132e-17	1.39442e-17	1.40286e-17	1.35815e-17	1.40438e-17	1.37054e-17	1.41234e-17	1.43946e-17	1.47436e-17	1.56724e-17	1.83777e-17	1.96881e-17	1.75282e-17	1.43361e-17	1.40301e-17	1.86768e-17
1.77956e-16	7.32751e-17	2.95297e-17	1.64751e-17	2.44399e-17	3.35263e-17	2.97293e-17	1.98687e-17	1.8421e-17	2.34174e-17	2.25241e-17	1.76449e-17	1.84407e-17	2.04707e-17	1.77192e-17	1.68821e-17	1.85564e-17	1.69318e-17	1.62917e-17	1.73662e-17	1.59921e-17	1.60092e-17	1.63589e-17	1.52801e-17	1.58364e-17	1.53416e-17	1.50937e-17	1.53346e-17	1.46653e-17	1.50151e-17	1.44685e-17	1.46008e-17	1.44599e-17	1.44276e-17	1.43709e-17	1.41032e-17	1.4181e-17	1.37028e-17	1.42063e-17	1.3873e-17	1.43015e-17	1.45757e-17	1.49579e-17	1.59601e-17	1.873e-17	1.99962e-17	1.77872e-17	1.45663e-17	1.41128e-17	1.88021e-17
1.80795e-16	7.44442e-17	2.99999e-17	1.67373e-17	2.48304e-17	3.40624e-17	3.0204e-17	2.01853e-17	1.87145e-17	2.37904e-17	2.28831e-17	1.79265e-17	1.87351e-17	2.07974e-17	1.80018e-17	1.71514e-17	1.88526e-17	1.72023e-17	1.65522e-17	1.76436e-17	1.62473e-17	1.62645e-17	1.66196e-17	1.55242e-17	1.60905e-17	1.55888e-17	1.53361e-17	1.55814e-17	1.49105e-17	1.52786e-17	1.4723e-17	1.48442e-17	1.4689e-17	1.46595e-17	1.46157e-17	1.43488e-17	1.4412e-17	1.39031e-17	1.44595e-17	1.41299e-17	1.45486e-17	1.47908e-17	1.5214e-17	1.62303e-17	1.89244e-17	2.00762e-17	1.7988e-17	1.5018e-17	1.44716e-17	1.8962e-17
1.83952e-16	7.5744e-17	3.05225e-17	1.70289e-17	2.52648e-17	3.46588e-17	3.07318e-17	2.05374e-17	1.90409e-17	2.42053e-17	2.32825e-17	1.82399e-17	1.90628e-17	2.11609e-17	1.83165e-17	1.74512e-17	1.91822e-17	1.75032e-17	1.68418e-17	1.79522e-17	1.65313e-17	1.65487e-17	1.69096e-17	1.57958e-17	1.63734e-17	1.58641e-17	1.56058e-17	1.58558e-17	1.51838e-17	1.55735e-17	1.50086e-17	1.51167e-17	1.49437e-17	1.49158e-17	1.48887e-17	1.46223e-17	1.4668e-17	1.41293e-17	1.47424e-17	1.44157e-17	1.48161e-17	1.50118e-17	1.54783e-17	1.64827e-17	1.90416e-17	2.00513e-17	1.81548e-17	1.55507e-17	1.49373e-17	1.91284e-17
1.86943e-16	7.69757e-17	3.10176e-17	1.73051e-17	2.56764e-17	3.52239e-17	3.12319e-17	2.0871e-17	1.93501e-17	2.45985e-17	2.3661e-17	1.85369e-17	1.93733e-17	2.15054e-17	1.86147e-17	1.77353e-17	1.94944e-17	1.77883e-17	1.71163e-17	1.82447e-17	1.68004e-17	1.68179e-17	1.71843e-17	1.60532e-17	1.66414e-17	1.6125e-17	1.58613e-17	1.61158e-17	1.54432e-17	1.58536e-17	1.528e-17	1.53754e-17	1.51848e-17	1.51586e-17	1.51478e-17	1.4882e-17	1.49105e-17	1.43437e-17	1.50112e-17	1.46874e-17	1.50692e-17	1.52188e-17	1.57271e-17	1.67172e-17	1.91396e-17	2.00097e-17	1.83048e-17	1.60641e-17	1.53889e-17	1.92815e-17
1.89725e-16	7.81211e-17	3.14781e-17	1.7562e-17	2.60593e-17	3.57496e-17	3.1697e-17	2.11812e-17	1.96377e-17	2.49641e-17	2.4013e-17	1.88132e-17	1.96621e-17	2.18258e-17	1.8892e-17	1.79994e-17	1.97848e-17	1.80535e-17	1.73716e-17	1.85167e-17	1.70507e-17	1.70683e-17	1.74398e-17	1.62925e-17	1.68908e-17	1.63678e-17	1.6099e-17	1.63577e-17	1.56847e-17	1.61149e-17	1.55331e-17	1.56162e-17	1.54091e-17	1.53844e-17	1.53892e-17	1.51241e-17	1.51362e-17	1.45426e-17	1.5262e-17	1.49412e-17	1.53049e-17	1.54104e-17	1.59584e-17	1.69344e-17	1.92251e-17	1.99612e-17	1.84403e-17	1.65486e-17	1.58145e-17	1.94195e-17
1.92306e-16	7.91837e-17	3.19052e-17	1.78003e-17	2.64144e-17	3.62372e-17	3.21285e-17	2.1469e-17	1.99045e-17	2.53033e-17	2.43395e-17	1.90694e-17	1.99301e-17	2.21231e-17	1.91492e-17	1.82445e-17	2.00542e-17	1.82995e-17	1.76084e-17	1.8769e-17	1.72829e-17	1.73006e-17	1.76768e-17	1.65146e-17	1.71222e-17	1.65931e-17	1.63196e-17	1.65822e-17	1.59091e-17	1.6358e-17	1.57687e-17	1.584e-17	1.5617e-17	1.55938e-17	1.56136e-17	1.53493e-17	1.53456e-17	1.47266e-17	1.54954e-17	1.51775e-17	1.55239e-17	1.55871e-17	1.61729e-17	1.71349e-17	1.92985e-17	1.9906e-17	1.85621e-17	1.70053e-17	1.62151e-17	1.95433e-17
1.94693e-16	8.01665e-17	3.23003e-17	1.80207e-17	2.6743e-17	3.66883e-17	3.25276e-17	2.17351e-17	2.01512e-17	2.5617e-17	2.46415e-17	1.93065e-17	2.01779e-17	2.2398e-17	1.93872e-17	1.84712e-17	2.03034e-17	1.85271e-17	1.78275e-17	1.90024e-17	1.74977e-17	1.75155e-17	1.7896e-17	1.672e-17	1.73362e-17	1.68015e-17	1.65237e-17	1.67899e-17	1.6117e-17	1.65837e-17	1.59874e-17	1.60474e-17	1.58094e-17	1.57876e-17	1.58217e-17	1.55582e-17	1.55394e-17	1.48965e-17	1.57122e-17	1.53973e-17	1.57268e-17	1.57495e-17	1.63712e-17	1.73194e-17	1.93604e-17	1.98444e-17	1.86706e-17	1.74351e-17	1.65916e-17	1.96532e-17
1.96894e-16	8.10727e-17	3.26645e-17	1.82239e-17	2.7046e-17	3.71043e-17	3.28957e-17	2.19805e-17	2.03787e-17	2.59062e-17	2.492e-17	1.95251e-17	2.04065e-17	2.26515e-17	1.96066e-17	1.86802e-17	2.05331e-17	1.87369e-17	1.80295e-17	1.92176e-17	1.76957e-17	1.77136e-17	1.80981e-17	1.69094e-17	1.75337e-17	1.69938e-17	1.67119e-17	1.69815e-17	1.6309e-17	1.67926e-17	1.61899e-17	1.6239e-17	1.59866e-17	1.59662e-17	1.6014e-17	1.57515e-17	1.57183e-17	1.50526e-17	1.59129e-17	1.5601e-17	1.59143e-17	1.58982e-17	1.65539e-17	1.74886e-17	1.94113e-17	1.97768e-17	1.87663e-17	1.78391e-17	1.69448e-17	1.97499e-17
1.98916e-16	8.19053e-17	3.29991e-17	1.84106e-17	2.73243e-17	3.74865e-17	3.32338e-17	2.2206e-17	2.05877e-17	2.61719e-17	2.51758e-17	1.97259e-17	2.06164e-17	2.28845e-17	1.98082e-17	1.88723e-17	2.07442e-17	1.89297e-17	1.82152e-17	1.94154e-17	1.78777e-17	1.78957e-17	1.82838e-17	1.70834e-17	1.77151e-17	1.71706e-17	1.68849e-17	1.71575e-17	1.64859e-17	1.69853e-17	1.63767e-17	1.64154e-17	1.61494e-17	1.61304e-17	1.61913e-17	1.59298e-17	1.58827e-17	1.51956e-17	1.60982e-17	1.57892e-17	1.60869e-17	1.60336e-17	1.67218e-17	1.76429e-17	1.94515e-17	1.97035e-17	1.88498e-17	1.82182e-17	1.72758e-17	1.98339e-17
2.00767e-16	8.2667e-17	3.33052e-17	1.85814e-17	2.7579e-17	3.78363e-17	3.35432e-17	2.24123e-17	2.07789e-17	2.6415e-17	2.54099e-17	1.99097e-17	2.08086e-17	2.30976e-17	1.99927e-17	1.9048e-17	2.09374e-17	1.91061e-17	1.8385e-17	1.95963e-17	1.80442e-17	1.80622e-17	1.84536e-17	1.72427e-17	1.78812e-17	1.73324e-17	1.70432e-17	1.73187e-17	1.6648e-17	1.71624e-17	1.65485e-17	1.65772e-17	1.62983e-17	1.62806e-17	1.6354e-17	1.60936e-17	1.60333e-17	1.53259e-17	1.62687e-17	1.59627e-17	1.62452e-17	1.61563e-17	1.68752e-17	1.77831e-17	1.94816e-17	1.96248e-17	1.89216e-17	1.85734e-17	1.75852e-17	1.99058e-17
2.02452e-16	8.33608e-17	3.35839e-17	1.87369e-17	2.7811e-17	3.81548e-17	3.38249e-17	2.26001e-17	2.0953e-17	2.66364e-17	2.5623e-17	2.00771e-17	2.09836e-17	2.32917e-17	2.01607e-17	1.9208e-17	2.11133e-17	1.92668e-17	1.85397e-17	1.97611e-17	1.81958e-17	1.82139e-17	1.86083e-17	1.73877e-17	1.80325e-17	1.74798e-17	1.71874e-17	1.74655e-17	1.67962e-17	1.73247e-17	1.67059e-17	1.6725e-17	1.64339e-17	1.64173e-17	1.65027e-17	1.62435e-17	1.61706e-17	1.54441e-17	1.64249e-17	1.61219e-17	1.63898e-17	1.62669e-17	1.70149e-17	1.79097e-17	1.9502e-17	1.95409e-17	1.89822e-17	1.89054e-17	1.78739e-17	1.9966e-17
2.03977e-16	8.39888e-17	3.38362e-17	1.88777e-17	2.80211e-17	3.84433e-17	3.408e-17	2.27701e-17	2.11107e-17	2.68369e-17	2.58161e-17	2.02286e-17	2.1142e-17	2.34675e-17	2.03128e-17	1.9353e-17	2.12727e-17	1.94123e-17	1.86798e-17	1.99104e-17	1.83331e-17	1.83513e-17	1.87484e-17	1.75191e-17	1.81696e-17	1.76134e-17	1.7318e-17	1.75985e-17	1.69305e-17	1.74722e-17	1.68493e-17	1.68595e-17	1.65565e-17	1.65406e-17	1.66375e-17	1.63797e-17	1.62952e-17	1.55521e-17	1.65662e-17	1.62656e-17	1.65188e-17	1.63636e-17	1.71381e-17	1.80134e-17	1.94969e-17	1.94351e-17	1.90197e-17	1.92102e-17	1.8149e-17	2.00218e-17
2.05343e-16	8.45506e-17	3.40621e-17	1.90042e-17	2.82097e-17	3.87016e-17	3.43083e-17	2.29224e-17	2.12518e-17	2.70165e-17	2.59893e-17	2.03646e-17	2.1284e-17	2.36249e-17	2.0449e-17	1.94828e-17	2.14157e-17	1.95432e-17	1.88058e-17	2.00441e-17	1.84561e-17	1.84746e-17	1.88742e-17	1.76375e-17	1.82929e-17	1.77326e-17	1.74338e-17	1.77166e-17	1.70496e-17	1.76026e-17	1.69782e-17	1.69827e-17	1.66664e-17	1.66448e-17	1.67543e-17	1.65006e-17	1.64088e-17	1.56645e-17	1.66816e-17	1.63773e-17	1.66107e-17	1.64275e-17	1.72156e-17	1.80031e-17	1.93149e-17	1.91493e-17	1.89193e-17	1.94399e-17	1.84702e-17	2.01376e-17
2.06545e-16	8.50445e-17	3.42612e-17	1.91166e-17	2.83767e-17	3.89293e-17	3.45092e-17	2.30565e-17	2.13763e-17	2.71753e-17	2.61427e-17	2.04849e-17	2.14093e-17	2.37638e-17	2.05691e-17	1.95972e-17	2.15425e-17	1.966e-17	1.89178e-17	2.01622e-17	1.85647e-17	1.85841e-17	1.89858e-17	1.77435e-17	1.84026e-17	1.78368e-17	1.75333e-17	1.78187e-17	1.7151e-17	1.77125e-17	1.70919e-17	1.70972e-17	1.67634e-17	1.67225e-17	1.68476e-17	1.66036e-17	1.65134e-17	1.57998e-17	1.6757e-17	1.64356e-17	1.66377e-17	1.64338e-17	1.72096e-17	1.77618e-17	1.87616e-17	1.848e-17	1.85334e-17	1.95332e-17	1.8914e-17	2.0396e-17
2.07601e-16	8.54775e-17	3.44361e-17	1.92158e-17	2.8524e-17	3.91293e-17	3.46853e-17	2.31741e-17	2.14856e-17	2.73149e-17	2.62779e-17	2.05908e-17	2.15193e-17	2.38858e-17	2.06746e-17	1.96978e-17	2.16543e-17	1.97634e-17	1.90167e-17	2.0266e-17	1.86602e-17	1.86807e-17	1.90842e-17	1.78375e-17	1.84997e-17	1.79278e-17	1.76193e-17	1.79071e-17	1.72384e-17	1.78066e-17	1.71924e-17	1.72013e-17	1.68485e-17	1.67829e-17	1.69244e-17	1.66925e-17	1.66078e-17	1.59389e-17	1.68089e-17	1.6465e-17	1.6631e-17	1.64103e-17	1.71623e-17	1.74178e-17	1.80491e-17	1.76489e-17	1.80234e-17	1.95585e-17	1.93987e-17	2.07081e-17
2.08522e-16	8.58551e-17	3.45887e-17	1.93025e-17	2.86526e-17	3.93038e-17	3.4839e-17	2.32768e-17	2.15811e-17	2.74369e-17	2.6396e-17	2.06834e-17	2.16155e-17	2.39923e-17	2.07667e-17	1.97856e-17	2.1752e-17	1.98538e-17	1.91033e-17	2.03566e-17	1.87436e-17	1.87652e-17	1.91702e-17	1.79199e-17	1.85847e-17	1.80071e-17	1.76939e-17	1.79839e-17	1.73145e-17	1.78887e-17	1.72811e-17	1.72937e-17	1.69228e-17	1.68327e-17	1.69902e-17	1.67701e-17	1.66912e-17	1.6067e-17	1.685e-17	1.64839e-17	1.66148e-17	1.63782e-17	1.71059e-17	1.70693e-17	1.734e-17	1.68254e-17	1.75127e-17	1.95684e-17	1.9862e-17	2.10061e-17
2.09315e-16	8.61801e-17	3.472e-17	1.93774e-17	2.87637e-17	3.94542e-17	3.49714e-17	2.33652e-17	2.16632e-17	2.75419e-17	2.64978e-17	2.07632e-17	2.16983e-17	2.40841e-17	2.0846e-17	1.98613e-17	2.18363e-17	1.9932e-17	1.91781e-17	2.04347e-17	1.88154e-17	1.88381e-17	1.92444e-17	1.79911e-17	1.86581e-17	1.80754e-17	1.77578e-17	1.80498e-17	1.73799e-17	1.79597e-17	1.73587e-17	1.73749e-17	1.69867e-17	1.68732e-17	1.70458e-17	1.68373e-17	1.6764e-17	1.61828e-17	1.68821e-17	1.64949e-17	1.65921e-17	1.63405e-17	1.70445e-17	1.67281e-17	1.6653e-17	1.60291e-17	1.70158e-17	1.95693e-17	2.02974e-17	2.12827e-17
2.09985e-16	8.64546e-17	3.4831e-17	1.94408e-17	2.88577e-17	3.95814e-17	3.50832e-17	2.34399e-17	2.17327e-17	2.76308e-17	2.65841e-17	2.08308e-17	2.17684e-17	2.41617e-17	2.0913e-17	1.99252e-17	2.19077e-17	1.99984e-17	1.92415e-17	2.05008e-17	1.88762e-17	1.88999e-17	1.93072e-17	1.80517e-17	1.87205e-17	1.81331e-17	1.78115e-17	1.81052e-17	1.74352e-17	1.802e-17	1.74255e-17	1.74453e-17	1.70407e-17	1.69048e-17	1.70919e-17	1.68945e-17	1.68266e-17	1.62869e-17	1.69056e-17	1.64983e-17	1.65632e-17	1.62974e-17	1.69783e-17	1.6394e-17	1.59878e-17	1.52593e-17	1.65325e-17	1.95619e-17	2.07059e-17	2.15386e-17
2.10537e-16	8.66806e-17	3.49224e-17	1.94932e-17	2.89355e-17	3.96863e-17	3.51753e-17	2.35015e-17	2.17899e-17	2.77041e-17	2.66554e-17	2.08867e-17	2.18262e-17	2.42258e-17	2.09683e-17	1.9978e-17	2.19668e-17	2.00534e-17	1.92941e-17	2.05554e-17	1.89264e-17	1.8951e-17	1.93592e-17	1.8102e-17	1.87723e-17	1.81806e-17	1.78552e-17	1.81506e-17	1.74806e-17	1.80701e-17	1.74822e-17	1.75052e-17	1.70851e-17	1.69279e-17	1.71287e-17	1.6942e-17	1.68793e-17	1.63797e-17	1.69209e-17	1.64946e-17	1.65285e-17	1.62491e-17	1.69077e-17	1.6067e-17	1.53436e-17	1.45153e-17	1.60624e-17	1.95464e-17	2.10883e-17	2.17746e-17
2.10977e-16	8.68602e-17	3.49952e-17	1.95352e-17	2.89977e-17	3.977e-17	3.52486e-17	2.35504e-17	2.18355e-17	2.77626e-17	2.67123e-17	2.09313e-17	2.18723e-17	2.42768e-17	2.10124e-17	2.00201e-17	2.2014e-17	2.00976e-17	1.93362e-17	2.05989e-17	1.89664e-17	1.89919e-17	1.94007e-17	1.81425e-17	1.88139e-17	1.82184e-17	1.78895e-17	1.81863e-17	1.75168e-17	1.81104e-17	1.7529e-17	1.75552e-17	1.71204e-17	1.69427e-17	1.71566e-17	1.69804e-17	1.69226e-17	1.64616e-17	1.69284e-17	1.64841e-17	1.64881e-17	1.61959e-17	1.68329e-17	1.57468e-17	1.47198e-17	1.37963e-17	1.56051e-17	1.95232e-17	2.14458e-17	2.19914e-17
2.11308e-16	8.69953e-17	3.505e-17	1.9567e-17	2.90449e-17	3.98332e-17	3.53038e-17	2.35873e-17	2.18699e-17	2.78068e-17	2.67554e-17	2.09651e-17	2.19072e-17	2.43154e-17	2.10456e-17	2.00518e-17	2.20499e-17	2.01314e-17	1.93683e-17	2.06319e-17	1.89966e-17	1.90229e-17	1.94322e-17	1.81736e-17	1.88458e-17	1.82468e-17	1.79148e-17	1.82128e-17	1.75439e-17	1.81413e-17	1.75664e-17	1.75956e-17	1.7147e-17	1.69498e-17	1.71761e-17	1.70099e-17	1.6957e-17	1.6533e-17	1.69283e-17	1.64669e-17	1.64425e-17	1.61381e-17	1.6754e-17	1.54333e-17	1.41159e-17	1.31015e-17	1.51604e-17	1.94927e-17	2.17792e-17	2.21897e-17
2.11536e-16	8.70878e-17	3.50876e-17	1.95893e-17	2.90778e-17	3.98768e-17	3.53417e-17	2.36126e-17	2.18935e-17	2.78373e-17	2.67854e-17	2.09886e-17	2.19312e-17	2.4342e-17	2.10686e-17	2.00738e-17	2.20749e-17	2.01552e-17	1.93909e-17	2.06547e-17	1.90175e-17	1.90447e-17	1.94542e-17	1.81956e-17	1.88683e-17	1.82663e-17	1.79314e-17	1.82304e-17	1.75625e-17	1.81632e-17	1.75948e-17	1.76268e-17	1.71651e-17	1.69493e-17	1.71875e-17	1.7031e-17	1.69827e-17	1.65945e-17	1.69211e-17	1.64435e-17	1.63917e-17	1.60758e-17	1.66713e-17	1.51263e-17	1.35313e-17	1.24302e-17	1.47278e-17	1.94552e-17	2.20894e-17	2.23704e-17
2.11664e-16	8.71395e-17	3.51087e-17	1.96023e-17	2.9097e-17	3.99017e-17	3.5363e-17	2.36269e-17	2.19069e-17	2.78548e-17	2.68028e-17	2.10023e-17	2.1945e-17	2.43572e-17	2.10816e-17	2.00863e-17	2.20895e-17	2.01694e-17	1.94043e-17	2.06677e-17	1.90295e-17	1.90574e-17	1.9467e-17	1.8209e-17	1.88819e-17	1.82772e-17	1.79397e-17	1.82396e-17	1.75728e-17	1.81765e-17	1.76145e-17	1.76493e-17	1.71752e-17	1.69417e-17	1.71911e-17	1.70439e-17	1.70001e-17	1.66463e-17	1.6907e-17	1.64141e-17	1.63362e-17	1.60093e-17	1.65849e-17	1.48258e-17	1.29653e-17	1.17817e-17	1.4307e-17	1.9411e-17	2.23772e-17	2.2534e-17
2.11667e-16	8.71398e-17	3.51092e-17	1.96036e-17	2.90989e-17	3.9903e-17	3.53634e-17	2.36272e-17	2.19073e-17	2.78557e-17	2.68043e-17	2.10034e-17	2.19458e-17	2.4358e-17	2.10822e-17	2.00869e-17	2.20911e-17	2.01717e-17	1.94061e-17	2.06686e-17	1.90302e-17	1.90588e-17	1.94683e-17	1.82116e-17	1.88841e-17	1.82772e-17	1.79375e-17	1.82381e-17	1.75725e-17	1.8178e-17	1.76224e-17	1.76604e-17	1.71753e-17	1.69249e-17	1.71841e-17	1.70462e-17	1.70076e-17	1.6687e-17	1.68828e-17	1.63763e-17	1.62756e-17	1.59404e-17	1.6495e-17	1.45335e-17	1.24277e-17	1.11712e-17	1.39073e-17	1.93542e-17	2.26301e-17	2.26773e-17
2.11264e-16	8.69729e-17	3.50429e-17	1.95677e-17	2.90447e-17	3.98271e-17	3.52959e-17	2.35822e-17	2.18657e-17	2.78034e-17	2.67545e-17	2.09643e-17	2.19045e-17	2.43121e-17	2.10426e-17	2.00494e-17	2.20507e-17	2.01355e-17	1.93705e-17	2.06294e-17	1.89944e-17	1.9024e-17	1.94327e-17	1.81791e-17	1.88492e-17	1.8241e-17	1.79006e-17	1.8202e-17	1.75353e-17	1.81354e-17	1.75859e-17	1.76323e-17	1.71438e-17	1.68772e-17	1.71369e-17	1.70108e-17	1.69872e-17	1.66983e-17	1.68158e-17	1.63054e-17	1.62059e-17	1.58851e-17	1.63996e-17	1.42678e-17	1.2015e-17	1.07485e-17	1.36195e-17	1.92273e-17	2.27208e-17	2.27633e-17
2.10074e-16	8.64836e-17	3.4848e-17	1.94597e-17	2.88819e-17	3.96024e-17	3.50971e-17	2.34499e-17	2.17432e-17	2.76484e-17	2.66058e-17	2.08474e-17	2.17819e-17	2.41763e-17	2.09254e-17	1.99385e-17	2.19297e-17	2.00253e-17	1.92628e-17	2.05129e-17	1.8888e-17	1.89194e-17	1.93263e-17	1.80791e-17	1.87425e-17	1.81343e-17	1.77968e-17	1.80991e-17	1.74259e-17	1.80049e-17	1.7461e-17	1.75276e-17	1.70519e-17	1.67694e-17	1.70094e-17	1.69014e-17	1.69146e-17	1.6656e-17	1.66621e-17	1.61683e-17	1.61217e-17	1.58644e-17	1.62962e-17	1.40536e-17	1.18565e-17	1.07145e-17	1.35651e-17	1.89528e-17	2.24787e-17	2.27425e-17
2.08475e-16	8.58262e-17	3.45859e-17	1.93142e-17	2.86626e-17	3.93e-17	3.483e-17	2.32721e-17	2.15785e-17	2.74397e-17	2.64055e-17	2.069e-17	2.16169e-17	2.39936e-17	2.07679e-17	1.97892e-17	2.17665e-17	1.98762e-17	1.91175e-17	2.03563e-17	1.87449e-17	1.87783e-17	1.91828e-17	1.79439e-17	1.85985e-17	1.7991e-17	1.76581e-17	1.79613e-17	1.72792e-17	1.78297e-17	1.7291e-17	1.73833e-17	1.69282e-17	1.66305e-17	1.68412e-17	1.67539e-17	1.68141e-17	1.65844e-17	1.64649e-17	1.59977e-17	1.60288e-17	1.58581e-17	1.61877e-17	1.38664e-17	1.18253e-17	1.08726e-17	1.36253e-17	1.86065e-17	2.20714e-17	2.26643e-17
2.068e-16	8.5137e-17	3.43111e-17	1.91615e-17	2.84326e-17	3.89831e-17	3.45501e-17	2.30857e-17	2.14058e-17	2.72209e-17	2.61954e-17	2.05248e-17	2.14439e-17	2.3802e-17	2.06026e-17	1.96326e-17	2.15953e-17	1.97198e-17	1.8965e-17	2.0192e-17	1.85948e-17	1.86302e-17	1.90322e-17	1.7802e-17	1.84474e-17	1.78412e-17	1.7513e-17	1.7817e-17	1.71263e-17	1.76478e-17	1.71144e-17	1.72323e-17	1.67984e-17	1.64861e-17	1.6667e-17	1.66002e-17	1.6707e-17	1.65051e-17	1.62626e-17	1.58227e-17	1.59321e-17	1.58485e-17	1.60764e-17	1.36849e-17	1.18094e-17	1.10489e-17	1.3695e-17	1.82554e-17	2.16467e-17	2.25725e-17
2.05104e-16	8.44397e-17	3.40328e-17	1.90069e-17	2.81999e-17	3.86626e-17	3.42668e-17	2.28971e-17	2.12311e-17	2.69995e-17	2.59826e-17	2.03577e-17	2.12688e-17	2.3608e-17	2.04353e-17	1.9474e-17	2.14218e-17	1.95614e-17	1.88106e-17	2.00259e-17	1.84429e-17	1.84802e-17	1.88797e-17	1.76583e-17	1.82947e-17	1.76898e-17	1.73664e-17	1.7671e-17	1.69722e-17	1.74659e-17	1.69377e-17	1.70801e-17	1.66666e-17	1.63406e-17	1.64928e-17	1.64457e-17	1.65972e-17	1.64221e-17	1.60615e-17	1.5648e-17	1.58327e-17	1.58328e-17	1.59631e-17	1.35052e-17	1.179e-17	1.12146e-17	1.37569e-17	1.79108e-17	2.12294e-17	2.24747e-17
2.03393e-16	8.37359e-17	3.37519e-17	1.88508e-17	2.79651e-17	3.83391e-17	3.39809e-17	2.27066e-17	2.10546e-17	2.67758e-17	2.57679e-17	2.0189e-17	2.10921e-17	2.34123e-17	2.02664e-17	1.93138e-17	2.12466e-17	1.94013e-17	1.86548e-17	1.98583e-17	1.82896e-17	1.83287e-17	1.87255e-17	1.75131e-17	1.81406e-17	1.75373e-17	1.72185e-17	1.75237e-17	1.68174e-17	1.72841e-17	1.67612e-17	1.6927e-17	1.65334e-17	1.61943e-17	1.6319e-17	1.62906e-17	1.64851e-17	1.63356e-17	1.5862e-17	1.5474e-17	1.57308e-17	1.58111e-17	1.58477e-17	1.33274e-17	1.17665e-17	1.13686e-17	1.38104e-17	1.75729e-17	2.08206e-17	2.23716e-17
2.01667e-16	8.30263e-17	3.34684e-17	1.86932e-17	2.77282e-17	3.80129e-17	3.36926e-17	2.25146e-17	2.08767e-17	2.65503e-17	2.55512e-17	2.00188e-17	2.09139e-17	2.32148e-17	2.00959e-17	1.91522e-17	2.10697e-17	1.92397e-17	1.84976e-17	1.96893e-17	1.8135e-17	1.81758e-17	1.85699e-17	1.73666e-17	1.79853e-17	1.73838e-17	1.70696e-17	1.73751e-17	1.6662e-17	1.71026e-17	1.6585e-17	1.67731e-17	1.63987e-17	1.60472e-17	1.61454e-17	1.61352e-17	1.63706e-17	1.62459e-17	1.56642e-17	1.53007e-17	1.56266e-17	1.57836e-17	1.57305e-17	1.31513e-17	1.17391e-17	1.15116e-17	1.38559e-17	1.72417e-17	2.042e-17	2.22633e-17
1.99929e-16	8.23112e-17	3.31827e-17	1.85343e-17	2.74896e-17	3.76844e-17	3.34022e-17	2.23211e-17	2.06974e-17	2.6323e-17	2.53328e-17	1.98472e-17	2.07343e-17	2.30158e-17	1.99242e-17	1.89892e-17	2.08913e-17	1.90768e-17	1.83392e-17	1.9519e-17	1.79791e-17	1.80216e-17	1.8413e-17	1.72189e-17	1.7829e-17	1.72293e-17	1.69197e-17	1.72254e-17	1.65061e-17	1.69215e-17	1.64091e-17	1.66187e-17	1.62628e-17	1.58996e-17	1.59724e-17	1.59795e-17	1.62541e-17	1.61531e-17	1.5468e-17	1.51282e-17	1.55201e-17	1.57507e-17	1.56115e-17	1.29771e-17	1.17078e-17	1.16438e-17	1.38937e-17	1.6917e-17	2.00275e-17	2.21503e-17
1.98179e-16	8.15915e-17	3.28949e-17	1.83742e-17	2.72494e-17	3.73538e-17	3.31099e-17	2.21263e-17	2.05169e-17	2.60941e-17	2.51129e-17	1.96745e-17	2.05534e-17	2.28154e-17	1.97512e-17	1.88251e-17	2.07116e-17	1.89127e-17	1.81797e-17	1.93477e-17	1.78223e-17	1.78663e-17	1.82549e-17	1.70702e-17	1.76716e-17	1.70741e-17	1.67689e-17	1.70747e-17	1.63497e-17	1.67409e-17	1.62337e-17	1.64636e-17	1.61257e-17	1.57514e-17	1.57998e-17	1.58235e-17	1.61356e-17	1.60574e-17	1.52735e-17	1.49566e-17	1.54116e-17	1.57126e-17	1.5491e-17	1.28046e-17	1.1673e-17	1.17656e-17	1.39242e-17	1.65987e-17	1.96428e-17	2.20326e-17
1.96419e-16	8.08674e-17	3.26053e-17	1.82131e-17	2.70077e-17	3.70212e-17	3.28158e-17	2.19303e-17	2.03353e-17	2.58637e-17	2.48916e-17	1.95007e-17	2.03715e-17	2.26138e-17	1.95772e-17	1.86599e-17	2.05307e-17	1.87475e-17	1.80192e-17	1.91753e-17	1.76645e-17	1.77099e-17	1.80957e-17	1.69204e-17	1.75134e-17	1.69181e-17	1.66174e-17	1.69232e-17	1.61929e-17	1.65607e-17	1.60587e-17	1.63081e-17	1.59875e-17	1.56027e-17	1.56277e-17	1.56674e-17	1.60152e-17	1.59589e-17	1.50806e-17	1.47858e-17	1.53011e-17	1.56695e-17	1.53689e-17	1.26339e-17	1.16347e-17	1.18775e-17	1.39476e-17	1.62866e-17	1.92659e-17	2.19107e-17
1.9465e-16	8.01396e-17	3.23142e-17	1.80511e-17	2.67648e-17	3.6687e-17	3.25202e-17	2.17333e-17	2.01527e-17	2.56322e-17	2.4669e-17	1.9326e-17	2.01886e-17	2.24111e-17	1.94021e-17	1.84938e-17	2.03487e-17	1.85812e-17	1.78578e-17	1.90022e-17	1.75058e-17	1.75526e-17	1.79356e-17	1.67698e-17	1.73545e-17	1.67616e-17	1.64652e-17	1.67708e-17	1.60359e-17	1.63811e-17	1.58843e-17	1.61523e-17	1.58484e-17	1.54537e-17	1.54563e-17	1.55112e-17	1.58932e-17	1.58579e-17	1.48895e-17	1.46159e-17	1.51888e-17	1.56217e-17	1.52456e-17	1.2465e-17	1.15932e-17	1.19799e-17	1.39642e-17	1.59806e-17	1.88964e-17	2.17846e-17
1.92851e-16	7.93999e-17	3.20181e-17	1.78863e-17	2.65178e-17	3.63473e-17	3.22198e-17	2.15331e-17	1.99671e-17	2.53967e-17	2.44428e-17	1.91484e-17	2.00027e-17	2.22051e-17	1.92242e-17	1.83248e-17	2.01635e-17	1.84121e-17	1.76937e-17	1.88262e-17	1.73446e-17	1.73926e-17	1.77726e-17	1.66166e-17	1.71929e-17	1.66028e-17	1.6311e-17	1.66162e-17	1.58772e-17	1.62004e-17	1.57086e-17	1.5994e-17	1.57068e-17	1.53037e-17	1.52843e-17	1.53531e-17	1.57677e-17	1.57517e-17	1.47001e-17	1.44479e-17	1.50766e-17	1.55692e-17	1.51201e-17	1.2306e-17	1.15645e-17	1.20903e-17	1.39901e-17	1.56932e-17	1.85349e-17	2.16465e-17
1.90825e-16	7.85666e-17	3.16842e-17	1.76999e-17	2.62389e-17	3.59644e-17	3.18814e-17	2.13074e-17	1.9758e-17	2.51313e-17	2.41874e-17	1.89479e-17	1.9793e-17	2.19727e-17	1.90234e-17	1.81339e-17	1.99538e-17	1.82202e-17	1.75082e-17	1.86279e-17	1.71627e-17	1.72116e-17	1.75883e-17	1.64428e-17	1.70106e-17	1.64256e-17	1.61403e-17	1.64448e-17	1.57024e-17	1.6003e-17	1.55131e-17	1.58122e-17	1.55465e-17	1.51458e-17	1.51004e-17	1.51745e-17	1.56211e-17	1.56144e-17	1.45137e-17	1.42915e-17	1.49817e-17	1.55111e-17	1.49852e-17	1.22334e-17	1.17e-17	1.23741e-17	1.41753e-17	1.55442e-17	1.81851e-17	2.14176e-17
1.88289e-16	7.75248e-17	3.12661e-17	1.74655e-17	2.58888e-17	3.54853e-17	3.14582e-17	2.10252e-17	1.94965e-17	2.4799e-17	2.38674e-17	1.86968e-17	1.95306e-17	2.16817e-17	1.87719e-17	1.78943e-17	1.96896e-17	1.7978e-17	1.72748e-17	1.838e-17	1.6935e-17	1.69839e-17	1.73565e-17	1.62234e-17	1.6782e-17	1.62072e-17	1.59329e-17	1.6236e-17	1.54913e-17	1.57669e-17	1.52722e-17	1.55778e-17	1.5345e-17	1.49702e-17	1.48887e-17	1.49497e-17	1.54284e-17	1.54093e-17	1.43319e-17	1.41603e-17	1.49283e-17	1.54458e-17	1.48303e-17	1.23546e-17	1.2212e-17	1.30627e-17	1.47304e-17	1.57015e-17	1.78528e-17	2.09878e-17
1.85486e-16	7.63735e-17	3.08038e-17	1.72059e-17	2.55014e-17	3.49557e-17	3.09906e-17	2.07134e-17	1.92075e-17	2.44315e-17	2.35133e-17	1.84189e-17	1.92403e-17	2.13599e-17	1.84938e-17	1.76291e-17	1.93967e-17	1.77092e-17	1.70164e-17	1.81061e-17	1.66831e-17	1.67317e-17	1.70998e-17	1.598e-17	1.65291e-17	1.59671e-17	1.57064e-17	1.60076e-17	1.52613e-17	1.55109e-17	1.50079e-17	1.53159e-17	1.51217e-17	1.47855e-17	1.46629e-17	1.47007e-17	1.52112e-17	1.51681e-17	1.41533e-17	1.40426e-17	1.48958e-17	1.5375e-17	1.46646e-17	1.2578e-17	1.29194e-17	1.39589e-17	1.54759e-17	1.60215e-17	1.75329e-17	2.04516e-17
1.82666e-16	7.52154e-17	3.03386e-17	1.69447e-17	2.51117e-17	3.4423e-17	3.05203e-17	2.03996e-17	1.89167e-17	2.40619e-17	2.31571e-17	1.81394e-17	1.89483e-17	2.10361e-17	1.8214e-17	1.73622e-17	1.91019e-17	1.74387e-17	1.67563e-17	1.78306e-17	1.64298e-17	1.64778e-17	1.68414e-17	1.5735e-17	1.62747e-17	1.57258e-17	1.54787e-17	1.5778e-17	1.50305e-17	1.52547e-17	1.47432e-17	1.50526e-17	1.4897e-17	1.46003e-17	1.44371e-17	1.44509e-17	1.49918e-17	1.49233e-17	1.39765e-17	1.39266e-17	1.48632e-17	1.53005e-17	1.44976e-17	1.2808e-17	1.36339e-17	1.48577e-17	1.62255e-17	1.63546e-17	1.72201e-17	1.99074e-17
1.79884e-16	7.40725e-17	2.98795e-17	1.66869e-17	2.47272e-17	3.38973e-17	3.00561e-17	2.009e-17	1.86298e-17	2.36971e-17	2.28056e-17	1.78635e-17	1.86602e-17	2.07166e-17	1.79378e-17	1.70988e-17	1.8811e-17	1.71718e-17	1.64998e-17	1.75587e-17	1.61798e-17	1.62273e-17	1.65864e-17	1.54933e-17	1.60237e-17	1.54877e-17	1.52537e-17	1.5551e-17	1.48027e-17	1.50025e-17	1.4483e-17	1.47936e-17	1.4675e-17	1.44165e-17	1.42145e-17	1.4205e-17	1.47748e-17	1.4682e-17	1.38013e-17	1.38097e-17	1.48261e-17	1.52227e-17	1.43313e-17	1.30245e-17	1.43159e-17	1.57162e-17	1.69401e-17	1.66693e-17	1.6913e-17	1.93761e-17
1.77142e-16	7.2946e-17	2.94269e-17	1.64328e-17	2.43482e-17	3.33793e-17	2.95986e-17	1.97848e-17	1.83469e-17	2.33375e-17	2.2459e-17	1.75916e-17	1.83762e-17	2.04017e-17	1.76656e-17	1.68392e-17	1.85243e-17	1.69088e-17	1.62469e-17	1.72907e-17	1.59334e-17	1.59804e-17	1.63351e-17	1.52551e-17	1.57765e-17	1.5253e-17	1.50317e-17	1.53269e-17	1.45781e-17	1.47545e-17	1.42275e-17	1.45391e-17	1.44562e-17	1.42344e-17	1.39951e-17	1.39634e-17	1.45607e-17	1.44446e-17	1.36275e-17	1.3692e-17	1.47844e-17	1.51418e-17	1.41659e-17	1.32268e-17	1.4964e-17	1.6533e-17	1.76184e-17	1.69641e-17	1.66116e-17	1.88586e-17
1.74439e-16	7.18357e-17	2.89808e-17	1.61824e-17	2.39748e-17	3.28688e-17	2.91477e-17	1.9484e-17	1.80681e-17	2.29831e-17	2.21175e-17	1.73236e-17	1.80963e-17	2.00913e-17	1.73972e-17	1.65833e-17	1.82417e-17	1.66496e-17	1.59978e-17	1.70266e-17	1.56906e-17	1.5737e-17	1.60873e-17	1.50204e-17	1.55329e-17	1.50217e-17	1.48126e-17	1.51057e-17	1.43568e-17	1.45106e-17	1.39766e-17	1.42891e-17	1.42403e-17	1.40539e-17	1.3779e-17	1.3726e-17	1.43494e-17	1.42109e-17	1.34553e-17	1.35734e-17	1.47384e-17	1.5058e-17	1.40015e-17	1.34153e-17	1.55794e-17	1.73094e-17	1.82616e-17	1.72399e-17	1.63157e-17	1.83545e-17
1.71776e-16	7.07413e-17	2.85411e-17	1.59355e-17	2.36068e-17	3.23656e-17	2.87033e-17	1.91875e-17	1.77934e-17	2.26337e-17	2.17809e-17	1.70595e-17	1.78204e-17	1.97854e-17	1.71327e-17	1.6331e-17	1.79632e-17	1.63942e-17	1.57523e-17	1.67664e-17	1.54512e-17	1.54971e-17	1.5843e-17	1.47892e-17	1.52929e-17	1.47936e-17	1.45964e-17	1.48874e-17	1.41386e-17	1.42707e-17	1.37303e-17	1.40435e-17	1.40275e-17	1.3875e-17	1.35661e-17	1.34926e-17	1.41408e-17	1.3981e-17	1.32846e-17	1.34542e-17	1.46882e-17	1.49715e-17	1.38381e-17	1.35907e-17	1.61632e-17	1.8047e-17	1.8871e-17	1.74974e-17	1.60253e-17	1.78636e-17
1.69151e-16	6.96628e-17	2.81077e-17	1.56923e-17	2.32443e-17	3.18698e-17	2.82653e-17	1.88953e-17	1.75225e-17	2.22894e-17	2.14491e-17	1.67992e-17	1.75485e-17	1.94839e-17	1.6872e-17	1.60824e-17	1.76888e-17	1.61426e-17	1.55104e-17	1.65099e-17	1.52154e-17	1.52607e-17	1.56023e-17	1.45614e-17	1.50564e-17	1.45688e-17	1.43831e-17	1.46719e-17	1.39236e-17	1.40348e-17	1.34884e-17	1.38021e-17	1.38176e-17	1.36977e-17	1.33563e-17	1.32633e-17	1.3935e-17	1.37547e-17	1.31154e-17	1.33343e-17	1.4634e-17	1.48824e-17	1.36757e-17	1.37532e-17	1.67165e-17	1.8747e-17	1.94476e-17	1.77371e-17	1.57401e-17	1.73854e-17
1.66564e-16	6.85998e-17	2.76804e-17	1.54526e-17	2.2887e-17	3.13813e-17	2.78336e-17	1.86073e-17	1.72556e-17	2.195e-17	2.11221e-17	1.65427e-17	1.72805e-17	1.91867e-17	1.66151e-17	1.58374e-17	1.74183e-17	1.58946e-17	1.5272e-17	1.62572e-17	1.49829e-17	1.50278e-17	1.5365e-17	1.43369e-17	1.48235e-17	1.43473e-17	1.41726e-17	1.44592e-17	1.37117e-17	1.38028e-17	1.32509e-17	1.3565e-17	1.36106e-17	1.35221e-17	1.31497e-17	1.30379e-17	1.37319e-17	1.35321e-17	1.29478e-17	1.32139e-17	1.4576e-17	1.47908e-17	1.35143e-17	1.39035e-17	1.72402e-17	1.94106e-17	1.99928e-17	1.79597e-17	1.54602e-17	1.69197e-17
1.64015e-16	6.75523e-17	2.72593e-17	1.52163e-17	2.2535e-17	3.08998e-17	2.74082e-17	1.83234e-17	1.69925e-17	2.16155e-17	2.07998e-17	1.62898e-17	1.70165e-17	1.88939e-17	1.63619e-17	1.55959e-17	1.71518e-17	1.56502e-17	1.50371e-17	1.60081e-17	1.47538e-17	1.47982e-17	1.51311e-17	1.41158e-17	1.4594e-17	1.41289e-17	1.39649e-17	1.42493e-17	1.35028e-17	1.35746e-17	1.30176e-17	1.3332e-17	1.34065e-17	1.33481e-17	1.29461e-17	1.28164e-17	1.35315e-17	1.33131e-17	1.27817e-17	1.30929e-17	1.45145e-17	1.46969e-17	1.3354e-17	1.40419e-17	1.77355e-17	2.00392e-17	2.05074e-17	1.81659e-17	1.51854e-17	1.64661e-17
1.61503e-16	6.65201e-17	2.68444e-17	1.49835e-17	2.21882e-17	3.04256e-17	2.69891e-17	1.80438e-17	1.67333e-17	2.12859e-17	2.04822e-17	1.60407e-17	1.67563e-17	1.86053e-17	1.61123e-17	1.53579e-17	1.68891e-17	1.54095e-17	1.48057e-17	1.57627e-17	1.45281e-17	1.45719e-17	1.49007e-17	1.38979e-17	1.43681e-17	1.39139e-17	1.37601e-17	1.40422e-17	1.32972e-17	1.3351e-17	1.27895e-17	1.31035e-17	1.32052e-17	1.3176e-17	1.27468e-17	1.2599e-17	1.33332e-17	1.30973e-17	1.26193e-17	1.29728e-17	1.4447e-17	1.45957e-17	1.31949e-17	1.41734e-17	1.82023e-17	2.0627e-17	2.09922e-17	1.83758e-17	1.49456e-17	1.60413e-17
1.59036e-16	6.55059e-17	2.64363e-17	1.47545e-17	2.18475e-17	2.99598e-17	2.65773e-17	1.77689e-17	1.64785e-17	2.09617e-17	2.01698e-17	1.57957e-17	1.65003e-17	1.83214e-17	1.58667e-17	1.51236e-17	1.66304e-17	1.51725e-17	1.45782e-17	1.55218e-17	1.43062e-17	1.43492e-17	1.46737e-17	1.36837e-17	1.4147e-17	1.37046e-17	1.35599e-17	1.38381e-17	1.30976e-17	1.314e-17	1.25754e-17	1.28837e-17	1.30056e-17	1.30073e-17	1.25642e-17	1.23888e-17	1.31315e-17	1.28823e-17	1.2481e-17	1.2865e-17	1.435e-17	1.44378e-17	1.30389e-17	1.43402e-17	1.86312e-17	2.11081e-17	2.14436e-17	1.87783e-17	1.50296e-17	1.58097e-17
1.56621e-16	6.45133e-17	2.6036e-17	1.45296e-17	2.1514e-17	2.95045e-17	2.61745e-17	1.74999e-17	1.62289e-17	2.06437e-17	1.9863e-17	1.55552e-17	1.62493e-17	1.80427e-17	1.56254e-17	1.4893e-17	1.63759e-17	1.49395e-17	1.43552e-17	1.52865e-17	1.4089e-17	1.41303e-17	1.44504e-17	1.34736e-17	1.39326e-17	1.35043e-17	1.33664e-17	1.36373e-17	1.29081e-17	1.29533e-17	1.23883e-17	1.26787e-17	1.2806e-17	1.28447e-17	1.24163e-17	1.21903e-17	1.29186e-17	1.26645e-17	1.23966e-17	1.27866e-17	1.41887e-17	1.41507e-17	1.28883e-17	1.46048e-17	1.90079e-17	2.13852e-17	2.18556e-17	1.96513e-17	1.58628e-17	1.60132e-17
1.54253e-16	6.35393e-17	2.56427e-17	1.43086e-17	2.11869e-17	2.9058e-17	2.57792e-17	1.72359e-17	1.5984e-17	2.03313e-17	1.95615e-17	1.53188e-17	1.60025e-17	1.77688e-17	1.5388e-17	1.4666e-17	1.61253e-17	1.47102e-17	1.41361e-17	1.50558e-17	1.38757e-17	1.3915e-17	1.42306e-17	1.32673e-17	1.37235e-17	1.33106e-17	1.3178e-17	1.34396e-17	1.27256e-17	1.27822e-17	1.22186e-17	1.24839e-17	1.26076e-17	1.26862e-17	1.22898e-17	1.2e-17	1.27002e-17	1.24464e-17	1.23443e-17	1.27251e-17	1.39888e-17	1.37879e-17	1.27413e-17	1.49222e-17	1.93445e-17	2.15316e-17	2.22343e-17	2.07918e-17	1.71328e-17	1.64737e-17
1.51921e-16	6.25801e-17	2.52553e-17	1.40908e-17	2.08648e-17	2.86184e-17	2.539e-17	1.69758e-17	1.57427e-17	2.00235e-17	1.92644e-17	1.50859e-17	1.57595e-17	1.7499e-17	1.51541e-17	1.44423e-17	1.58784e-17	1.44843e-17	1.39204e-17	1.48287e-17	1.36656e-17	1.37028e-17	1.40141e-17	1.3064e-17	1.35179e-17	1.31202e-17	1.29926e-17	1.32445e-17	1.25463e-17	1.26158e-17	1.2054e-17	1.22934e-17	1.24118e-17	1.25297e-17	1.2168e-17	1.18138e-17	1.24836e-17	1.22313e-17	1.22965e-17	1.26652e-17	1.37827e-17	1.34161e-17	1.25958e-17	1.52359e-17	1.96558e-17	2.16389e-17	2.25868e-17	2.19461e-17	1.84495e-17	1.69687e-17
1.49622e-16	6.16345e-17	2.48734e-17	1.38762e-17	2.05473e-17	2.8185e-17	2.50064e-17	1.67195e-17	1.55049e-17	1.97202e-17	1.89716e-17	1.48564e-17	1.552e-17	1.72331e-17	1.49236e-17	1.42219e-17	1.56351e-17	1.42618e-17	1.37078e-17	1.46048e-17	1.34586e-17	1.34937e-17	1.38006e-17	1.28638e-17	1.33151e-17	1.29322e-17	1.28094e-17	1.3052e-17	1.23693e-17	1.24512e-17	1.18915e-17	1.21059e-17	1.22189e-17	1.23744e-17	1.20465e-17	1.16304e-17	1.22706e-17	1.20199e-17	1.22462e-17	1.26029e-17	1.35788e-17	1.30529e-17	1.24512e-17	1.55317e-17	1.99461e-17	2.17314e-17	2.29158e-17	2.30493e-17	1.97123e-17	1.74409e-17
1.47356e-16	6.07025e-17	2.4497e-17	1.36647e-17	2.02344e-17	2.77579e-17	2.46282e-17	1.64668e-17	1.52705e-17	1.94212e-17	1.8683e-17	1.46303e-17	1.52839e-17	1.69709e-17	1.46964e-17	1.40047e-17	1.53954e-17	1.40425e-17	1.34983e-17	1.43841e-17	1.32545e-17	1.32877e-17	1.35903e-17	1.26665e-17	1.31153e-17	1.27467e-17	1.26285e-17	1.28621e-17	1.21945e-17	1.22883e-17	1.17307e-17	1.1921e-17	1.20288e-17	1.22205e-17	1.19251e-17	1.14498e-17	1.20613e-17	1.18122e-17	1.2193e-17	1.2538e-17	1.33777e-17	1.2699e-17	1.23073e-17	1.58092e-17	2.02166e-17	2.18113e-17	2.32221e-17	2.40982e-17	2.09159e-17	1.78868e-17
1.45122e-16	5.97837e-17	2.41259e-17	1.34562e-17	1.9926e-17	2.73369e-17	2.42554e-17	1.62178e-17	1.50394e-17	1.91264e-17	1.83986e-17	1.44073e-17	1.50512e-17	1.67126e-17	1.44725e-17	1.37906e-17	1.51591e-17	1.38265e-17	1.32918e-17	1.41666e-17	1.30534e-17	1.30846e-17	1.33829e-17	1.24721e-17	1.29182e-17	1.25635e-17	1.24498e-17	1.26747e-17	1.20218e-17	1.2127e-17	1.15718e-17	1.17389e-17	1.18417e-17	1.20679e-17	1.18038e-17	1.12719e-17	1.18556e-17	1.16082e-17	1.2137e-17	1.24707e-17	1.31793e-17	1.23545e-17	1.21643e-17	1.60691e-17	2.0468e-17	2.18792e-17	2.35065e-17	2.50949e-17	2.20621e-17	1.83073e-17
1.4292e-16	5.8878e-17	2.37601e-17	1.32508e-17	1.96221e-17	2.69219e-17	2.38879e-17	1.59722e-17	1.48116e-17	1.88359e-17	1.81183e-17	1.41876e-17	1.48219e-17	1.6458e-17	1.42519e-17	1.35796e-17	1.49264e-17	1.36136e-17	1.30884e-17	1.39521e-17	1.28551e-17	1.28845e-17	1.31786e-17	1.22805e-17	1.27239e-17	1.23827e-17	1.22733e-17	1.24897e-17	1.18513e-17	1.19674e-17	1.14146e-17	1.15594e-17	1.16573e-17	1.19166e-17	1.16826e-17	1.10966e-17	1.16534e-17	1.14078e-17	1.20783e-17	1.24011e-17	1.29836e-17	1.20189e-17	1.20223e-17	1.63119e-17	2.07008e-17	2.19354e-17	2.37699e-17	2.60409e-17	2.31529e-17	1.87034e-17
1.4075e-16	5.79853e-17	2.33996e-17	1.30483e-17	1.93226e-17	2.65129e-17	2.35257e-17	1.57302e-17	1.45871e-17	1.85496e-17	1.7842e-17	1.39711e-17	1.45959e-17	1.62071e-17	1.40344e-17	1.33717e-17	1.4697e-17	1.34039e-17	1.28879e-17	1.37407e-17	1.26597e-17	1.26873e-17	1.29773e-17	1.20917e-17	1.25323e-17	1.22042e-17	1.2099e-17	1.23072e-17	1.1683e-17	1.18094e-17	1.12592e-17	1.13825e-17	1.14757e-17	1.17666e-17	1.15616e-17	1.0924e-17	1.14548e-17	1.12109e-17	1.20172e-17	1.23292e-17	1.27907e-17	1.1692e-17	1.18811e-17	1.65382e-17	2.09159e-17	2.19806e-17	2.40131e-17	2.69381e-17	2.41901e-17	1.90759e-17
1.38611e-16	5.71054e-17	2.30443e-17	1.28488e-17	1.90274e-17	2.61098e-17	2.31687e-17	1.54916e-17	1.43658e-17	1.82674e-17	1.75698e-17	1.37578e-17	1.43731e-17	1.59598e-17	1.38201e-17	1.31669e-17	1.4471e-17	1.31972e-17	1.26903e-17	1.35324e-17	1.24671e-17	1.2493e-17	1.27789e-17	1.19057e-17	1.23434e-17	1.2028e-17	1.1927e-17	1.21272e-17	1.15167e-17	1.1653e-17	1.11055e-17	1.12081e-17	1.12968e-17	1.16179e-17	1.14409e-17	1.07539e-17	1.12595e-17	1.10175e-17	1.19537e-17	1.22554e-17	1.26004e-17	1.13737e-17	1.17408e-17	1.67488e-17	2.11138e-17	2.2015e-17	2.42367e-17	2.77881e-17	2.51756e-17	1.94256e-17
1.36503e-16	5.62381e-17	2.2694e-17	1.26522e-17	1.87365e-17	2.57124e-17	2.28168e-17	1.52565e-17	1.41477e-17	1.79893e-17	1.73015e-17	1.35475e-17	1.41536e-17	1.57161e-17	1.36089e-17	1.2965e-17	1.42483e-17	1.29936e-17	1.24957e-17	1.3327e-17	1.22772e-17	1.23015e-17	1.25833e-17	1.17225e-17	1.21573e-17	1.18541e-17	1.1757e-17	1.19495e-17	1.13525e-17	1.14983e-17	1.09536e-17	1.10363e-17	1.11207e-17	1.14706e-17	1.13204e-17	1.05865e-17	1.10677e-17	1.08274e-17	1.1888e-17	1.21795e-17	1.24127e-17	1.10637e-17	1.16015e-17	1.69441e-17	2.12952e-17	2.20392e-17	2.44415e-17	2.85925e-17	2.6111e-17	1.97533e-17
1.34439e-16	5.5389e-17	2.23511e-17	1.24598e-17	1.84518e-17	2.53235e-17	2.24723e-17	1.50263e-17	1.39341e-17	1.7717e-17	1.70388e-17	1.33416e-17	1.39388e-17	1.54775e-17	1.34021e-17	1.27674e-17	1.40304e-17	1.27944e-17	1.23051e-17	1.31259e-17	1.20914e-17	1.21141e-17	1.23919e-17	1.15431e-17	1.1975e-17	1.16836e-17	1.159e-17	1.17749e-17	1.11913e-17	1.13466e-17	1.08052e-17	1.08688e-17	1.09483e-17	1.13248e-17	1.12012e-17	1.04233e-17	1.08799e-17	1.06424e-17	1.18208e-17	1.21003e-17	1.22245e-17	1.07637e-17	1.14702e-17	1.71244e-17	2.14506e-17	2.20392e-17	2.46134e-17	2.93453e-17	2.7009e-17	2.00819e-17
1.32555e-16	5.46137e-17	2.2038e-17	1.22841e-17	1.81922e-17	2.49685e-17	2.21577e-17	1.48161e-17	1.3739e-17	1.74682e-17	1.67989e-17	1.31537e-17	1.37425e-17	1.52597e-17	1.32134e-17	1.25871e-17	1.38317e-17	1.26129e-17	1.21313e-17	1.29424e-17	1.1922e-17	1.19432e-17	1.22169e-17	1.13796e-17	1.18088e-17	1.15265e-17	1.14329e-17	1.16096e-17	1.10411e-17	1.1211e-17	1.06773e-17	1.07226e-17	1.07908e-17	1.11821e-17	1.10921e-17	1.0282e-17	1.07035e-17	1.04789e-17	1.17587e-17	1.20018e-17	1.20053e-17	1.04913e-17	1.1415e-17	1.72885e-17	2.14824e-17	2.18761e-17	2.46094e-17	2.99736e-17	2.79767e-17	2.0627e-17
1.31061e-16	5.39987e-17	2.17893e-17	1.2145e-17	1.79868e-17	2.46874e-17	2.19081e-17	1.46492e-17	1.3584e-17	1.72704e-17	1.66082e-17	1.30045e-17	1.35868e-17	1.50868e-17	1.30636e-17	1.24441e-17	1.36746e-17	1.24696e-17	1.19936e-17	1.27968e-17	1.17884e-17	1.1808e-17	1.20772e-17	1.12503e-17	1.16777e-17	1.13989e-17	1.12969e-17	1.14632e-17	1.09145e-17	1.1112e-17	1.05964e-17	1.06242e-17	1.06656e-17	1.10449e-17	1.10069e-17	1.01898e-17	1.055e-17	1.03624e-17	1.17121e-17	1.18597e-17	1.17076e-17	1.02744e-17	1.15418e-17	1.74336e-17	2.12385e-17	2.13337e-17	2.42066e-17	3.03637e-17	2.91799e-17	2.1723e-17
1.29829e-16	5.34909e-17	2.15838e-17	1.20303e-17	1.78178e-17	2.44558e-17	2.17021e-17	1.45113e-17	1.34559e-17	1.71067e-17	1.64504e-17	1.28812e-17	1.34581e-17	1.49439e-17	1.29398e-17	1.23261e-17	1.35453e-17	1.23519e-17	1.18801e-17	1.26768e-17	1.16786e-17	1.16967e-17	1.19613e-17	1.11439e-17	1.15701e-17	1.12909e-17	1.1175e-17	1.13299e-17	1.08039e-17	1.10372e-17	1.05463e-17	1.05574e-17	1.05619e-17	1.09118e-17	1.09374e-17	1.013e-17	1.04123e-17	1.02773e-17	1.16748e-17	1.1689e-17	1.13603e-17	1.00958e-17	1.17861e-17	1.75622e-17	2.08125e-17	2.05444e-17	2.3542e-17	3.05873e-17	3.052e-17	2.31673e-17
1.28658e-16	5.30083e-17	2.13885e-17	1.19213e-17	1.76574e-17	2.42356e-17	2.15062e-17	1.43802e-17	1.33341e-17	1.6951e-17	1.63005e-17	1.2764e-17	1.33358e-17	1.48082e-17	1.28223e-17	1.2214e-17	1.34225e-17	1.22402e-17	1.17723e-17	1.25627e-17	1.15743e-17	1.1591e-17	1.1851e-17	1.10429e-17	1.1468e-17	1.11876e-17	1.1057e-17	1.12004e-17	1.06973e-17	1.09671e-17	1.05021e-17	1.04971e-17	1.04634e-17	1.07804e-17	1.08704e-17	1.00768e-17	1.02795e-17	1.01992e-17	1.16373e-17	1.15131e-17	1.10082e-17	9.9287e-18	1.20477e-17	1.76778e-17	2.03494e-17	1.97137e-17	2.28275e-17	3.07549e-17	3.18432e-17	2.46444e-17
1.27487e-16	5.25259e-17	2.11933e-17	1.18124e-17	1.7497e-17	2.40156e-17	2.13105e-17	1.42492e-17	1.32123e-17	1.67955e-17	1.61507e-17	1.26469e-17	1.32136e-17	1.46725e-17	1.27048e-17	1.2102e-17	1.32999e-17	1.21287e-17	1.16646e-17	1.24486e-17	1.14701e-17	1.14854e-17	1.17409e-17	1.0942e-17	1.13657e-17	1.10843e-17	1.09395e-17	1.10718e-17	1.05909e-17	1.08959e-17	1.0456e-17	1.04356e-17	1.0365e-17	1.065e-17	1.0802e-17	1.00223e-17	1.01481e-17	1.01208e-17	1.1597e-17	1.13391e-17	1.06648e-17	9.765e-18	1.22963e-17	1.77815e-17	1.98934e-17	1.89036e-17	2.21277e-17	3.09009e-17	3.3104e-17	2.60597e-17
1.26313e-16	5.2042e-17	2.09975e-17	1.17032e-17	1.73361e-17	2.37949e-17	2.11141e-17	1.41178e-17	1.30902e-17	1.66395e-17	1.60005e-17	1.25295e-17	1.3091e-17	1.45365e-17	1.25869e-17	1.19897e-17	1.31768e-17	1.20167e-17	1.15566e-17	1.23342e-17	1.13655e-17	1.13795e-17	1.16305e-17	1.08407e-17	1.12631e-17	1.09807e-17	1.08224e-17	1.0944e-17	1.04847e-17	1.08232e-17	1.04076e-17	1.03723e-17	1.02665e-17	1.05206e-17	1.07321e-17	9.96607e-18	1.0018e-17	1.00415e-17	1.15536e-17	1.11676e-17	1.0331e-17	9.604e-18	1.253e-17	1.78739e-17	1.94479e-17	1.81187e-17	2.14473e-17	3.10286e-17	3.43009e-17	2.74076e-17
1.25136e-16	5.15568e-17	2.08012e-17	1.15937e-17	1.71747e-17	2.35735e-17	2.09172e-17	1.39861e-17	1.29678e-17	1.64832e-17	1.58499e-17	1.24119e-17	1.29681e-17	1.44002e-17	1.24688e-17	1.18771e-17	1.30535e-17	1.19045e-17	1.14483e-17	1.22194e-17	1.12606e-17	1.12733e-17	1.152e-17	1.07393e-17	1.11601e-17	1.08769e-17	1.07057e-17	1.08169e-17	1.03785e-17	1.07491e-17	1.0357e-17	1.03076e-17	1.01679e-17	1.03923e-17	1.06608e-17	9.90809e-18	9.88917e-18	9.96138e-18	1.15074e-17	1.09986e-17	1.00066e-17	9.44566e-18	1.27493e-17	1.79555e-17	1.90125e-17	1.73581e-17	2.07857e-17	3.11389e-17	3.54359e-17	2.86903e-17
1.23956e-16	5.10706e-17	2.06045e-17	1.1484e-17	1.7013e-17	2.33517e-17	2.072e-17	1.38541e-17	1.28451e-17	1.63266e-17	1.56991e-17	1.2294e-17	1.28451e-17	1.42636e-17	1.23505e-17	1.17643e-17	1.293e-17	1.17921e-17	1.13398e-17	1.21044e-17	1.11554e-17	1.11669e-17	1.14092e-17	1.06376e-17	1.10568e-17	1.0773e-17	1.05894e-17	1.06907e-17	1.02724e-17	1.06737e-17	1.03043e-17	1.02413e-17	1.00692e-17	1.0265e-17	1.05881e-17	9.8485e-18	9.76156e-18	9.88053e-18	1.14585e-17	1.0832e-17	9.69115e-18	9.28992e-18	1.29546e-17	1.80267e-17	1.85871e-17	1.66211e-17	2.01424e-17	3.12323e-17	3.65112e-17	2.991e-17
1.22774e-16	5.05837e-17	2.04075e-17	1.13741e-17	1.68511e-17	2.31295e-17	2.05224e-17	1.37218e-17	1.27223e-17	1.61698e-17	1.55481e-17	1.21759e-17	1.27218e-17	1.41268e-17	1.2232e-17	1.16514e-17	1.28062e-17	1.16795e-17	1.12312e-17	1.19893e-17	1.105e-17	1.10603e-17	1.12984e-17	1.05358e-17	1.09533e-17	1.06689e-17	1.04736e-17	1.05653e-17	1.01665e-17	1.05972e-17	1.02496e-17	1.01736e-17	9.97045e-18	1.01387e-17	1.0514e-17	9.78739e-18	9.63519e-18	9.799e-18	1.1407e-17	1.06678e-17	9.38456e-18	9.13675e-18	1.31466e-17	1.80879e-17	1.81714e-17	1.59072e-17	1.9517e-17	3.13096e-17	3.75288e-17	3.10688e-17
1.21591e-16	5.00962e-17	2.02103e-17	1.12642e-17	1.66889e-17	2.2907e-17	2.03246e-17	1.35895e-17	1.25993e-17	1.60128e-17	1.53971e-17	1.20578e-17	1.25985e-17	1.39899e-17	1.21135e-17	1.15384e-17	1.26824e-17	1.15668e-17	1.11224e-17	1.18739e-17	1.09444e-17	1.09536e-17	1.11876e-17	1.04339e-17	1.08496e-17	1.05649e-17	1.03583e-17	1.04407e-17	1.00609e-17	1.05194e-17	1.01931e-17	1.01045e-17	9.87171e-18	1.00134e-17	1.04388e-17	9.72485e-18	9.51007e-18	9.71685e-18	1.1353e-17	1.05059e-17	9.08656e-18	8.9861e-18	1.33257e-17	1.81394e-17	1.77652e-17	1.52157e-17	1.89089e-17	3.13713e-17	3.84906e-17	3.21687e-17
1.20408e-16	4.96084e-17	2.00131e-17	1.11541e-17	1.65267e-17	2.26844e-17	2.01266e-17	1.34571e-17	1.24763e-17	1.58559e-17	1.52459e-17	1.19397e-17	1.24751e-17	1.38529e-17	1.19949e-17	1.14253e-17	1.25585e-17	1.1454e-17	1.10136e-17	1.17585e-17	1.08388e-17	1.08469e-17	1.10768e-17	1.0332e-17	1.07457e-17	1.04607e-17	1.02435e-17	1.0317e-17	9.95549e-18	1.04407e-17	1.01348e-17	1.00343e-17	9.77302e-18	9.88924e-18	1.03625e-17	9.66096e-18	9.3862e-18	9.63415e-18	1.12967e-17	1.03464e-17	8.79692e-18	8.83793e-18	1.34923e-17	1.81816e-17	1.73682e-17	1.45458e-17	1.83177e-17	3.14181e-17	3.93985e-17	3.32118e-17
1.1924e-16	4.91273e-17	1.98186e-17	1.10457e-17	1.63667e-17	2.24649e-17	1.99314e-17	1.33265e-17	1.2355e-17	1.57011e-17	1.50969e-17	1.18232e-17	1.23535e-17	1.37179e-17	1.18779e-17	1.13139e-17	1.24363e-17	1.13428e-17	1.09064e-17	1.16447e-17	1.07346e-17	1.07416e-17	1.09675e-17	1.02315e-17	1.06432e-17	1.03579e-17	1.01304e-17	1.01956e-17	9.85153e-18	1.03619e-17	1.0076e-17	9.96445e-18	9.67603e-18	9.7673e-18	1.02853e-17	9.59734e-18	9.26528e-18	9.5528e-18	1.12371e-17	1.01895e-17	8.52146e-18	8.70124e-18	1.36479e-17	1.82054e-17	1.69714e-17	1.38949e-17	1.77366e-17	3.14261e-17	4.0224e-17	3.41857e-17
1.18253e-16	4.87205e-17	1.96541e-17	1.09541e-17	1.62316e-17	2.22794e-17	1.97665e-17	1.32162e-17	1.22526e-17	1.55704e-17	1.49711e-17	1.17249e-17	1.22509e-17	1.36041e-17	1.17793e-17	1.12199e-17	1.23335e-17	1.12495e-17	1.08163e-17	1.15487e-17	1.06469e-17	1.06529e-17	1.08749e-17	1.0147e-17	1.05564e-17	1.02686e-17	1.00312e-17	1.00899e-17	9.76047e-18	1.02928e-17	1.00286e-17	9.91069e-18	9.59671e-18	9.65925e-18	1.021e-17	9.54922e-18	9.16407e-18	9.49112e-18	1.11642e-17	1.00384e-17	8.31959e-18	8.66493e-18	1.38036e-17	1.81163e-17	1.64881e-17	1.32413e-17	1.71022e-17	3.11548e-17	4.06692e-17	3.49541e-17
1.17714e-16	4.84987e-17	1.95647e-17	1.09048e-17	1.61588e-17	2.21788e-17	1.9677e-17	1.31566e-17	1.21974e-17	1.54996e-17	1.4903e-17	1.16719e-17	1.21959e-17	1.3543e-17	1.17263e-17	1.11696e-17	1.2279e-17	1.12008e-17	1.07689e-17	1.14968e-17	1.06003e-17	1.06052e-17	1.08236e-17	1.01024e-17	1.0509e-17	1.02131e-17	9.96554e-18	1.00222e-17	9.70115e-18	1.02493e-17	1.00121e-17	9.89872e-18	9.56131e-18	9.58428e-18	1.01406e-17	9.54161e-18	9.11019e-18	9.47924e-18	1.10614e-17	9.89853e-18	8.28928e-18	8.87546e-18	1.39772e-17	1.7759e-17	1.57753e-17	1.25494e-17	1.63105e-17	3.02075e-17	4.02425e-17	3.52904e-17
1.17496e-16	4.84089e-17	1.95288e-17	1.08855e-17	1.61304e-17	2.21388e-17	1.96412e-17	1.31331e-17	1.21757e-17	1.54716e-17	1.48761e-17	1.16513e-17	1.21746e-17	1.35195e-17	1.17058e-17	1.11503e-17	1.2259e-17	1.11838e-17	1.07518e-17	1.14765e-17	1.0583e-17	1.05868e-17	1.08018e-17	1.00864e-17	1.04896e-17	1.01816e-17	9.92396e-18	9.9818e-18	9.66455e-18	1.02238e-17	1.00172e-17	9.91627e-18	9.55725e-18	9.53316e-18	1.00753e-17	9.56257e-18	9.09032e-18	9.50273e-18	1.09368e-17	9.76723e-18	8.38304e-18	9.26225e-18	1.41607e-17	1.72087e-17	1.49016e-17	1.18357e-17	1.54109e-17	2.8776e-17	3.91831e-17	3.53065e-17
1.17335e-16	4.8343e-17	1.95025e-17	1.08718e-17	1.611e-17	2.21097e-17	1.96152e-17	1.31162e-17	1.21601e-17	1.54513e-17	1.48567e-17	1.16365e-17	1.21596e-17	1.35028e-17	1.16913e-17	1.11367e-17	1.22451e-17	1.11725e-17	1.07402e-17	1.14619e-17	1.05711e-17	1.05738e-17	1.07854e-17	1.00754e-17	1.04752e-17	1.01545e-17	9.88716e-18	9.94701e-18	9.63229e-18	1.02009e-17	1.0025e-17	9.93833e-18	9.5589e-18	9.48714e-18	1.00101e-17	9.58778e-18	9.07748e-18	9.53222e-18	1.08069e-17	9.63923e-18	8.50464e-18	9.68199e-18	1.43374e-17	1.66182e-17	1.40063e-17	1.11334e-17	1.45044e-17	2.72493e-17	3.79752e-17	3.52269e-17
1.17142e-16	4.82638e-17	1.94709e-17	1.0855e-17	1.60851e-17	2.20744e-17	1.95838e-17	1.30957e-17	1.21412e-17	1.54268e-17	1.48331e-17	1.16185e-17	1.21411e-17	1.34824e-17	1.16734e-17	1.112e-17	1.22278e-17	1.1158e-17	1.07256e-17	1.14441e-17	1.05561e-17	1.05578e-17	1.07661e-17	1.00616e-17	1.0458e-17	1.01251e-17	9.84849e-18	9.91032e-18	9.59805e-18	1.01754e-17	1.00292e-17	9.95631e-18	9.55747e-18	9.43977e-18	9.94372e-18	9.60892e-18	9.06236e-18	9.55763e-18	1.06774e-17	9.5127e-18	8.6208e-18	1.00853e-17	1.45019e-17	1.60404e-17	1.31372e-17	1.04538e-17	1.36255e-17	2.57617e-17	3.67867e-17	3.51302e-17
1.16911e-16	4.81687e-17	1.94329e-17	1.08346e-17	1.60548e-17	2.2032e-17	1.95459e-17	1.30708e-17	1.21182e-17	1.53971e-17	1.48047e-17	1.15967e-17	1.21186e-17	1.34575e-17	1.16517e-17	1.10996e-17	1.22063e-17	1.11398e-17	1.07073e-17	1.14226e-17	1.05376e-17	1.05382e-17	1.07433e-17	1.00444e-17	1.04373e-17	1.00929e-17	9.80749e-18	9.87119e-18	9.56141e-18	1.01469e-17	1.00292e-17	9.96965e-18	9.55233e-18	9.39057e-18	9.87604e-18	9.62543e-18	9.04427e-18	9.57826e-18	1.0549e-17	9.38748e-18	8.72894e-18	1.04685e-17	1.46542e-17	1.54793e-17	1.22976e-17	9.79727e-18	1.27764e-17	2.43234e-17	3.56312e-17	3.50235e-17
1.16643e-16	4.80585e-17	1.93887e-17	1.08107e-17	1.60195e-17	2.19825e-17	1.95019e-17	1.30418e-17	1.20914e-17	1.53626e-17	1.47715e-17	1.15711e-17	1.20922e-17	1.34283e-17	1.16263e-17	1.10757e-17	1.2181e-17	1.11178e-17	1.06856e-17	1.13973e-17	1.05157e-17	1.05153e-17	1.07173e-17	1.00239e-17	1.04133e-17	1.0058e-17	9.76427e-18	9.82975e-18	9.52247e-18	1.01155e-17	1.00253e-17	9.97855e-18	9.54364e-18	9.33965e-18	9.80718e-18	9.6375e-18	9.02335e-18	9.59431e-18	1.04215e-17	9.26356e-18	8.82932e-18	1.08323e-17	1.47946e-17	1.49346e-17	1.14867e-17	9.16308e-18	1.19561e-17	2.29329e-17	3.45078e-17	3.49074e-17
1.1634e-16	4.79339e-17	1.93388e-17	1.07836e-17	1.59793e-17	2.19264e-17	1.9452e-17	1.30088e-17	1.20609e-17	1.53235e-17	1.47339e-17	1.15421e-17	1.20622e-17	1.33949e-17	1.15973e-17	1.10483e-17	1.21518e-17	1.10924e-17	1.06605e-17	1.13687e-17	1.04905e-17	1.04892e-17	1.0688e-17	1.00004e-17	1.03863e-17	1.00205e-17	9.71895e-18	9.7861e-18	9.48135e-18	1.00815e-17	1.00176e-17	9.98318e-18	9.53155e-18	9.28709e-18	9.73722e-18	9.6453e-18	8.99973e-18	9.60594e-18	1.0295e-17	9.14096e-18	8.92224e-18	1.11773e-17	1.49236e-17	1.44057e-17	1.07037e-17	8.55059e-18	1.11638e-17	2.15889e-17	3.34157e-17	3.47821e-17
1.16003e-16	4.77954e-17	1.92832e-17	1.07533e-17	1.59344e-17	2.18639e-17	1.93964e-17	1.2972e-17	1.20269e-17	1.52799e-17	1.46921e-17	1.15097e-17	1.20286e-17	1.33577e-17	1.1565e-17	1.10177e-17	1.21191e-17	1.10637e-17	1.06323e-17	1.13367e-17	1.04622e-17	1.04601e-17	1.06557e-17	9.9738e-18	1.03562e-17	9.98062e-18	9.67162e-18	9.74035e-18	9.43815e-18	1.00448e-17	1.00063e-17	9.9837e-18	9.51621e-18	9.23299e-18	9.66623e-18	9.64901e-18	8.97352e-18	9.61335e-18	1.01695e-17	9.01966e-18	9.00796e-18	1.15042e-17	1.50416e-17	1.38923e-17	9.94762e-18	7.95915e-18	1.03988e-17	2.029e-17	3.23541e-17	3.46482e-17
1.15635e-16	4.76438e-17	1.92223e-17	1.072e-17	1.58851e-17	2.17954e-17	1.93355e-17	1.29316e-17	1.19896e-17	1.5232e-17	1.46461e-17	1.1474e-17	1.19916e-17	1.33167e-17	1.15294e-17	1.0984e-17	1.20829e-17	1.10317e-17	1.0601e-17	1.13015e-17	1.0431e-17	1.0428e-17	1.06206e-17	9.94439e-18	1.03232e-17	9.9384e-18	9.62238e-18	9.69261e-18	9.39298e-18	1.00056e-17	9.9915e-18	9.9803e-18	9.49775e-18	9.17742e-18	9.59428e-18	9.6488e-18	8.94484e-18	9.6167e-18	1.00451e-17	8.89966e-18	9.08673e-18	1.18136e-17	1.5149e-17	1.33938e-17	9.2178e-18	7.38816e-18	9.66013e-18	1.90349e-17	3.1322e-17	3.45061e-17
1.15236e-16	4.74795e-17	1.91563e-17	1.06838e-17	1.58315e-17	2.17211e-17	1.92694e-17	1.28878e-17	1.1949e-17	1.51801e-17	1.45963e-17	1.14353e-17	1.19515e-17	1.32721e-17	1.14907e-17	1.09474e-17	1.20434e-17	1.09968e-17	1.05668e-17	1.12633e-17	1.03969e-17	1.0393e-17	1.05827e-17	9.91226e-18	1.02876e-17	9.89397e-18	9.57135e-18	9.64298e-18	9.34592e-18	9.96413e-18	9.9734e-18	9.97313e-18	9.47631e-18	9.12048e-18	9.52145e-18	9.64482e-18	8.9138e-18	9.61616e-18	9.92164e-18	8.78095e-18	9.15881e-18	1.2106e-17	1.52463e-17	1.291e-17	8.51343e-18	6.83701e-18	8.9471e-18	1.78223e-17	3.03188e-17	3.43562e-17
1.14818e-16	4.73076e-17	1.90872e-17	1.06459e-17	1.57753e-17	2.16432e-17	1.92002e-17	1.28418e-17	1.19065e-17	1.51258e-17	1.4544e-17	1.13947e-17	1.19093e-17	1.32254e-17	1.14501e-17	1.09089e-17	1.20019e-17	1.09599e-17	1.05309e-17	1.12234e-17	1.03611e-17	1.03564e-17	1.05432e-17	9.87853e-18	1.02503e-17	9.84857e-18	9.52007e-18	9.59325e-18	9.29841e-18	9.92094e-18	9.95219e-18	9.96282e-18	9.45307e-18	9.06392e-18	9.44885e-18	9.63773e-18	8.8826e-18	9.61268e-18	9.79995e-18	8.66838e-18	9.23105e-18	1.23825e-17	1.53274e-17	1.2439e-17	7.84508e-18	6.32474e-18	8.27885e-18	1.66614e-17	2.93367e-17	3.41822e-17
1.14487e-16	4.71718e-17	1.90327e-17	1.06162e-17	1.57313e-17	2.15821e-17	1.91459e-17	1.2806e-17	1.18733e-17	1.50832e-17	1.45032e-17	1.13632e-17	1.18767e-17	1.3189e-17	1.14185e-17	1.08791e-17	1.19698e-17	1.09316e-17	1.05035e-17	1.11925e-17	1.03332e-17	1.0328e-17	1.05128e-17	9.85328e-18	1.02215e-17	9.81342e-18	9.48335e-18	9.56032e-18	9.26368e-18	9.88176e-18	9.92863e-18	9.95428e-18	9.43853e-18	9.02456e-18	9.38721e-18	9.63266e-18	8.87222e-18	9.61442e-18	9.68717e-18	8.61023e-18	9.36951e-18	1.2648e-17	1.5331e-17	1.19671e-17	7.32497e-18	6.0465e-18	7.85336e-18	1.56546e-17	2.8306e-17	3.38193e-17
1.14429e-16	4.71488e-17	1.9024e-17	1.06121e-17	1.57251e-17	2.15731e-17	1.91383e-17	1.28014e-17	1.1869e-17	1.50771e-17	1.44977e-17	1.13597e-17	1.18733e-17	1.31848e-17	1.14146e-17	1.08758e-17	1.19669e-17	1.093e-17	1.05024e-17	1.11897e-17	1.03303e-17	1.03251e-17	1.05102e-17	9.8541e-18	1.0219e-17	9.80818e-18	9.48704e-18	9.57382e-18	9.26491e-18	9.85649e-18	9.90397e-18	9.95599e-18	9.4511e-18	9.0319e-18	9.35528e-18	9.63851e-18	8.9194e-18	9.63557e-18	9.59585e-18	8.69131e-18	9.69001e-18	1.29106e-17	1.51484e-17	1.14701e-17	7.15073e-18	6.34541e-18	8.01876e-18	1.49827e-17	2.71047e-17	3.29776e-17
1.1458e-16	4.72124e-17	1.90503e-17	1.06276e-17	1.5748e-17	2.16043e-17	1.91665e-17	1.28208e-17	1.18868e-17	1.50992e-17	1.45194e-17	1.13778e-17	1.18925e-17	1.32053e-17	1.14321e-17	1.08931e-17	1.19865e-17	1.09488e-17	1.05217e-17	1.12085e-17	1.03465e-17	1.03417e-17	1.0529e-17	9.875e-18	1.02365e-17	9.82612e-18	9.52223e-18	9.6235e-18	9.29412e-18	9.84181e-18	9.87796e-18	9.96517e-18	9.48448e-18	9.07571e-18	9.34656e-18	9.65236e-18	9.01142e-18	9.67138e-18	9.52163e-18	8.88193e-18	1.01523e-17	1.31682e-17	1.48181e-17	1.09559e-17	7.25227e-18	7.10067e-18	8.65229e-18	1.4581e-17	2.57745e-17	3.17591e-17
1.14756e-16	4.72864e-17	1.90809e-17	1.06455e-17	1.57744e-17	2.16402e-17	1.9199e-17	1.28432e-17	1.19074e-17	1.51247e-17	1.45444e-17	1.13985e-17	1.19145e-17	1.32289e-17	1.14521e-17	1.09128e-17	1.20088e-17	1.09701e-17	1.05434e-17	1.123e-17	1.0365e-17	1.03607e-17	1.05506e-17	9.89841e-18	1.02566e-17	9.84757e-18	9.56294e-18	9.67963e-18	9.32805e-18	9.82792e-18	9.84959e-18	9.97355e-18	9.52037e-18	9.12636e-18	9.34225e-18	9.6655e-18	9.11137e-18	9.70778e-18	9.45181e-18	9.09645e-18	1.064e-17	1.34135e-17	1.44503e-17	1.04482e-17	7.42863e-18	7.96471e-18	9.40097e-18	1.42645e-17	2.44372e-17	3.04571e-17
1.14887e-16	4.73417e-17	1.91039e-17	1.06592e-17	1.57945e-17	2.16676e-17	1.92239e-17	1.28604e-17	1.19232e-17	1.51441e-17	1.45636e-17	1.14146e-17	1.19316e-17	1.32471e-17	1.14676e-17	1.09281e-17	1.20262e-17	1.09869e-17	1.05607e-17	1.12469e-17	1.03792e-17	1.03755e-17	1.05678e-17	9.91765e-18	1.02726e-17	9.86501e-18	9.59919e-18	9.73078e-18	9.35781e-18	9.81108e-18	9.81856e-18	9.978e-18	9.55175e-18	9.17246e-18	9.33512e-18	9.67467e-18	9.20506e-18	9.73945e-18	9.38151e-18	9.30182e-18	1.1108e-17	1.36442e-17	1.40878e-17	9.95573e-18	7.60185e-18	8.80309e-18	1.01282e-17	1.39612e-17	2.31393e-17	2.9185e-17
1.14967e-16	4.73765e-17	1.91186e-17	1.06681e-17	1.58077e-17	2.16854e-17	1.92403e-17	1.2872e-17	1.19337e-17	1.51569e-17	1.45764e-17	1.14256e-17	1.19435e-17	1.32594e-17	1.1478e-17	1.09386e-17	1.20382e-17	1.09988e-17	1.05733e-17	1.12587e-17	1.03889e-17	1.03857e-17	1.05803e-17	9.93227e-18	1.02839e-17	9.87793e-18	9.63028e-18	9.77612e-18	9.38275e-18	9.79111e-18	9.78494e-18	9.9784e-18	9.57818e-18	9.21317e-18	9.32465e-18	9.67971e-18	9.29146e-18	9.76608e-18	9.31036e-18	9.49543e-18	1.15533e-17	1.38605e-17	1.37341e-17	9.47892e-18	7.76526e-18	9.60483e-18	1.08226e-17	1.36646e-17	2.18838e-17	2.7952e-17
1.15001e-16	4.73914e-17	1.91253e-17	1.06726e-17	1.58142e-17	2.16941e-17	1.92486e-17	1.28781e-17	1.19392e-17	1.51633e-17	1.4583e-17	1.14317e-17	1.19502e-17	1.32661e-17	1.14835e-17	1.09444e-17	1.20451e-17	1.10059e-17	1.05813e-17	1.12658e-17	1.03942e-17	1.03914e-17	1.05881e-17	9.94246e-18	1.02907e-17	9.88651e-18	9.65641e-18	9.81587e-18	9.40306e-18	9.76813e-18	9.74886e-18	9.97492e-18	9.59985e-18	9.2487e-18	9.31097e-18	9.6808e-18	9.37084e-18	9.78787e-18	9.23841e-18	9.6777e-18	1.19764e-17	1.40628e-17	1.33892e-17	9.01732e-18	7.91919e-18	1.03711e-17	1.14854e-17	1.33743e-17	2.06696e-17	2.6757e-17
1.14988e-16	4.73875e-17	1.91243e-17	1.06727e-17	1.58143e-17	2.16941e-17	1.92491e-17	1.28789e-17	1.19398e-17	1.51636e-17	1.45837e-17	1.14332e-17	1.1952e-17	1.32674e-17	1.14843e-17	1.09457e-17	1.20471e-17	1.10085e-17	1.05848e-17	1.12681e-17	1.03952e-17	1.03929e-17	1.05916e-17	9.9484e-18	1.02933e-17	9.89092e-18	9.67776e-18	9.85025e-18	9.41892e-18	9.74228e-18	9.71043e-18	9.96771e-18	9.61694e-18	9.27923e-18	9.29423e-18	9.6781e-18	9.44345e-18	9.805e-18	9.16574e-18	9.849e-18	1.23781e-17	1.42516e-17	1.30527e-17	8.5705e-18	8.06395e-18	1.1103e-17	1.21175e-17	1.30904e-17	1.94954e-17	2.55989e-17
1.14931e-16	4.73653e-17	1.91159e-17	1.06688e-17	1.58083e-17	2.16856e-17	1.92421e-17	1.28748e-17	1.19358e-17	1.5158e-17	1.45787e-17	1.14302e-17	1.19491e-17	1.32635e-17	1.14807e-17	1.09428e-17	1.20443e-17	1.10067e-17	1.05841e-17	1.12661e-17	1.03922e-17	1.03903e-17	1.05908e-17	9.95025e-18	1.02918e-17	9.89132e-18	9.69451e-18	9.87946e-18	9.43052e-18	9.71368e-18	9.66977e-18	9.95693e-18	9.62964e-18	9.30497e-18	9.27455e-18	9.67176e-18	9.50952e-18	9.81766e-18	9.09239e-18	1.00097e-17	1.27591e-17	1.44275e-17	1.27245e-17	8.13804e-18	8.19987e-18	1.18016e-17	1.27198e-17	1.28126e-17	1.83602e-17	2.44767e-17
1.14832e-16	4.73257e-17	1.91005e-17	1.06608e-17	1.57964e-17	2.16692e-17	1.9228e-17	1.28658e-17	1.19273e-17	1.51467e-17	1.45683e-17	1.14229e-17	1.19417e-17	1.32546e-17	1.14728e-17	1.09357e-17	1.20369e-17	1.10008e-17	1.05794e-17	1.12597e-17	1.03853e-17	1.03839e-17	1.05859e-17	9.94818e-18	1.02864e-17	9.88789e-18	9.70686e-18	9.90369e-18	9.438e-18	9.68245e-18	9.62697e-18	9.94272e-18	9.63811e-18	9.32609e-18	9.25207e-18	9.66193e-18	9.56931e-18	9.82602e-18	9.01842e-18	1.01602e-17	1.31201e-17	1.45908e-17	1.24044e-17	7.71953e-18	8.32724e-18	1.24681e-17	1.32935e-17	1.25409e-17	1.72627e-17	2.33895e-17
1.14693e-16	4.72694e-17	1.90783e-17	1.0649e-17	1.57789e-17	2.16449e-17	1.9207e-17	1.28522e-17	1.19146e-17	1.513e-17	1.45527e-17	1.14114e-17	1.193e-17	1.3241e-17	1.14607e-17	1.09247e-17	1.20252e-17	1.09908e-17	1.05707e-17	1.12493e-17	1.03746e-17	1.03736e-17	1.05772e-17	9.94235e-18	1.02773e-17	9.88077e-18	9.71497e-18	9.92314e-18	9.44155e-18	9.64871e-18	9.58215e-18	9.92523e-18	9.64252e-18	9.34277e-18	9.2269e-18	9.64876e-18	9.62304e-18	9.83026e-18	8.9439e-18	1.03008e-17	1.34618e-17	1.47421e-17	1.20921e-17	7.31458e-18	8.44637e-18	1.31034e-17	1.38393e-17	1.2275e-17	1.62019e-17	2.23361e-17
1.14514e-16	4.71969e-17	1.90496e-17	1.06336e-17	1.5756e-17	2.16133e-17	1.91794e-17	1.28342e-17	1.18977e-17	1.51082e-17	1.4532e-17	1.1396e-17	1.19142e-17	1.32227e-17	1.14447e-17	1.09099e-17	1.20093e-17	1.09769e-17	1.05583e-17	1.12349e-17	1.03604e-17	1.03598e-17	1.05648e-17	9.93286e-18	1.02645e-17	9.87026e-18	9.71921e-18	9.93811e-18	9.44159e-18	9.61286e-18	9.53504e-18	9.9039e-18	9.64275e-18	9.35535e-18	9.20007e-18	9.63244e-18	9.67131e-18	9.83029e-18	8.87158e-18	1.04329e-17	1.37803e-17	1.48756e-17	1.17888e-17	6.93471e-18	8.57364e-18	1.37208e-17	1.43691e-17	1.20356e-17	1.52046e-17	2.13339e-17
1.14292e-16	4.71067e-17	1.90137e-17	1.06142e-17	1.57271e-17	2.15737e-17	1.91446e-17	1.28113e-17	1.18763e-17	1.50807e-17	1.45061e-17	1.13766e-17	1.18939e-17	1.31996e-17	1.14247e-17	1.08913e-17	1.1989e-17	1.09587e-17	1.05417e-17	1.12166e-17	1.03423e-17	1.03425e-17	1.05494e-17	9.91936e-18	1.02479e-17	9.85794e-18	9.72171e-18	9.9501e-18	9.44106e-18	9.57771e-18	9.48212e-18	9.87173e-18	9.63603e-18	9.36559e-18	9.18088e-18	9.61369e-18	9.71817e-18	9.82379e-18	8.82902e-18	1.05667e-17	1.40304e-17	1.49305e-17	1.15086e-17	6.70045e-18	8.87291e-18	1.44458e-17	1.49933e-17	1.20318e-17	1.45516e-17	2.05654e-17
1.14019e-16	4.69954e-17	1.89693e-17	1.059e-17	1.56916e-17	2.1525e-17	1.91017e-17	1.27827e-17	1.18496e-17	1.50468e-17	1.44746e-17	1.13528e-17	1.18688e-17	1.31709e-17	1.14005e-17	1.08689e-17	1.19638e-17	1.09353e-17	1.05203e-17	1.11944e-17	1.03202e-17	1.03222e-17	1.05323e-17	9.90105e-18	1.0227e-17	9.84665e-18	9.72638e-18	9.96169e-18	9.44538e-18	9.54849e-18	9.41666e-18	9.81538e-18	9.61701e-18	9.37668e-18	9.18674e-18	9.59375e-18	9.77104e-18	9.80626e-18	8.8681e-18	1.07215e-17	1.41261e-17	1.47917e-17	1.12776e-17	6.83914e-18	9.65248e-18	1.55135e-17	1.59195e-17	1.2658e-17	1.47731e-17	2.03756e-17
1.13698e-16	4.68647e-17	1.8917e-17	1.05615e-17	1.56497e-17	2.14678e-17	1.90512e-17	1.27489e-17	1.1818e-17	1.5007e-17	1.44377e-17	1.1325e-17	1.18391e-17	1.31372e-17	1.13722e-17	1.08428e-17	1.1934e-17	1.0907e-17	1.04943e-17	1.11684e-17	1.02942e-17	1.0299e-17	1.05134e-17	9.87826e-18	1.0202e-17	9.83596e-18	9.73257e-18	9.97256e-18	9.45355e-18	9.52422e-18	9.34022e-18	9.73788e-18	9.58702e-18	9.38813e-18	9.21405e-18	9.57249e-18	9.82857e-18	9.77883e-18	8.97775e-18	1.08934e-17	1.40867e-17	1.44843e-17	1.10901e-17	7.30158e-18	1.08465e-17	1.68748e-17	1.71041e-17	1.38295e-17	1.57541e-17	2.06895e-17
1.1334e-16	4.67192e-17	1.88587e-17	1.05297e-17	1.56029e-17	2.1404e-17	1.89948e-17	1.2711e-17	1.17826e-17	1.49625e-17	1.43963e-17	1.12937e-17	1.18058e-17	1.30993e-17	1.13406e-17	1.08135e-17	1.19004e-17	1.08751e-17	1.04649e-17	1.1139e-17	1.0265e-17	1.02727e-17	1.04917e-17	9.85213e-18	1.01739e-17	9.82317e-18	9.73652e-18	9.9803e-18	9.46024e-18	9.49964e-18	9.25999e-18	9.65338e-18	9.55194e-18	9.39694e-18	9.24487e-18	9.54892e-18	9.88344e-18	9.74652e-18	9.10399e-18	1.10633e-17	1.40028e-17	1.41292e-17	1.09181e-17	7.85e-18	1.21342e-17	1.8286e-17	1.83325e-17	1.51348e-17	1.694e-17	2.11456e-17
1.12953e-16	4.65614e-17	1.87954e-17	1.0495e-17	1.55519e-17	2.13344e-17	1.89332e-17	1.26697e-17	1.1744e-17	1.49139e-17	1.43511e-17	1.12593e-17	1.17691e-17	1.30578e-17	1.13058e-17	1.07811e-17	1.18636e-17	1.08403e-17	1.04326e-17	1.11065e-17	1.0233e-17	1.02436e-17	1.04669e-17	9.8232e-18	1.01429e-17	9.80723e-18	9.73673e-18	9.98401e-18	9.46324e-18	9.47259e-18	9.17909e-18	9.56795e-18	9.51436e-18	9.40192e-18	9.27162e-18	9.52265e-18	9.93265e-18	9.71156e-18	9.22383e-18	1.12229e-17	1.39133e-17	1.3778e-17	1.07498e-17	8.38294e-18	1.33787e-17	1.9644e-17	1.95138e-17	1.63987e-17	1.80939e-17	2.15894e-17
1.12538e-16	4.63919e-17	1.87274e-17	1.04577e-17	1.5497e-17	2.12593e-17	1.88668e-17	1.26252e-17	1.17025e-17	1.48616e-17	1.43021e-17	1.12219e-17	1.17294e-17	1.3013e-17	1.1268e-17	1.07459e-17	1.18237e-17	1.08026e-17	1.03976e-17	1.1071e-17	1.01983e-17	1.02116e-17	1.0439e-17	9.79165e-18	1.01093e-17	9.78815e-18	9.7332e-18	9.98374e-18	9.4625e-18	9.44297e-18	9.09785e-18	9.48222e-18	9.4746e-18	9.4031e-18	9.29377e-18	9.49376e-18	9.97611e-18	9.67426e-18	9.33542e-18	1.1372e-17	1.38221e-17	1.34353e-17	1.05841e-17	8.89169e-18	1.45692e-17	2.09411e-17	2.06412e-17	1.76066e-17	1.91955e-17	2.20076e-17
1.12096e-16	4.62113e-17	1.86549e-17	1.04178e-17	1.54383e-17	2.11791e-17	1.87958e-17	1.25776e-17	1.16581e-17	1.48056e-17	1.42496e-17	1.11817e-17	1.16868e-17	1.29649e-17	1.12274e-17	1.0708e-17	1.17808e-17	1.07624e-17	1.036e-17	1.10326e-17	1.01611e-17	1.0177e-17	1.04083e-17	9.75758e-18	1.00731e-17	9.76608e-18	9.72608e-18	9.97966e-18	9.45816e-18	9.4109e-18	9.01633e-18	9.39622e-18	9.43278e-18	9.40063e-18	9.31148e-18	9.46237e-18	1.0014e-17	9.63471e-18	9.43904e-18	1.15108e-17	1.37292e-17	1.3101e-17	1.04207e-17	9.37703e-18	1.57073e-17	2.21791e-17	2.17162e-17	1.87603e-17	2.02465e-17	2.24008e-17
1.11629e-16	4.60201e-17	1.85781e-17	1.03756e-17	1.53759e-17	2.10939e-17	1.87203e-17	1.2527e-17	1.16109e-17	1.47461e-17	1.41936e-17	1.11388e-17	1.16414e-17	1.29138e-17	1.11841e-17	1.06674e-17	1.17351e-17	1.07195e-17	1.03199e-17	1.09916e-17	1.01214e-17	1.01399e-17	1.03747e-17	9.72112e-18	1.00344e-17	9.74113e-18	9.71551e-18	9.97191e-18	9.45037e-18	9.37649e-18	8.93455e-18	9.31001e-18	9.38899e-18	9.39465e-18	9.32493e-18	9.42859e-18	1.00466e-17	9.59302e-18	9.53497e-18	1.16398e-17	1.36346e-17	1.27748e-17	1.02599e-17	9.83969e-18	1.67946e-17	2.33599e-17	2.27408e-17	1.98614e-17	2.12483e-17	2.277e-17
1.11137e-16	4.58188e-17	1.84972e-17	1.0331e-17	1.53102e-17	2.10039e-17	1.86407e-17	1.24736e-17	1.15612e-17	1.46833e-17	1.41345e-17	1.10933e-17	1.15933e-17	1.28597e-17	1.11382e-17	1.06244e-17	1.16866e-17	1.06743e-17	1.02774e-17	1.0948e-17	1.00794e-17	1.01004e-17	1.03385e-17	9.68237e-18	9.9935e-18	9.71343e-18	9.70164e-18	9.96066e-18	9.43927e-18	9.33984e-18	8.85258e-18	9.22363e-18	9.34333e-18	9.38532e-18	9.33429e-18	9.39253e-18	1.00741e-17	9.54931e-18	9.62349e-18	1.17592e-17	1.35385e-17	1.24565e-17	1.01014e-17	1.02804e-17	1.78328e-17	2.44855e-17	2.37163e-17	2.09116e-17	2.22027e-17	2.3116e-17
1.10622e-16	4.56079e-17	1.84124e-17	1.02842e-17	1.52412e-17	2.09095e-17	1.85571e-17	1.24176e-17	1.1509e-17	1.46174e-17	1.40723e-17	1.10454e-17	1.15427e-17	1.28028e-17	1.10899e-17	1.0579e-17	1.16357e-17	1.06268e-17	1.02326e-17	1.09018e-17	1.00353e-17	1.00585e-17	1.02998e-17	9.64144e-18	9.95034e-18	9.68312e-18	9.68461e-18	9.94604e-18	9.425e-18	9.30106e-18	8.77043e-18	9.13711e-18	9.2959e-18	9.37277e-18	9.33971e-18	9.3543e-18	1.00967e-17	9.50366e-18	9.70486e-18	1.18695e-17	1.34411e-17	1.21459e-17	9.94523e-18	1.06999e-17	1.88234e-17	2.55574e-17	2.46445e-17	2.19126e-17	2.31111e-17	2.34396e-17
1.10085e-16	4.53879e-17	1.8324e-17	1.02353e-17	1.5169e-17	2.08108e-17	1.84696e-17	1.2359e-17	1.14545e-17	1.45485e-17	1.40071e-17	1.09951e-17	1.14896e-17	1.27433e-17	1.10392e-17	1.05313e-17	1.15823e-17	1.0577e-17	1.01857e-17	1.08534e-17	9.98902e-18	1.00144e-17	1.02587e-17	9.59844e-18	9.90508e-18	9.65029e-18	9.66455e-18	9.92821e-18	9.40769e-18	9.26026e-18	8.68817e-18	9.0505e-18	9.24677e-18	9.35713e-18	9.34136e-18	9.314e-18	1.01145e-17	9.45618e-18	9.77933e-18	1.19709e-17	1.33423e-17	1.18429e-17	9.79143e-18	1.10989e-17	1.9768e-17	2.65776e-17	2.55269e-17	2.2866e-17	2.39751e-17	2.37416e-17
1.09519e-16	4.51557e-17	1.82306e-17	1.01837e-17	1.50928e-17	2.07065e-17	1.83772e-17	1.22971e-17	1.13969e-17	1.44757e-17	1.39381e-17	1.09418e-17	1.14334e-17	1.26803e-17	1.09855e-17	1.04807e-17	1.15257e-17	1.05244e-17	1.0136e-17	1.08018e-17	9.94003e-18	9.96757e-18	1.02145e-17	9.55268e-18	9.85704e-18	9.61423e-18	9.64043e-18	9.9059e-18	9.38641e-18	9.21712e-18	8.60581e-18	8.96334e-18	9.1952e-18	9.33746e-18	9.33864e-18	9.27154e-18	1.01264e-17	9.40674e-18	9.84726e-18	1.206e-17	1.32381e-17	1.1549e-17	9.6461e-18	1.14802e-17	2.06616e-17	2.75364e-17	2.63531e-17	2.37648e-17	2.47996e-17	2.40388e-17
1.08839e-16	4.48766e-17	1.81182e-17	1.01215e-17	1.50009e-17	2.05806e-17	1.82656e-17	1.22224e-17	1.13276e-17	1.4388e-17	1.38548e-17	1.08771e-17	1.13652e-17	1.26043e-17	1.09206e-17	1.04194e-17	1.14572e-17	1.0461e-17	1.00755e-17	1.07388e-17	9.88087e-18	9.91036e-18	1.01591e-17	9.49609e-18	9.79836e-18	9.56626e-18	9.60022e-18	9.86502e-18	9.35018e-18	9.16762e-18	8.52336e-18	8.87056e-18	9.13249e-18	9.30274e-18	9.32414e-18	9.22509e-18	1.01181e-17	9.35313e-18	9.91005e-18	1.20983e-17	1.30842e-17	1.12818e-17	9.57309e-18	1.18675e-17	2.14402e-17	2.83198e-17	2.70023e-17	2.45231e-17	2.56228e-17	2.45005e-17
1.07871e-16	4.44788e-17	1.79581e-17	1.00327e-17	1.48696e-17	2.04005e-17	1.81057e-17	1.21154e-17	1.12287e-17	1.4263e-17	1.37354e-17	1.07838e-17	1.12671e-17	1.24955e-17	1.08278e-17	1.03312e-17	1.13589e-17	1.03702e-17	9.98793e-18	1.06467e-17	9.79625e-18	9.82745e-18	1.00759e-17	9.41214e-18	9.71291e-18	9.4886e-18	9.51937e-18	9.77666e-18	9.27659e-18	9.10343e-18	8.44077e-18	8.76178e-18	9.04084e-18	9.23042e-18	9.28257e-18	9.17082e-18	1.00608e-17	9.29078e-18	9.97026e-18	1.20068e-17	1.27908e-17	1.10772e-17	9.70245e-18	1.23086e-17	2.19714e-17	2.86934e-17	2.72267e-17	2.49643e-17	2.6521e-17	2.54697e-17
1.0663e-16	4.39683e-17	1.77525e-17	9.91865e-18	1.47007e-17	2.01687e-17	1.78998e-17	1.19778e-17	1.11017e-17	1.41026e-17	1.35818e-17	1.06634e-17	1.11405e-17	1.23555e-17	1.07083e-17	1.02174e-17	1.12323e-17	1.02535e-17	9.87463e-18	1.05272e-17	9.68743e-18	9.72008e-18	9.96626e-18	9.30216e-18	9.602e-18	9.38271e-18	9.39983e-18	9.64312e-18	9.16742e-18	9.02526e-18	8.35807e-18	8.63781e-18	8.92168e-18	9.1223e-18	9.21521e-18	9.10911e-18	9.95658e-18	9.22014e-18	1.0028e-17	1.17918e-17	1.23646e-17	1.09324e-17	1.00244e-17	1.28005e-17	2.22668e-17	2.86766e-17	2.70464e-17	2.51031e-17	2.74901e-17	2.69215e-17
1.05304e-16	4.34228e-17	1.75329e-17	9.79675e-18	1.45202e-17	1.99209e-17	1.76797e-17	1.18307e-17	1.0966e-17	1.39312e-17	1.34176e-17	1.05344e-17	1.10049e-17	1.22058e-17	1.05805e-17	1.00957e-17	1.10968e-17	1.01287e-17	9.75332e-18	1.03991e-17	9.57104e-18	9.60502e-18	9.84829e-18	9.18415e-18	9.48318e-18	9.26793e-18	9.26831e-18	9.49577e-18	9.04709e-18	8.94227e-18	8.2754e-18	8.5099e-18	8.79433e-18	9.00293e-18	9.13882e-18	9.04428e-18	9.83722e-18	9.14629e-18	1.00808e-17	1.15387e-17	1.19027e-17	1.08082e-17	1.03989e-17	1.32931e-17	2.24713e-17	2.85246e-17	2.67309e-17	2.51326e-17	2.84504e-17	2.84878e-17
1.03982e-16	4.28789e-17	1.73138e-17	9.67516e-18	1.43402e-17	1.96737e-17	1.74601e-17	1.16839e-17	1.08305e-17	1.37602e-17	1.32536e-17	1.04058e-17	1.08697e-17	1.20565e-17	1.04529e-17	9.97413e-18	1.09616e-17	1.00042e-17	9.6323e-18	1.02712e-17	9.45485e-18	9.4901e-18	9.73043e-18	9.06649e-18	9.36466e-18	9.1533e-18	9.13727e-18	9.34923e-18	8.92699e-18	8.85873e-18	8.19281e-18	8.38328e-18	8.66778e-18	8.88376e-18	9.06124e-18	8.97837e-18	9.71744e-18	9.07164e-18	1.01279e-17	1.12875e-17	1.14502e-17	1.06865e-17	1.07608e-17	1.37636e-17	2.26531e-17	2.83568e-17	2.6406e-17	2.51432e-17	2.93659e-17	2.99978e-17
1.02672e-16	4.23399e-17	1.70968e-17	9.55465e-18	1.41617e-17	1.94287e-17	1.72426e-17	1.15385e-17	1.06963e-17	1.35906e-17	1.30911e-17	1.02782e-17	1.07356e-17	1.19084e-17	1.03264e-17	9.85353e-18	1.08275e-17	9.88074e-18	9.51236e-18	1.01445e-17	9.33963e-18	9.37607e-18	9.61348e-18	8.95e-18	9.24722e-18	9.03967e-18	9.00789e-18	9.20488e-18	8.8082e-18	8.77511e-18	8.11034e-18	8.25843e-18	8.5429e-18	8.76587e-18	8.98325e-18	8.91163e-18	9.59866e-18	8.99647e-18	1.01693e-17	1.10419e-17	1.1011e-17	1.05656e-17	1.11045e-17	1.42105e-17	2.28193e-17	2.81848e-17	2.60839e-17	2.51438e-17	3.02344e-17	3.14375e-17
1.01375e-16	4.1806e-17	1.68817e-17	9.43522e-18	1.39849e-17	1.91859e-17	1.70269e-17	1.13944e-17	1.05633e-17	1.34224e-17	1.29299e-17	1.01517e-17	1.06027e-17	1.17615e-17	1.02008e-17	9.73392e-18	1.06946e-17	9.75838e-18	9.3935e-18	1.00188e-17	9.22537e-18	9.26294e-18	9.49746e-18	8.83467e-18	9.13087e-18	8.92706e-18	8.88015e-18	9.06268e-18	8.69071e-18	8.69143e-18	8.02802e-18	8.13533e-18	8.41966e-18	8.64928e-18	8.9049e-18	8.84412e-18	9.48088e-18	8.92083e-18	1.02052e-17	1.08016e-17	1.05848e-17	1.04453e-17	1.14305e-17	1.46345e-17	2.29702e-17	2.80089e-17	2.57644e-17	2.51349e-17	3.10575e-17	3.2809e-17
1.0009e-16	4.12771e-17	1.66687e-17	9.31689e-18	1.38096e-17	1.89454e-17	1.68133e-17	1.12515e-17	1.04315e-17	1.32558e-17	1.27701e-17	1.00263e-17	1.0471e-17	1.1616e-17	1.00763e-17	9.61529e-18	1.05627e-17	9.6371e-18	9.27573e-18	9.8943e-18	9.11207e-18	9.15072e-18	9.38238e-18	8.72049e-18	9.0156e-18	8.81547e-18	8.75404e-18	8.9226e-18	8.57452e-18	8.60772e-18	7.94588e-18	8.01396e-18	8.29805e-18	8.53396e-18	8.82624e-18	8.7759e-18	9.36412e-18	8.84476e-18	1.02359e-17	1.05667e-17	1.01713e-17	1.03257e-17	1.17395e-17	1.50365e-17	2.31066e-17	2.78292e-17	2.54476e-17	2.51168e-17	3.18368e-17	3.41145e-17
9.88169e-17	4.07533e-17	1.64576e-17	9.19966e-18	1.3636e-17	1.87071e-17	1.66016e-17	1.111e-17	1.03008e-17	1.30907e-17	1.26118e-17	9.902e-18	1.03405e-17	1.14717e-17	9.95289e-18	9.49765e-18	1.04321e-17	9.51691e-18	9.15905e-18	9.77089e-18	8.99976e-18	9.03943e-18	9.26824e-18	8.60748e-18	8.90143e-18	8.7049e-18	8.62955e-18	8.78462e-18	8.45963e-18	8.52403e-18	7.86394e-18	7.8943e-18	8.17805e-18	8.41992e-18	8.74732e-18	8.70703e-18	9.24837e-18	8.76832e-18	1.02615e-17	1.03369e-17	9.77002e-18	1.0207e-17	1.2032e-17	1.5417e-17	2.3229e-17	2.7646e-17	2.51336e-17	2.50899e-17	3.25735e-17	3.53561e-17
9.75563e-17	4.02345e-17	1.62486e-17	9.08352e-18	1.3464e-17	1.8471e-17	1.63919e-17	1.09699e-17	1.01714e-17	1.2927e-17	1.24548e-17	9.77881e-18	1.02111e-17	1.13287e-17	9.8305e-18	9.38101e-18	1.03026e-17	9.39781e-18	9.04345e-18	9.64859e-18	8.88842e-18	8.92906e-18	9.15505e-18	8.49562e-18	8.78834e-18	8.59536e-18	8.50664e-18	8.6487e-18	8.34602e-18	8.44038e-18	7.78223e-18	7.77632e-18	8.05963e-18	8.30714e-18	8.66817e-18	8.63755e-18	9.13364e-18	8.69155e-18	1.02822e-17	1.01122e-17	9.38073e-18	1.0089e-17	1.23085e-17	1.57769e-17	2.33378e-17	2.74595e-17	2.48224e-17	2.50545e-17	3.32693e-17	3.6536e-17
9.63081e-17	3.97207e-17	1.60416e-17	8.96849e-18	1.32937e-17	1.82371e-17	1.61842e-17	1.0831e-17	1.00432e-17	1.27649e-17	1.22993e-17	9.65674e-18	1.00829e-17	1.11871e-17	9.70917e-18	9.26539e-18	1.01743e-17	9.27981e-18	8.92895e-18	9.52743e-18	8.77807e-18	8.81962e-18	9.04282e-18	8.38492e-18	8.67635e-18	8.48684e-18	8.38532e-18	8.51481e-18	8.23369e-18	8.35681e-18	7.70076e-18	7.66001e-18	7.9428e-18	8.19563e-18	8.58883e-18	8.56752e-18	9.01994e-18	8.61449e-18	1.02983e-17	9.89246e-18	9.00308e-18	9.97179e-18	1.25696e-17	1.61168e-17	2.34335e-17	2.72699e-17	2.45139e-17	2.50111e-17	3.39253e-17	3.7656e-17
9.50648e-17	3.92089e-17	1.58354e-17	8.85386e-18	1.31239e-17	1.80041e-17	1.59773e-17	1.06927e-17	9.91542e-18	1.26033e-17	1.21442e-17	9.53502e-18	9.95519e-18	1.10459e-17	9.58816e-18	9.15005e-18	1.00463e-17	9.16222e-18	8.81489e-18	9.40665e-18	8.66804e-18	8.71042e-18	8.9308e-18	8.27475e-18	8.56483e-18	8.37865e-18	8.26488e-18	8.38234e-18	8.12194e-18	8.27265e-18	7.61941e-18	7.54539e-18	7.82718e-18	8.08486e-18	8.50827e-18	8.49637e-18	8.90659e-18	8.53711e-18	1.03081e-17	9.67724e-18	8.64e-18	9.8594e-18	1.28145e-17	1.64297e-17	2.35058e-17	2.70712e-17	2.42073e-17	2.49528e-17	3.45266e-17	3.87083e-17
9.37473e-17	3.86665e-17	1.56169e-17	8.73237e-18	1.29439e-17	1.77569e-17	1.57578e-17	1.0546e-17	9.78e-18	1.24318e-17	1.19795e-17	9.4057e-18	9.81962e-18	1.0896e-17	9.45949e-18	9.02733e-18	9.91048e-18	9.03776e-18	8.69422e-18	9.27838e-18	8.55117e-18	8.594e-18	8.81102e-18	8.15854e-18	8.4472e-18	8.26339e-18	8.13797e-18	8.24491e-18	8.00349e-18	8.18058e-18	7.53657e-18	7.43309e-18	7.70924e-18	7.96943e-18	8.41503e-18	8.41755e-18	8.7864e-18	8.45865e-18	1.02943e-17	9.46334e-18	8.32573e-18	9.7943e-18	1.303e-17	1.66335e-17	2.34396e-17	2.6797e-17	2.38932e-17	2.48031e-17	3.49009e-17	3.95893e-17
9.21803e-17	3.80212e-17	1.5357e-17	8.5878e-18	1.27295e-17	1.74624e-17	1.54965e-17	1.03716e-17	9.61897e-18	1.22276e-17	1.17828e-17	9.25103e-18	9.65791e-18	1.07173e-17	9.30542e-18	8.88022e-18	9.74848e-18	8.89025e-18	8.55134e-18	9.12512e-18	8.41154e-18	8.45375e-18	8.66574e-18	8.02169e-18	8.30882e-18	8.1246e-18	7.98831e-18	8.08841e-18	7.86213e-18	8.06429e-18	7.44864e-18	7.32445e-18	7.58107e-18	7.83731e-18	8.28365e-18	8.31647e-18	8.6434e-18	8.37737e-18	1.02179e-17	9.24375e-18	8.13671e-18	9.87091e-18	1.31862e-17	1.65458e-17	2.29789e-17	2.62996e-17	2.35508e-17	2.4392e-17	3.46635e-17	4.00667e-17
9.03515e-17	3.72681e-17	1.50537e-17	8.41906e-18	1.2479e-17	1.71184e-17	1.51913e-17	1.01681e-17	9.43108e-18	1.19889e-17	1.15524e-17	9.0698e-18	9.4688e-18	1.05085e-17	9.12474e-18	8.70752e-18	9.55901e-18	8.71856e-18	8.38515e-18	8.94567e-18	8.24807e-18	8.28856e-18	8.49374e-18	7.86318e-18	8.1487e-18	7.96114e-18	7.81475e-18	7.91185e-18	7.69673e-18	7.92268e-18	7.35538e-18	7.21956e-18	7.44213e-18	7.68767e-18	8.11241e-18	8.19217e-18	8.47647e-18	8.29317e-18	1.00763e-17	9.01789e-18	8.07794e-18	1.00957e-17	1.32815e-17	1.61544e-17	2.21063e-17	2.5569e-17	2.31785e-17	2.37082e-17	3.37891e-17	4.01263e-17
8.84561e-17	3.64874e-17	1.47394e-17	8.24413e-18	1.22193e-17	1.67616e-17	1.48748e-17	9.95708e-18	9.23631e-18	1.17413e-17	1.13134e-17	8.88171e-18	9.27264e-18	1.02919e-17	8.93716e-18	8.52819e-18	9.36248e-18	8.5407e-18	8.21303e-18	8.75948e-18	8.07844e-18	8.11685e-18	8.31476e-18	7.69924e-18	7.98308e-18	7.79132e-18	7.63538e-18	7.73085e-18	7.5253e-18	7.77394e-18	7.26084e-18	7.11685e-18	7.30115e-18	7.53385e-18	7.92969e-18	8.06096e-18	8.3034e-18	8.20809e-18	9.91313e-18	8.79333e-18	8.06383e-18	1.03639e-17	1.33501e-17	1.56638e-17	2.11076e-17	2.47698e-17	2.27997e-17	2.29412e-17	3.27076e-17	4.00299e-17
8.65919e-17	3.57196e-17	1.44302e-17	8.07205e-18	1.19639e-17	1.64107e-17	1.45635e-17	9.74952e-18	9.0447e-18	1.14978e-17	1.10783e-17	8.69667e-18	9.07967e-18	1.00787e-17	8.75259e-18	8.35173e-18	9.1691e-18	8.36569e-18	8.0437e-18	8.57631e-18	7.91153e-18	7.9479e-18	8.13867e-18	7.53801e-18	7.82014e-18	7.6243e-18	7.45926e-18	7.55325e-18	7.35685e-18	7.6272e-18	7.16706e-18	7.01553e-18	7.16248e-18	7.38255e-18	7.74974e-18	7.93105e-18	8.13309e-18	8.12313e-18	9.75057e-18	8.57384e-18	8.05128e-18	1.06227e-17	1.34094e-17	1.51766e-17	2.01262e-17	2.39846e-17	2.24259e-17	2.21865e-17	3.16356e-17	3.99098e-17
8.47676e-17	3.49681e-17	1.41276e-17	7.90363e-18	1.17139e-17	1.60673e-17	1.42589e-17	9.54636e-18	8.85714e-18	1.12594e-17	1.08481e-17	8.51555e-18	8.89079e-18	9.8701e-18	8.5719e-18	8.17899e-18	8.9798e-18	8.19434e-18	7.87792e-18	8.39705e-18	7.74814e-18	7.78253e-18	7.96637e-18	7.38022e-18	7.66059e-18	7.46091e-18	7.28718e-18	7.37971e-18	7.19218e-18	7.4833e-18	7.07423e-18	6.91552e-18	7.02652e-18	7.23436e-18	7.57388e-18	7.80321e-18	7.96635e-18	8.03842e-18	9.59066e-18	8.35967e-18	8.0362e-18	1.08674e-17	1.34614e-17	1.47027e-17	1.91754e-17	2.32208e-17	2.20582e-17	2.14527e-17	3.05934e-17	3.97795e-17
8.29824e-17	3.42328e-17	1.38315e-17	7.73879e-18	1.14692e-17	1.57311e-17	1.39607e-17	9.34752e-18	8.67354e-18	1.10261e-17	1.06228e-17	8.33828e-18	8.70591e-18	9.66588e-18	8.39501e-18	8.0099e-18	8.79448e-18	8.02657e-18	7.71563e-18	8.2216e-18	7.58819e-18	7.62066e-18	7.79778e-18	7.22579e-18	7.50436e-18	7.30107e-18	7.11905e-18	7.21014e-18	7.03122e-18	7.34218e-18	6.98236e-18	6.8168e-18	6.89321e-18	7.08921e-18	7.40201e-18	7.67741e-18	7.80309e-18	7.954e-18	9.43337e-18	8.15067e-18	8.01869e-18	1.10986e-17	1.35064e-17	1.42417e-17	1.82543e-17	2.24781e-17	2.16965e-17	2.07394e-17	2.95802e-17	3.96393e-17
8.12354e-17	3.35132e-17	1.35417e-17	7.57745e-18	1.12297e-17	1.54021e-17	1.36689e-17	9.1529e-18	8.49383e-18	1.07976e-17	1.04023e-17	8.16476e-18	8.52495e-18	9.46596e-18	8.22185e-18	7.84437e-18	8.61306e-18	7.86231e-18	7.55675e-18	8.04988e-18	7.43161e-18	7.46223e-18	7.63281e-18	7.07464e-18	7.35139e-18	7.1447e-18	6.95478e-18	7.04445e-18	6.87387e-18	7.20379e-18	6.89143e-18	6.71936e-18	6.76248e-18	6.94705e-18	7.23404e-18	7.55362e-18	7.64325e-18	7.86987e-18	9.27864e-18	7.94674e-18	7.99886e-18	1.13166e-17	1.35445e-17	1.37933e-17	1.73621e-17	2.17557e-17	2.13408e-17	2.0046e-17	2.85953e-17	3.94897e-17
7.95258e-17	3.2809e-17	1.3258e-17	7.41953e-18	1.09954e-17	1.50802e-17	1.33833e-17	8.9624e-18	8.3179e-18	1.0574e-17	1.01865e-17	7.99492e-18	8.34781e-18	9.27025e-18	8.05233e-18	7.68232e-18	8.43546e-18	7.70148e-18	7.40121e-18	7.8818e-18	7.27832e-18	7.30715e-18	7.47138e-18	6.92672e-18	7.20161e-18	6.99173e-18	6.79428e-18	6.88256e-18	6.72005e-18	7.06807e-18	6.80146e-18	6.62318e-18	6.6343e-18	6.8078e-18	7.06988e-18	7.43181e-18	7.48676e-18	7.78606e-18	9.12645e-18	7.74774e-18	7.9768e-18	1.1522e-17	1.35761e-17	1.33571e-17	1.64981e-17	2.10532e-17	2.09908e-17	1.93721e-17	2.76378e-17	3.93311e-17
7.78528e-17	3.21198e-17	1.29804e-17	7.26496e-18	1.07659e-17	1.4765e-17	1.31037e-17	8.77594e-18	8.14569e-18	1.03552e-17	9.97515e-18	7.82868e-18	8.17443e-18	9.07867e-18	7.88637e-18	7.52369e-18	8.26159e-18	7.54401e-18	7.24893e-18	7.7173e-18	7.12826e-18	7.15535e-18	7.31342e-18	6.78194e-18	7.05493e-18	6.84207e-18	6.63747e-18	6.72437e-18	6.56968e-18	6.93498e-18	6.71243e-18	6.52826e-18	6.50861e-18	6.6714e-18	6.90944e-18	7.31194e-18	7.33353e-18	7.70259e-18	8.97675e-18	7.55356e-18	7.95262e-18	1.17151e-17	1.36013e-17	1.29328e-17	1.56614e-17	2.03701e-17	2.06466e-17	1.8717e-17	2.67072e-17	3.9164e-17
7.62155e-17	3.14453e-17	1.27087e-17	7.11367e-18	1.05414e-17	1.44566e-17	1.28301e-17	8.59342e-18	7.97711e-18	1.01409e-17	9.76831e-18	7.66595e-18	8.00471e-18	8.89112e-18	7.7239e-18	7.36839e-18	8.09137e-18	7.38983e-18	7.09985e-18	7.5563e-18	6.98135e-18	7.00676e-18	7.15885e-18	6.64024e-18	6.91131e-18	6.69566e-18	6.48425e-18	6.5698e-18	6.42269e-18	6.80445e-18	6.62434e-18	6.43458e-18	6.38536e-18	6.5378e-18	6.75264e-18	7.19398e-18	7.1835e-18	7.61947e-18	8.8295e-18	7.36409e-18	7.9264e-18	1.18963e-17	1.36206e-17	1.25201e-17	1.48513e-17	1.97059e-17	2.0308e-17	1.80803e-17	2.58026e-17	3.89887e-17
7.46117e-17	3.07846e-17	1.24426e-17	6.96544e-18	1.03214e-17	1.41544e-17	1.2562e-17	8.4146e-18	7.81192e-18	9.93093e-18	9.56563e-18	7.50651e-18	7.83842e-18	8.70733e-18	7.56467e-18	7.2162e-18	7.92456e-18	7.2387e-18	6.95377e-18	7.39858e-18	6.83737e-18	6.86116e-18	7.00745e-18	6.50147e-18	6.7706e-18	6.55243e-18	6.33483e-18	6.4192e-18	6.27926e-18	6.67636e-18	6.53697e-18	6.3421e-18	6.26448e-18	6.40708e-18	6.59959e-18	7.07732e-18	7.03695e-18	7.53685e-18	8.68478e-18	7.18112e-18	7.89945e-18	1.20633e-17	1.36303e-17	1.21186e-17	1.40689e-17	1.9063e-17	1.99808e-17	1.74681e-17	2.49235e-17	3.87997e-17
7.30234e-17	3.01302e-17	1.2179e-17	6.8186e-18	1.01035e-17	1.38551e-17	1.22965e-17	8.23744e-18	7.64822e-18	9.72282e-18	9.36475e-18	7.34854e-18	7.67371e-18	8.52518e-18	7.40671e-18	7.06526e-18	7.7592e-18	7.08891e-18	6.80927e-18	7.24273e-18	6.69462e-18	6.7168e-18	6.85753e-18	6.36472e-18	6.63188e-18	6.41245e-18	6.19213e-18	6.2772e-18	6.14232e-18	6.54978e-18	6.4478e-18	6.25058e-18	6.14568e-18	6.28087e-18	6.45228e-18	6.95537e-18	6.89763e-18	7.45606e-18	8.54395e-18	7.02543e-18	7.8851e-18	1.2186e-17	1.35909e-17	1.17267e-17	1.33345e-17	1.84739e-17	1.9729e-17	1.69525e-17	2.40695e-17	3.85315e-17
7.14081e-17	2.94648e-17	1.19108e-17	6.66919e-18	9.88184e-18	1.35507e-17	1.20264e-17	8.05712e-18	7.48148e-18	9.51068e-18	9.15997e-18	7.18771e-18	7.5062e-18	8.33956e-18	7.24532e-18	6.91112e-18	7.5906e-18	6.93629e-18	6.66301e-18	7.08536e-18	6.54901e-18	6.56952e-18	6.70505e-18	6.22782e-18	6.49301e-18	6.27597e-18	6.0635e-18	6.15532e-18	6.0191e-18	6.42253e-18	6.35067e-18	6.1594e-18	6.02834e-18	6.16322e-18	6.31576e-18	6.81207e-18	6.77484e-18	7.38033e-18	8.41037e-18	6.94817e-18	7.91593e-18	1.21903e-17	1.34045e-17	1.13406e-17	1.26985e-17	1.80187e-17	1.97096e-17	1.67108e-17	2.32407e-17	3.80233e-17
6.9756e-17	2.87842e-17	1.16365e-17	6.51629e-18	9.65505e-18	1.32392e-17	1.175e-17	7.87253e-18	7.31067e-18	9.29318e-18	8.95001e-18	7.02301e-18	7.33486e-18	8.14931e-18	7.0794e-18	6.75276e-18	7.4177e-18	6.7799e-18	6.51418e-18	6.92566e-18	6.39961e-18	6.41834e-18	6.54909e-18	6.09026e-18	6.35348e-18	6.143e-18	5.95045e-18	6.056e-18	5.91112e-18	6.29409e-18	6.24424e-18	6.06842e-18	5.91228e-18	6.05495e-18	6.19105e-18	6.64389e-18	6.67056e-18	7.31038e-18	8.28475e-18	6.96038e-18	7.99908e-18	1.20603e-17	1.30502e-17	1.09593e-17	1.21715e-17	1.77144e-17	1.99569e-17	1.67811e-17	2.24366e-17	3.72402e-17
6.81144e-17	2.81079e-17	1.13638e-17	6.36431e-18	9.42967e-18	1.29296e-17	1.14752e-17	7.68904e-18	7.14082e-18	9.07685e-18	8.74118e-18	6.85927e-18	7.16459e-18	7.96009e-18	6.91423e-18	6.59515e-18	7.2457e-18	6.62436e-18	6.36652e-18	6.76739e-18	6.25095e-18	6.26793e-18	6.39413e-18	5.95438e-18	6.21562e-18	6.0131e-18	5.84442e-18	5.96586e-18	5.80991e-18	6.16687e-18	6.13557e-18	5.97832e-18	5.79812e-18	5.95132e-18	6.07222e-18	6.46924e-18	6.57397e-18	7.24252e-18	8.16313e-18	7.00314e-18	8.09735e-18	1.1882e-17	1.26406e-17	1.05866e-17	1.16939e-17	1.74682e-17	2.02903e-17	1.6959e-17	2.16558e-17	3.63679e-17
6.65084e-17	2.74462e-17	1.10971e-17	6.21561e-18	9.20915e-18	1.26267e-17	1.12064e-17	7.5095e-18	6.97461e-18	8.86516e-18	8.53685e-18	6.69906e-18	6.99799e-18	7.77493e-18	6.7526e-18	6.44091e-18	7.07739e-18	6.47213e-18	6.222e-18	6.61252e-18	6.10548e-18	6.12076e-18	6.24254e-18	5.82141e-18	6.08066e-18	5.88601e-18	5.74076e-18	5.87767e-18	5.71089e-18	6.04215e-18	6.02846e-18	5.88944e-18	5.68619e-18	5.84972e-18	5.95603e-18	6.29797e-18	6.47922e-18	7.17479e-18	8.04339e-18	7.04468e-18	8.19073e-18	1.17017e-17	1.22362e-17	1.0224e-17	1.12335e-17	1.72297e-17	2.06125e-17	1.71343e-17	2.08972e-17	3.55062e-17
6.49398e-17	2.68e-17	1.08365e-17	6.07034e-18	8.99372e-18	1.23308e-17	1.09439e-17	7.33411e-18	6.81224e-18	8.65836e-18	8.33723e-18	6.54255e-18	6.83521e-18	7.59404e-18	6.5947e-18	6.29024e-18	6.91295e-18	6.32337e-18	6.08076e-18	6.46117e-18	5.96337e-18	5.977e-18	6.09448e-18	5.69142e-18	5.94865e-18	5.76164e-18	5.63896e-18	5.7907e-18	5.61358e-18	5.92e-18	5.92325e-18	5.8018e-18	5.57647e-18	5.74987e-18	5.84211e-18	6.13099e-18	6.38573e-18	7.10701e-18	7.92528e-18	7.08199e-18	8.27746e-18	1.15241e-17	1.1843e-17	9.87174e-18	1.07867e-17	1.69941e-17	2.09146e-17	1.72964e-17	2.01601e-17	3.46646e-17
6.34076e-17	2.61687e-17	1.0582e-17	5.92843e-18	8.78328e-18	1.20418e-17	1.06874e-17	7.16277e-18	6.65361e-18	8.45633e-18	8.14223e-18	6.38965e-18	6.67619e-18	7.41732e-18	6.44045e-18	6.14306e-18	6.7523e-18	6.17801e-18	5.94272e-18	6.31328e-18	5.82453e-18	5.83657e-18	5.94989e-18	5.56434e-18	5.81952e-18	5.63993e-18	5.53901e-18	5.70495e-18	5.51794e-18	5.80038e-18	5.8199e-18	5.7154e-18	5.46892e-18	5.65174e-18	5.73042e-18	5.96817e-18	6.29347e-18	7.03921e-18	7.80879e-18	7.11524e-18	8.35778e-18	1.1349e-17	1.14605e-17	9.52938e-18	1.03531e-17	1.67612e-17	2.11973e-17	1.74459e-17	1.94439e-17	3.38426e-17
6.1911e-17	2.55521e-17	1.03333e-17	5.7898e-18	8.5777e-18	1.17595e-17	1.04368e-17	6.99539e-18	6.49863e-18	8.25896e-18	7.95173e-18	6.24029e-18	6.52083e-18	7.24466e-18	6.28977e-18	5.99928e-18	6.59534e-18	6.03597e-18	5.80779e-18	6.16875e-18	5.68888e-18	5.6994e-18	5.80866e-18	5.4401e-18	5.69323e-18	5.52083e-18	5.44086e-18	5.62039e-18	5.42394e-18	5.68321e-18	5.71838e-18	5.63021e-18	5.36349e-18	5.55531e-18	5.62092e-18	5.80943e-18	6.20244e-18	6.97141e-18	7.6939e-18	7.14456e-18	8.43189e-18	1.11765e-17	1.10885e-17	9.1967e-18	9.93243e-18	1.65312e-17	2.14612e-17	1.75831e-17	1.87483e-17	3.30398e-17
6.04493e-17	2.49498e-17	1.00905e-17	5.65437e-18	8.37688e-18	1.14837e-17	1.01921e-17	6.83187e-18	6.34722e-18	8.06615e-18	7.76564e-18	6.09437e-18	6.36905e-18	7.07598e-18	6.14257e-18	5.85882e-18	6.44199e-18	5.89717e-18	5.67593e-18	6.02751e-18	5.55636e-18	5.56541e-18	5.67074e-18	5.31863e-18	5.5697e-18	5.40428e-18	5.34448e-18	5.537e-18	5.33156e-18	5.56847e-18	5.61866e-18	5.54622e-18	5.26014e-18	5.46054e-18	5.51356e-18	5.65466e-18	6.11263e-18	6.90365e-18	7.58059e-18	7.17011e-18	8.50002e-18	1.10065e-17	1.07268e-17	8.87345e-18	9.52431e-18	1.63038e-17	2.1707e-17	1.77085e-17	1.80725e-17	3.22557e-17
5.90215e-17	2.43615e-17	9.85324e-18	5.52207e-18	8.1807e-18	1.12143e-17	9.95296e-18	6.67213e-18	6.19931e-18	7.87779e-18	7.58385e-18	5.95183e-18	6.22076e-18	6.91119e-18	5.99877e-18	5.72161e-18	6.29217e-18	5.76154e-18	5.54704e-18	5.88948e-18	5.4269e-18	5.43453e-18	5.53603e-18	5.19988e-18	5.44886e-18	5.29022e-18	5.24983e-18	5.45479e-18	5.24077e-18	5.45608e-18	5.52071e-18	5.46342e-18	5.15883e-18	5.3674e-18	5.4083e-18	5.50376e-18	6.02402e-18	6.83594e-18	7.46884e-18	7.19201e-18	8.56237e-18	1.08389e-17	1.03751e-17	8.55938e-18	9.12841e-18	1.60792e-17	2.19353e-17	1.78225e-17	1.7416e-17	3.14899e-17
5.7627e-17	2.37869e-17	9.62151e-18	5.39283e-18	7.98905e-18	1.09511e-17	9.7194e-18	6.51608e-18	6.0548e-18	7.69377e-18	7.40626e-18	5.81258e-18	6.07589e-18	6.75019e-18	5.85829e-18	5.58757e-18	6.1458e-18	5.62901e-18	5.42107e-18	5.7546e-18	5.30042e-18	5.30668e-18	5.40447e-18	5.08379e-18	5.33067e-18	5.1786e-18	5.1569e-18	5.37372e-18	5.15154e-18	5.34601e-18	5.42448e-18	5.38179e-18	5.05951e-18	5.27586e-18	5.3051e-18	5.35664e-18	5.93659e-18	6.76831e-18	7.35864e-18	7.21041e-18	8.61915e-18	1.06739e-17	1.00331e-17	8.25424e-18	8.74438e-18	1.58574e-17	2.21467e-17	1.79255e-17	1.67785e-17	3.0742e-17
5.62676e-17	2.32268e-17	9.3956e-18	5.26683e-18	7.80222e-18	1.06945e-17	9.49171e-18	6.36394e-18	5.9139e-18	7.51436e-18	7.23313e-18	5.67682e-18	5.93464e-18	6.59321e-18	5.72134e-18	5.45689e-18	6.00308e-18	5.49975e-18	5.29819e-18	5.62307e-18	5.17711e-18	5.18206e-18	5.27625e-18	4.97053e-18	5.2153e-18	5.06957e-18	5.06575e-18	5.29374e-18	5.06382e-18	5.23827e-18	5.32999e-18	5.30143e-18	4.96231e-18	5.18591e-18	5.20447e-18	5.21351e-18	5.8505e-18	6.70093e-18	7.25028e-18	7.22519e-18	8.6688e-18	1.05098e-17	9.70461e-18	7.9652e-18	8.37731e-18	1.56387e-17	2.23388e-17	1.80179e-17	1.61648e-17	3.00183e-17
5.49742e-17	2.26938e-17	9.1806e-18	5.14691e-18	7.62446e-18	1.04504e-17	9.27502e-18	6.21914e-18	5.77981e-18	7.34361e-18	7.06836e-18	5.54768e-18	5.80024e-18	6.44377e-18	5.59094e-18	5.33249e-18	5.86714e-18	5.37646e-18	5.18099e-18	5.49803e-18	5.05993e-18	5.06362e-18	5.15448e-18	4.86294e-18	5.10533e-18	4.96543e-18	4.97766e-18	5.21423e-18	4.97725e-18	5.13359e-18	5.23748e-18	5.2237e-18	4.86897e-18	5.09766e-18	5.11281e-18	5.07761e-18	5.76756e-18	6.63544e-18	7.14729e-18	7.23373e-18	8.69142e-18	1.03315e-17	9.43651e-18	7.77677e-18	8.08867e-18	1.54288e-17	2.24786e-17	1.80993e-17	1.56373e-17	2.93959e-17
5.38328e-17	2.22234e-17	8.99069e-18	5.04104e-18	7.46768e-18	1.0235e-17	9.08372e-18	6.09125e-18	5.66144e-18	7.19285e-18	6.9229e-18	5.43383e-18	5.68169e-18	6.31166e-18	5.4756e-18	5.22252e-18	5.74676e-18	5.26673e-18	5.07674e-18	5.38825e-18	4.95711e-18	4.95962e-18	5.04776e-18	4.76886e-18	5.00801e-18	4.8726e-18	4.89617e-18	5.13352e-18	4.89095e-18	5.03404e-18	5.14773e-18	5.15234e-18	4.78436e-18	5.01142e-18	5.04772e-18	4.95803e-18	5.6928e-18	6.57634e-18	7.05945e-18	7.22857e-18	8.63201e-18	1.00963e-17	9.35769e-18	7.92144e-18	8.04785e-18	1.52432e-17	2.24744e-17	1.81682e-17	1.53684e-17	2.9087e-17
5.28749e-17	2.18285e-17	8.83106e-18	4.95211e-18	7.33623e-18	1.00543e-17	8.92303e-18	5.98377e-18	5.56203e-18	7.06621e-18	6.80074e-18	5.33845e-18	5.58229e-18	6.20047e-18	5.37843e-18	5.12995e-18	5.64514e-18	5.17333e-18	4.98811e-18	5.29695e-18	4.87165e-18	4.87306e-18	4.95927e-18	4.69115e-18	4.92596e-18	4.79341e-18	4.82259e-18	5.05098e-18	4.80457e-18	4.94037e-18	5.06099e-18	5.08872e-18	4.71028e-18	4.92732e-18	5.01572e-18	4.85811e-18	5.62807e-18	6.5253e-18	6.99035e-18	7.20701e-18	8.47028e-18	9.78868e-18	9.51578e-18	8.48525e-18	8.31744e-18	1.50877e-17	2.22926e-17	1.82241e-17	1.54216e-17	2.91703e-17
5.19969e-17	2.14666e-17	8.68463e-18	4.87056e-18	7.21578e-18	9.88868e-18	8.77568e-18	5.88519e-18	5.47087e-18	6.95008e-18	6.68873e-18	5.25109e-18	5.4912e-18	6.0984e-18	5.28918e-18	5.04499e-18	5.55172e-18	5.08712e-18	4.90633e-18	5.21357e-18	4.79366e-18	4.79404e-18	4.87863e-18	4.62039e-18	4.85052e-18	4.72016e-18	4.75265e-18	4.96857e-18	4.71911e-18	4.85001e-18	4.9763e-18	5.02838e-18	4.64085e-18	4.84489e-18	4.99584e-18	4.76687e-18	5.5674e-18	6.47704e-18	6.9284e-18	7.17816e-18	8.27183e-18	9.45872e-18	9.75747e-18	9.19217e-18	8.69605e-18	1.49439e-17	2.2043e-17	1.82698e-17	1.55918e-17	2.9393e-17
5.11393e-17	2.1113e-17	8.54158e-18	4.79088e-18	7.09811e-18	9.72688e-18	8.63173e-18	5.78886e-18	5.3818e-18	6.83661e-18	6.57928e-18	5.16574e-18	5.40219e-18	5.99866e-18	5.20199e-18	4.96197e-18	5.46043e-18	5.00286e-18	4.82638e-18	5.13207e-18	4.71745e-18	4.71684e-18	4.79986e-18	4.55118e-18	4.77667e-18	4.64841e-18	4.68388e-18	4.88739e-18	4.63514e-18	4.76148e-18	4.89309e-18	4.96876e-18	4.57271e-18	4.76388e-18	4.97605e-18	4.67799e-18	5.50734e-18	6.42855e-18	6.86692e-18	7.14728e-18	8.07431e-18	9.13516e-18	9.99483e-18	9.88392e-18	9.06812e-18	1.4801e-17	2.17888e-17	1.83069e-17	1.5761e-17	2.96105e-17
5.02958e-17	2.07652e-17	8.40088e-18	4.71251e-18	6.98234e-18	9.56771e-18	8.49013e-18	5.69411e-18	5.29417e-18	6.72498e-18	6.47162e-18	5.08177e-18	5.31461e-18	5.90055e-18	5.11624e-18	4.88032e-18	5.37064e-18	4.91999e-18	4.74773e-18	5.05181e-18	4.64243e-18	4.64087e-18	4.72236e-18	4.48296e-18	4.70389e-18	4.57772e-18	4.61603e-18	4.80753e-18	4.55269e-18	4.6746e-18	4.81128e-18	4.9096e-18	4.5055e-18	4.68422e-18	4.95519e-18	4.5908e-18	5.44756e-18	6.37956e-18	6.80528e-18	7.11495e-18	7.8814e-18	8.82068e-18	1.02194e-17	1.05455e-17	9.42256e-18	1.46583e-17	2.15363e-17	1.83359e-17	1.5918e-17	2.98087e-17
4.94662e-17	2.04232e-17	8.2625e-18	4.6354e-18	6.86846e-18	9.41114e-18	8.35085e-18	5.60091e-18	5.20796e-18	6.61516e-18	6.36572e-18	4.99915e-18	5.22845e-18	5.80404e-18	5.03189e-18	4.80001e-18	5.28232e-18	4.8385e-18	4.67035e-18	4.97277e-18	4.56859e-18	4.56612e-18	4.64609e-18	4.4157e-18	4.63219e-18	4.50805e-18	4.54908e-18	4.72897e-18	4.47173e-18	4.58933e-18	4.73083e-18	4.85091e-18	4.43922e-18	4.6059e-18	4.93331e-18	4.50528e-18	5.38808e-18	6.3301e-18	6.7435e-18	7.08125e-18	7.69301e-18	8.51503e-18	1.04316e-17	1.11777e-17	9.75992e-18	1.45156e-17	2.12856e-17	1.83569e-17	1.60631e-17	2.99883e-17
4.86502e-17	2.00867e-17	8.12639e-18	4.55956e-18	6.75642e-18	9.25713e-18	8.21384e-18	5.50922e-18	5.12314e-18	6.50713e-18	6.26154e-18	4.91787e-18	5.14367e-18	5.7091e-18	4.94894e-18	4.72102e-18	5.19546e-18	4.75836e-18	4.59422e-18	4.89494e-18	4.49591e-18	4.49255e-18	4.57105e-18	4.34941e-18	4.56154e-18	4.4394e-18	4.48304e-18	4.65169e-18	4.39224e-18	4.50565e-18	4.65174e-18	4.79268e-18	4.37386e-18	4.52889e-18	4.91045e-18	4.42138e-18	5.3289e-18	6.28021e-18	6.68162e-18	7.04623e-18	7.50903e-18	8.21799e-18	1.06318e-17	1.17816e-17	1.00807e-17	1.43731e-17	2.10367e-17	1.83705e-17	1.61967e-17	3.015e-17
4.78478e-17	1.97559e-17	7.99253e-18	4.48495e-18	6.6462e-18	9.10562e-18	8.07908e-18	5.41903e-18	5.0397e-18	6.40086e-18	6.15906e-18	4.8379e-18	5.06025e-18	5.61571e-18	4.86735e-18	4.64333e-18	5.11002e-18	4.67955e-18	4.51933e-18	4.8183e-18	4.42436e-18	4.42016e-18	4.49721e-18	4.28406e-18	4.49192e-18	4.37176e-18	4.41788e-18	4.57567e-18	4.31418e-18	4.42353e-18	4.57398e-18	4.73494e-18	4.30939e-18	4.45318e-18	4.88667e-18	4.33908e-18	5.27003e-18	6.22993e-18	6.61966e-18	7.00998e-18	7.32935e-18	7.92933e-18	1.08204e-17	1.23579e-17	1.03855e-17	1.42308e-17	2.07896e-17	1.83767e-17	1.63193e-17	3.02944e-17
4.70585e-17	1.94304e-17	7.86087e-18	4.41156e-18	6.53777e-18	8.95659e-18	7.94653e-18	5.33032e-18	4.95762e-18	6.29632e-18	6.05826e-18	4.75923e-18	4.97818e-18	5.52384e-18	4.78711e-18	4.56691e-18	5.02598e-18	4.60205e-18	4.44566e-18	4.74284e-18	4.35394e-18	4.34893e-18	4.42455e-18	4.21965e-18	4.42332e-18	4.30511e-18	4.35361e-18	4.50088e-18	4.23754e-18	4.34294e-18	4.49752e-18	4.67767e-18	4.24582e-18	4.37874e-18	4.86201e-18	4.25834e-18	5.21149e-18	6.1793e-18	6.55764e-18	6.97254e-18	7.15387e-18	7.64883e-18	1.09978e-17	1.29076e-17	1.06748e-17	1.40887e-17	2.05444e-17	1.8376e-17	1.64312e-17	3.04222e-17
4.62823e-17	1.91103e-17	7.73137e-18	4.33936e-18	6.4311e-18	8.80998e-18	7.81614e-18	5.24305e-18	4.87686e-18	6.19347e-18	5.95909e-18	4.68182e-18	4.89743e-18	5.43346e-18	4.70819e-18	4.49175e-18	4.94332e-18	4.52583e-18	4.37318e-18	4.66853e-18	4.28462e-18	4.27883e-18	4.35305e-18	4.15616e-18	4.35574e-18	4.23943e-18	4.2902e-18	4.42731e-18	4.16228e-18	4.26385e-18	4.42234e-18	4.62088e-18	4.18313e-18	4.30554e-18	4.83652e-18	4.17914e-18	5.15328e-18	6.12834e-18	6.4956e-18	6.93399e-18	6.9825e-18	7.37629e-18	1.11643e-17	1.34315e-17	1.09491e-17	1.39469e-17	2.03011e-17	1.83686e-17	1.65327e-17	3.05339e-17
4.5522e-17	1.87968e-17	7.60453e-18	4.26864e-18	6.3266e-18	8.66637e-18	7.68842e-18	5.15756e-18	4.79774e-18	6.09272e-18	5.86195e-18	4.60599e-18	4.81831e-18	5.34493e-18	4.63089e-18	4.41814e-18	4.86235e-18	4.45117e-18	4.30214e-18	4.59563e-18	4.21668e-18	4.21014e-18	4.28302e-18	4.09385e-18	4.28935e-18	4.17483e-18	4.22757e-18	4.35471e-18	4.08819e-18	4.18612e-18	4.34841e-18	4.56477e-18	4.12174e-18	4.2337e-18	4.8102e-18	4.10229e-18	5.09531e-18	6.07697e-18	6.43359e-18	6.89461e-18	6.81601e-18	7.1145e-18	1.13239e-17	1.39309e-17	1.1208e-17	1.38057e-17	2.00604e-17	1.83545e-17	1.66235e-17	3.06299e-17
4.48159e-17	1.85056e-17	7.48669e-18	4.20295e-18	6.22956e-18	8.533e-18	7.5698e-18	5.07817e-18	4.72429e-18	5.99916e-18	5.77172e-18	4.53555e-18	4.7448e-18	5.26267e-18	4.55909e-18	4.34975e-18	4.78708e-18	4.38171e-18	4.23585e-18	4.52757e-18	4.15369e-18	4.1464e-18	4.21829e-18	4.03586e-18	4.22665e-18	4.11256e-18	4.16467e-18	4.28034e-18	4.01278e-18	4.10854e-18	4.27554e-18	4.51166e-18	4.06689e-18	4.16466e-18	4.78278e-18	4.03803e-18	5.03636e-18	6.02382e-18	6.372e-18	6.85743e-18	6.66489e-18	6.89997e-18	1.15193e-17	1.44118e-17	1.14416e-17	1.36697e-17	1.98328e-17	1.83323e-17	1.66944e-17	3.07076e-17
4.42841e-17	1.82863e-17	7.39781e-18	4.15348e-18	6.15661e-18	8.43268e-18	7.48055e-18	5.01849e-18	4.66916e-18	5.92884e-18	5.70378e-18	4.48254e-18	4.68943e-18	5.20065e-18	4.50501e-18	4.29822e-18	4.73013e-18	4.32888e-18	4.18464e-18	4.47506e-18	4.10691e-18	4.09875e-18	4.17095e-18	3.99214e-18	4.17547e-18	4.05661e-18	4.09831e-18	4.19561e-18	3.92841e-18	4.02728e-18	4.20318e-18	4.46888e-18	4.03506e-18	4.10303e-18	4.75331e-18	4.01858e-18	4.97255e-18	5.96448e-18	6.31201e-18	6.83177e-18	6.56226e-18	6.84754e-18	1.18839e-17	1.48921e-17	1.16175e-17	1.35526e-17	1.96504e-17	1.82965e-17	1.6716e-17	3.07579e-17
4.39903e-17	1.8165e-17	7.34845e-18	4.12615e-18	6.11656e-18	8.37748e-18	7.43137e-18	4.98571e-18	4.63904e-18	5.89023e-18	5.66625e-18	4.45333e-18	4.65881e-18	5.16622e-18	4.47511e-18	4.26969e-18	4.69816e-18	4.29872e-18	4.15398e-18	4.44376e-18	4.08226e-18	4.07306e-18	4.14739e-18	3.96793e-18	4.13993e-18	4.0091e-18	4.02676e-18	4.09597e-18	3.831e-18	3.94033e-18	4.13103e-18	4.44027e-18	4.03494e-18	4.05123e-18	4.72128e-18	4.06095e-18	4.90183e-18	5.89663e-18	6.25426e-18	6.82259e-18	6.52558e-18	7.01786e-18	1.24885e-17	1.53814e-17	1.17188e-17	1.34618e-17	1.95303e-17	1.82443e-17	1.66728e-17	3.07761e-17
4.37867e-17	1.8081e-17	7.31409e-18	4.10722e-18	6.08896e-18	8.33937e-18	7.39738e-18	4.96311e-18	4.6184e-18	5.86363e-18	5.64025e-18	4.43314e-18	4.63756e-18	5.14227e-18	4.45438e-18	4.24989e-18	4.67568e-18	4.27718e-18	4.13116e-18	4.42051e-18	4.06596e-18	4.05567e-18	4.13276e-18	3.95106e-18	4.11044e-18	3.9651e-18	3.95395e-18	3.99189e-18	3.72988e-18	3.85227e-18	4.05971e-18	4.41691e-18	4.04637e-18	4.00359e-18	4.68796e-18	4.12567e-18	4.82897e-18	5.82574e-18	6.19735e-18	6.8186e-18	6.51413e-18	7.26996e-18	1.31705e-17	1.58596e-17	1.17862e-17	1.33804e-17	1.9433e-17	1.8183e-17	1.66016e-17	3.07747e-17
4.35837e-17	1.79972e-17	7.27984e-18	4.08834e-18	6.06142e-18	8.30135e-18	7.36348e-18	4.94057e-18	4.59779e-18	5.83709e-18	5.61432e-18	4.41298e-18	4.61635e-18	5.11838e-18	4.43371e-18	4.23014e-18	4.65328e-18	4.25575e-18	4.10847e-18	4.39733e-18	4.04962e-18	4.03828e-18	4.11808e-18	3.93411e-18	4.08115e-18	3.92163e-18	3.88224e-18	3.88971e-18	3.63071e-18	3.76591e-18	3.9896e-18	4.39336e-18	4.05708e-18	3.95665e-18	4.65414e-18	4.18877e-18	4.75685e-18	5.7551e-18	6.14044e-18	6.81295e-18	6.50318e-18	7.51818e-18	1.38314e-17	1.63151e-17	1.18442e-17	1.32982e-17	1.93347e-17	1.81169e-17	1.6525e-17	3.07614e-17
4.33727e-17	1.791e-17	7.24424e-18	4.06868e-18	6.03272e-18	8.26175e-18	7.32818e-18	4.91709e-18	4.57629e-18	5.80943e-18	5.58733e-18	4.39198e-18	4.59427e-18	5.09354e-18	4.41222e-18	4.20961e-18	4.63004e-18	4.23358e-18	4.08515e-18	4.37343e-18	4.03242e-18	4.02008e-18	4.10245e-18	3.91638e-18	4.05148e-18	3.8784e-18	3.81186e-18	3.79001e-18	3.534e-18	3.68147e-18	3.92072e-18	4.36912e-18	4.06591e-18	3.91007e-18	4.61991e-18	4.24792e-18	4.68575e-18	5.68507e-18	6.08347e-18	6.80503e-18	6.49027e-18	7.75417e-18	1.4462e-17	1.67471e-17	1.18957e-17	1.32144e-17	1.92331e-17	1.80468e-17	1.64452e-17	3.07374e-17
4.31538e-17	1.78196e-17	7.20737e-18	4.0483e-18	6.00292e-18	8.22066e-18	7.29157e-18	4.89271e-18	4.55394e-18	5.78071e-18	5.55933e-18	4.37019e-18	4.57136e-18	5.06779e-18	4.38994e-18	4.18833e-18	4.606e-18	4.21072e-18	4.06123e-18	4.34885e-18	4.01442e-18	4.00112e-18	4.08592e-18	3.8979e-18	4.02148e-18	3.8354e-18	3.74279e-18	3.69274e-18	3.4397e-18	3.59892e-18	3.85304e-18	4.3442e-18	4.07292e-18	3.86383e-18	4.5853e-18	4.30327e-18	4.61566e-18	5.61564e-18	6.02645e-18	6.79494e-18	6.47549e-18	7.97832e-18	1.50631e-17	1.71566e-17	1.1941e-17	1.31289e-17	1.91284e-17	1.79727e-17	1.63624e-17	3.07031e-17
4.29276e-17	1.77262e-17	7.16927e-18	4.02722e-18	5.97207e-18	8.17814e-18	7.2537e-18	4.86748e-18	4.53079e-18	5.75098e-18	5.53038e-18	4.34764e-18	4.54766e-18	5.04117e-18	4.36691e-18	4.16633e-18	4.58119e-18	4.1872e-18	4.03674e-18	4.32362e-18	3.99564e-18	3.98142e-18	4.06854e-18	3.87871e-18	3.99116e-18	3.79265e-18	3.67498e-18	3.59784e-18	3.34775e-18	3.51821e-18	3.78654e-18	4.31866e-18	4.07817e-18	3.81796e-18	4.55035e-18	4.35493e-18	4.54657e-18	5.54681e-18	5.96942e-18	6.78275e-18	6.45892e-18	8.19099e-18	1.56358e-17	1.75441e-17	1.19801e-17	1.30419e-17	1.90207e-17	1.78949e-17	1.62769e-17	3.06589e-17
4.26944e-17	1.76299e-17	7.13002e-18	4.00547e-18	5.94023e-18	8.13427e-18	7.21463e-18	4.84144e-18	4.50687e-18	5.7203e-18	5.50052e-18	4.32436e-18	4.52321e-18	5.01374e-18	4.34317e-18	4.14366e-18	4.55567e-18	4.16305e-18	4.01172e-18	4.29778e-18	3.97612e-18	3.96102e-18	4.05034e-18	3.85883e-18	3.96054e-18	3.75015e-18	3.60843e-18	3.50526e-18	3.2581e-18	3.4393e-18	3.72121e-18	4.29252e-18	4.08174e-18	3.77245e-18	4.51508e-18	4.40304e-18	4.47846e-18	5.4786e-18	5.91239e-18	6.76856e-18	6.44063e-18	8.39256e-18	1.6181e-17	1.79105e-17	1.20134e-17	1.29534e-17	1.89102e-17	1.78136e-17	1.61887e-17	3.06053e-17
4.24546e-17	1.75309e-17	7.08968e-18	3.9831e-18	5.90744e-18	8.08911e-18	7.17443e-18	4.81464e-18	4.48223e-18	5.6887e-18	5.4698e-18	4.3004e-18	4.49805e-18	4.98553e-18	4.31876e-18	4.12034e-18	4.52947e-18	4.13831e-18	3.9862e-18	4.27137e-18	3.9559e-18	3.93996e-18	4.03136e-18	3.83831e-18	3.92965e-18	3.70791e-18	3.54311e-18	3.41494e-18	3.17068e-18	3.36216e-18	3.65701e-18	4.26581e-18	4.08369e-18	3.7273e-18	4.4795e-18	4.4477e-18	4.41132e-18	5.411e-18	5.85539e-18	6.75245e-18	6.42069e-18	8.58338e-18	1.66994e-17	1.82563e-17	1.2041e-17	1.28637e-17	1.8797e-17	1.77289e-17	1.6098e-17	3.05426e-17
4.22085e-17	1.74293e-17	7.04829e-18	3.96014e-18	5.87375e-18	8.04274e-18	7.13316e-18	4.78711e-18	4.45689e-18	5.65624e-18	5.43826e-18	4.27579e-18	4.47221e-18	4.95659e-18	4.2937e-18	4.09642e-18	4.50262e-18	4.11301e-18	3.9602e-18	4.24441e-18	3.93501e-18	3.91827e-18	4.01164e-18	3.81718e-18	3.89851e-18	3.66593e-18	3.47899e-18	3.32682e-18	3.08545e-18	3.28673e-18	3.59394e-18	4.23857e-18	4.08408e-18	3.68252e-18	4.44366e-18	4.48905e-18	4.34514e-18	5.34401e-18	5.79844e-18	6.7345e-18	6.39918e-18	8.7638e-18	1.7192e-17	1.85823e-17	1.20632e-17	1.27727e-17	1.86813e-17	1.7641e-17	1.60049e-17	3.04711e-17
4.19578e-17	1.73258e-17	7.00616e-18	3.93674e-18	5.8394e-18	7.99547e-18	7.09109e-18	4.75904e-18	4.43105e-18	5.62315e-18	5.40613e-18	4.2507e-18	4.44587e-18	4.92711e-18	4.26819e-18	4.07206e-18	4.4753e-18	4.08731e-18	3.93389e-18	4.21706e-18	3.9136e-18	3.89611e-18	3.99135e-18	3.79555e-18	3.86723e-18	3.62438e-18	3.41633e-18	3.24128e-18	3.00277e-18	3.21329e-18	3.53205e-18	4.21078e-18	4.08316e-18	3.6385e-18	4.40756e-18	4.52743e-18	4.2802e-18	5.27779e-18	5.74226e-18	6.7157e-18	6.37711e-18	8.93441e-18	1.76564e-17	1.88845e-17	1.20778e-17	1.26811e-17	1.85668e-17	1.7555e-17	1.59114e-17	3.03872e-17
4.17209e-17	1.72279e-17	6.96632e-18	3.91461e-18	5.80692e-18	7.9508e-18	7.05135e-18	4.73251e-18	4.40662e-18	5.59186e-18	5.37574e-18	4.22695e-18	4.42096e-18	4.89927e-18	4.24413e-18	4.0491e-18	4.44954e-18	4.06312e-18	3.90912e-18	4.191e-18	3.89311e-18	3.87512e-18	3.97228e-18	3.77459e-18	3.83707e-18	3.5854e-18	3.35875e-18	3.16399e-18	2.92833e-18	3.14581e-18	3.47247e-18	4.18167e-18	4.08358e-18	3.60045e-18	4.37112e-18	4.56621e-18	4.22038e-18	5.21438e-18	5.69637e-18	6.70828e-18	6.36714e-18	9.099e-18	1.80504e-17	1.91013e-17	1.20537e-17	1.25966e-17	1.84997e-17	1.75371e-17	1.58426e-17	3.02362e-17
4.15644e-17	1.71633e-17	6.93988e-18	3.89992e-18	5.7855e-18	7.92141e-18	7.02521e-18	4.71505e-18	4.39055e-18	5.57124e-18	5.35563e-18	4.21113e-18	4.40445e-18	4.88095e-18	4.22849e-18	4.03425e-18	4.43264e-18	4.0473e-18	3.8926e-18	4.17227e-18	3.87878e-18	3.86124e-18	3.96092e-18	3.75846e-18	3.81258e-18	3.55684e-18	3.31965e-18	3.11589e-18	2.8831e-18	3.099e-18	3.41938e-18	4.14842e-18	4.09483e-18	3.58749e-18	4.33391e-18	4.61745e-18	4.18001e-18	5.16132e-18	5.6956e-18	6.75697e-18	6.41559e-18	9.27057e-18	1.82175e-17	1.9005e-17	1.18759e-17	1.25476e-17	1.86501e-17	1.78303e-17	1.58902e-17	2.98168e-17
4.15345e-17	1.71509e-17	6.93453e-18	3.89697e-18	5.7815e-18	7.91608e-18	7.02048e-18	4.71188e-18	4.38768e-18	5.56743e-18	5.35171e-18	4.20782e-18	4.40117e-18	4.87763e-18	4.22609e-18	4.03213e-18	4.42967e-18	4.04459e-18	3.88898e-18	4.16509e-18	3.87424e-18	3.85862e-18	3.96179e-18	3.75006e-18	3.7969e-18	3.54412e-18	3.3083e-18	3.11146e-18	2.88159e-18	3.08303e-18	3.37566e-18	4.10906e-18	4.12352e-18	3.61284e-18	4.29568e-18	4.68954e-18	4.16898e-18	5.12381e-18	5.7641e-18	6.89275e-18	6.55455e-18	9.4582e-18	1.80493e-17	1.84381e-17	1.14649e-17	1.25537e-17	1.91357e-17	1.86026e-17	1.61179e-17	2.89894e-17
4.15476e-17	1.71564e-17	6.93637e-18	3.898e-18	5.78342e-18	7.91893e-18	7.02303e-18	4.71357e-18	4.38928e-18	5.56933e-18	5.35329e-18	4.20876e-18	4.4024e-18	4.87942e-18	4.22821e-18	4.03436e-18	4.43147e-18	4.0464e-18	3.88984e-18	4.16186e-18	3.87294e-18	3.85979e-18	3.96675e-18	3.74419e-18	3.78433e-18	3.53735e-18	3.30772e-18	3.12412e-18	2.89717e-18	3.07923e-18	3.33599e-18	4.06724e-18	4.15775e-18	3.65235e-18	4.25698e-18	4.76746e-18	4.16918e-18	5.09234e-18	5.85786e-18	7.05927e-18	6.72561e-18	9.64618e-18	1.77456e-17	1.76898e-17	1.09663e-17	1.25793e-17	1.9742e-17	1.95475e-17	1.64098e-17	2.80095e-17
4.15506e-17	1.71576e-17	6.93652e-18	3.89808e-18	5.78391e-18	7.91982e-18	7.02385e-18	4.71409e-18	4.38979e-18	5.56985e-18	5.35355e-18	4.20866e-18	4.40254e-18	4.88001e-18	4.22927e-18	4.03558e-18	4.43218e-18	4.04723e-18	3.8898e-18	4.15773e-18	3.87071e-18	3.86e-18	3.97061e-18	3.73752e-18	3.77124e-18	3.53018e-18	3.30705e-18	3.13686e-18	2.9128e-18	3.07565e-18	3.29697e-18	4.02531e-18	4.18994e-18	3.69058e-18	4.21818e-18	4.84165e-18	4.16901e-18	5.06083e-18	5.94874e-18	7.22048e-18	6.89145e-18	9.82453e-18	1.74344e-17	1.69451e-17	1.04735e-17	1.26016e-17	2.03318e-17	2.04689e-17	1.66921e-17	2.70405e-17
4.15384e-17	1.71525e-17	6.93415e-18	3.89675e-18	5.78228e-18	7.91781e-18	7.02209e-18	4.71289e-18	4.38869e-18	5.56833e-18	5.35187e-18	4.20705e-18	4.40108e-18	4.87881e-18	4.22876e-18	4.0353e-18	4.43125e-18	4.04655e-18	3.88835e-18	4.15225e-18	3.86717e-18	3.85881e-18	3.97288e-18	3.72976e-18	3.75728e-18	3.52201e-18	3.3052e-18	3.14798e-18	2.92678e-18	3.07109e-18	3.25824e-18	3.98353e-18	4.21939e-18	3.72602e-18	4.17932e-18	4.91126e-18	4.16735e-18	5.02869e-18	6.034e-18	7.37295e-18	7.04849e-18	9.99254e-18	1.71287e-17	1.62227e-17	9.99569e-18	1.26186e-17	2.08918e-17	2.13478e-17	1.69576e-17	2.60986e-17
4.15116e-17	1.71415e-17	6.92937e-18	3.89406e-18	5.77863e-18	7.91301e-18	7.01786e-18	4.71002e-18	4.38605e-18	5.56486e-18	5.34832e-18	4.20398e-18	4.39808e-18	4.87589e-18	4.22674e-18	4.03357e-18	4.42876e-18	4.04445e-18	3.88555e-18	4.14548e-18	3.86236e-18	3.85626e-18	3.97363e-18	3.72094e-18	3.7425e-18	3.51288e-18	3.30223e-18	3.15754e-18	2.93918e-18	3.0656e-18	3.2198e-18	3.94189e-18	4.24619e-18	3.75876e-18	4.14044e-18	4.97645e-18	4.16424e-18	4.99596e-18	6.11384e-18	7.51695e-18	7.19701e-18	1.01505e-17	1.68284e-17	1.55219e-17	9.5324e-18	1.26303e-17	2.14229e-17	2.21856e-17	1.72069e-17	2.51831e-17
4.14709e-17	1.71247e-17	6.92226e-18	3.89006e-18	5.77303e-18	7.90554e-18	7.01126e-18	4.70557e-18	4.38193e-18	5.55951e-18	5.34297e-18	4.1995e-18	4.39362e-18	4.87132e-18	4.22328e-18	4.03045e-18	4.42477e-18	4.04096e-18	3.88146e-18	4.13747e-18	3.85633e-18	3.85242e-18	3.97291e-18	3.71111e-18	3.72692e-18	3.50283e-18	3.29818e-18	3.1656e-18	2.95004e-18	3.05921e-18	3.18166e-18	3.90041e-18	4.27044e-18	3.7889e-18	4.10154e-18	5.03737e-18	4.15974e-18	4.96266e-18	6.18844e-18	7.65276e-18	7.33727e-18	1.02989e-17	1.65335e-17	1.48421e-17	9.08329e-18	1.2637e-17	2.19261e-17	2.29835e-17	1.74405e-17	2.42933e-17
4.14167e-17	1.71023e-17	6.91293e-18	3.88481e-18	5.76555e-18	7.8955e-18	7.00238e-18	4.69958e-18	4.37637e-18	5.55235e-18	5.33589e-18	4.19368e-18	4.38773e-18	4.86517e-18	4.21842e-18	4.02599e-18	4.41933e-18	4.03614e-18	3.87611e-18	4.12828e-18	3.84915e-18	3.84733e-18	3.97079e-18	3.70031e-18	3.71059e-18	3.49189e-18	3.2931e-18	3.1722e-18	2.95942e-18	3.05195e-18	3.14382e-18	3.8591e-18	4.29222e-18	3.81653e-18	4.06263e-18	5.09414e-18	4.15392e-18	4.92884e-18	6.25796e-18	7.78064e-18	7.46956e-18	1.04378e-17	1.62438e-17	1.41828e-17	8.64798e-18	1.26389e-17	2.24022e-17	2.37427e-17	1.76589e-17	2.34286e-17
4.13497e-17	1.70746e-17	6.90145e-18	3.87836e-18	5.75628e-18	7.88299e-18	6.99131e-18	4.69213e-18	4.36945e-18	5.54347e-18	5.32716e-18	4.18656e-18	4.38048e-18	4.85749e-18	4.21222e-18	4.02024e-18	4.4125e-18	4.03005e-18	3.86958e-18	4.11794e-18	3.84085e-18	3.84105e-18	3.96731e-18	3.68859e-18	3.69354e-18	3.48011e-18	3.28702e-18	3.17741e-18	2.96738e-18	3.04387e-18	3.10629e-18	3.81796e-18	4.31163e-18	3.84172e-18	4.02374e-18	5.14693e-18	4.14681e-18	4.89453e-18	6.32259e-18	7.90086e-18	7.59412e-18	1.05678e-17	1.59593e-17	1.35435e-17	8.22609e-18	1.26361e-17	2.28522e-17	2.44646e-17	1.78626e-17	2.25882e-17
4.12703e-17	1.70418e-17	6.88792e-18	3.87076e-18	5.74529e-18	7.86811e-18	6.97813e-18	4.68326e-18	4.36122e-18	5.53292e-18	5.31684e-18	4.17821e-18	4.37193e-18	4.84835e-18	4.20474e-18	4.01327e-18	4.40434e-18	4.02274e-18	3.86189e-18	4.10651e-18	3.83148e-18	3.83362e-18	3.96254e-18	3.67598e-18	3.67581e-18	3.46752e-18	3.27998e-18	3.18128e-18	2.97397e-18	3.035e-18	3.06906e-18	3.77702e-18	4.32875e-18	3.86458e-18	3.98487e-18	5.19585e-18	4.13848e-18	4.85975e-18	6.38248e-18	8.01365e-18	7.71121e-18	1.06889e-17	1.56798e-17	1.29235e-17	7.81725e-18	1.26289e-17	2.32768e-17	2.51502e-17	1.80522e-17	2.17717e-17
4.11789e-17	1.70041e-17	6.8724e-18	3.86203e-18	5.73262e-18	7.85093e-18	6.96292e-18	4.67303e-18	4.35171e-18	5.52076e-18	5.30497e-18	4.16865e-18	4.36212e-18	4.8378e-18	4.19601e-18	4.0051e-18	4.39489e-18	4.01425e-18	3.85311e-18	4.09403e-18	3.82106e-18	3.82508e-18	3.95649e-18	3.66251e-18	3.65746e-18	3.45427e-18	3.27224e-18	3.18417e-18	2.97959e-18	3.02572e-18	3.03239e-18	3.73625e-18	4.3435e-18	3.8853e-18	3.94624e-18	5.24081e-18	4.12936e-18	4.82473e-18	6.43794e-18	8.11902e-18	7.82061e-18	1.08003e-17	1.54035e-17	1.23229e-17	7.42312e-18	1.26178e-17	2.36757e-17	2.58009e-17	1.82303e-17	2.09791e-17
4.10739e-17	1.69607e-17	6.85461e-18	3.85202e-18	5.71805e-18	7.83115e-18	6.94539e-18	4.66122e-18	4.34073e-18	5.50674e-18	5.29134e-18	4.15772e-18	4.35088e-18	4.82565e-18	4.18588e-18	3.99564e-18	4.38407e-18	4.00448e-18	3.84324e-18	4.08059e-18	3.80932e-18	3.81531e-18	3.94872e-18	3.64781e-18	3.63903e-18	3.44204e-18	3.26707e-18	3.19104e-18	2.98986e-18	3.02154e-18	3.00007e-18	3.69542e-18	4.35357e-18	3.90596e-18	3.91095e-18	5.27837e-18	4.12532e-18	4.79232e-18	6.49142e-18	8.21318e-18	7.91526e-18	1.08813e-17	1.51027e-17	1.17473e-17	7.07411e-18	1.26093e-17	2.40322e-17	2.6422e-17	1.84315e-17	2.02223e-17
4.09466e-17	1.69081e-17	6.83303e-18	3.83984e-18	5.7003e-18	7.80705e-18	6.92394e-18	4.64672e-18	4.3272e-18	5.48956e-18	5.27473e-18	4.14447e-18	4.33729e-18	4.81086e-18	4.17349e-18	3.98421e-18	4.3713e-18	3.99284e-18	3.83226e-18	4.0664e-18	3.79483e-18	3.80358e-18	3.9371e-18	3.63019e-18	3.62279e-18	3.43823e-18	3.27901e-18	3.22381e-18	3.02965e-18	3.04681e-18	2.98906e-18	3.6535e-18	4.34835e-18	3.93546e-18	3.89277e-18	5.29277e-18	4.15246e-18	4.77523e-18	6.55325e-18	8.27841e-18	7.96291e-18	1.08391e-17	1.46545e-17	1.12245e-17	6.90725e-18	1.26311e-17	2.42679e-17	2.70325e-17	1.8809e-17	1.95563e-17
4.07894e-17	1.6843e-17	6.80635e-18	3.82472e-18	5.67828e-18	7.77716e-18	6.89725e-18	4.62856e-18	4.3102e-18	5.46808e-18	5.2541e-18	4.1281e-18	4.32059e-18	4.79254e-18	4.15808e-18	3.97027e-18	4.35607e-18	3.97881e-18	3.82013e-18	4.05162e-18	3.77641e-18	3.78927e-18	3.9198e-18	3.60819e-18	3.61073e-18	3.44924e-18	3.32055e-18	3.30139e-18	3.12039e-18	3.12257e-18	3.01399e-18	3.60956e-18	4.3187e-18	3.98152e-18	3.90355e-18	5.27043e-18	4.23327e-18	4.78439e-18	6.63238e-18	8.2995e-18	7.93576e-18	1.05938e-17	1.39527e-17	1.07783e-17	7.04051e-18	1.27074e-17	2.43156e-17	2.7649e-17	1.94946e-17	1.90282e-17
4.06149e-17	1.67708e-17	6.77675e-18	3.80792e-18	5.65381e-18	7.74392e-18	6.86754e-18	4.60832e-18	4.29125e-18	5.44417e-18	5.23117e-18	4.10994e-18	4.30206e-18	4.77219e-18	4.14091e-18	3.95478e-18	4.33928e-18	3.96329e-18	3.807e-18	4.0361e-18	3.75596e-18	3.77343e-18	3.89972e-18	3.5841e-18	3.59992e-18	3.46548e-18	3.37284e-18	3.39526e-18	3.22973e-18	3.21705e-18	3.05271e-18	3.56499e-18	4.27865e-18	4.03266e-18	3.92536e-18	5.2322e-18	4.3338e-18	4.8033e-18	6.71563e-18	8.30006e-18	7.87647e-18	1.02672e-17	1.31577e-17	1.03715e-17	7.29434e-18	1.28021e-17	2.42792e-17	2.8249e-17	2.02896e-17	1.85651e-17
4.04316e-17	1.6695e-17	6.74569e-18	3.7903e-18	5.62811e-18	7.709e-18	6.83634e-18	4.58709e-18	4.27137e-18	5.41908e-18	5.20712e-18	4.0909e-18	4.28261e-18	4.75079e-18	4.12281e-18	3.93839e-18	4.3215e-18	3.94688e-18	3.79299e-18	4.01972e-18	3.73482e-18	3.75677e-18	3.8788e-18	3.55949e-18	3.58843e-18	3.4805e-18	3.42321e-18	3.48627e-18	3.33595e-18	3.30895e-18	3.09036e-18	3.52074e-18	4.23764e-18	4.0812e-18	3.94615e-18	5.19215e-18	4.43125e-18	4.82088e-18	6.79421e-18	8.29604e-18	7.81373e-18	9.941e-18	1.23774e-17	9.97877e-18	7.54803e-18	1.28911e-17	2.42285e-17	2.88178e-17	2.10606e-17	1.81178e-17
4.02408e-17	1.6616e-17	6.71338e-18	3.772e-18	5.60137e-18	7.67263e-18	6.80387e-18	4.56502e-18	4.25071e-18	5.393e-18	5.18211e-18	4.07112e-18	4.26236e-18	4.7285e-18	4.10393e-18	3.92121e-18	4.30285e-18	3.92967e-18	3.77815e-18	4.00253e-18	3.71314e-18	3.73939e-18	3.85728e-18	3.53454e-18	3.57609e-18	3.49371e-18	3.47045e-18	3.57259e-18	3.43695e-18	3.39617e-18	3.12548e-18	3.47691e-18	4.19666e-18	4.12642e-18	3.96473e-18	5.15175e-18	4.52342e-18	4.83606e-18	6.86738e-18	8.2892e-18	7.75057e-18	9.62362e-18	1.16222e-17	9.59738e-18	7.78939e-18	1.29721e-17	2.4171e-17	2.93546e-17	2.17949e-17	1.7681e-17
4.00427e-17	1.6534e-17	6.67989e-18	3.75303e-18	5.57363e-18	7.63489e-18	6.77019e-18	4.54215e-18	4.22932e-18	5.36598e-18	5.15619e-18	4.05063e-18	4.24134e-18	4.70536e-18	4.08428e-18	3.90327e-18	4.28336e-18	3.9117e-18	3.76252e-18	3.98455e-18	3.69094e-18	3.72133e-18	3.8352e-18	3.50926e-18	3.56293e-18	3.50516e-18	3.51465e-18	3.65436e-18	3.53289e-18	3.47887e-18	3.15814e-18	3.43349e-18	4.15572e-18	4.16846e-18	3.98119e-18	5.11103e-18	4.61048e-18	4.84894e-18	6.93531e-18	8.27964e-18	7.68701e-18	9.31481e-18	1.08914e-17	9.22699e-18	8.01883e-18	1.30453e-17	2.4107e-17	2.98606e-17	2.24935e-17	1.72543e-17
3.98378e-17	1.64493e-17	6.64528e-18	3.73344e-18	5.54494e-18	7.59584e-18	6.73536e-18	4.51852e-18	4.20721e-18	5.33805e-18	5.1294e-18	4.02946e-18	4.2196e-18	4.68141e-18	4.06392e-18	3.88461e-18	4.26307e-18	3.89301e-18	3.74613e-18	3.96582e-18	3.66826e-18	3.70262e-18	3.81257e-18	3.48368e-18	3.54899e-18	3.51492e-18	3.55591e-18	3.73172e-18	3.62393e-18	3.55719e-18	3.18844e-18	3.39048e-18	4.11485e-18	4.2074e-18	3.99559e-18	5.07002e-18	4.69259e-18	4.85958e-18	6.99818e-18	8.26748e-18	7.62311e-18	9.01435e-18	1.01844e-17	8.86731e-18	8.2367e-18	1.31112e-17	2.40368e-17	3.03367e-17	2.31576e-17	1.68377e-17
3.96264e-17	1.63618e-17	6.60959e-18	3.71325e-18	5.51535e-18	7.55555e-18	6.69943e-18	4.49416e-18	4.18444e-18	5.30927e-18	5.10179e-18	4.00765e-18	4.19717e-18	4.65668e-18	4.04287e-18	3.86526e-18	4.24202e-18	3.87363e-18	3.72902e-18	3.94639e-18	3.64513e-18	3.68329e-18	3.78944e-18	3.45782e-18	3.53431e-18	3.52305e-18	3.59434e-18	3.80481e-18	3.71023e-18	3.63127e-18	3.21644e-18	3.34788e-18	4.07405e-18	4.24337e-18	4.00802e-18	5.02874e-18	4.76991e-18	4.86809e-18	7.05617e-18	8.25281e-18	7.55889e-18	8.72204e-18	9.50045e-18	8.51808e-18	8.44337e-18	1.31698e-17	2.39606e-17	3.07839e-17	2.37883e-17	1.64307e-17
3.94087e-17	1.62718e-17	6.57289e-18	3.69249e-18	5.48491e-18	7.51408e-18	6.66247e-18	4.46911e-18	4.16102e-18	5.27967e-18	5.0734e-18	3.98522e-18	4.17409e-18	4.63123e-18	4.02117e-18	3.84527e-18	4.22025e-18	3.8536e-18	3.71122e-18	3.92627e-18	3.62157e-18	3.66337e-18	3.76582e-18	3.43171e-18	3.51891e-18	3.52961e-18	3.63003e-18	3.87378e-18	3.79193e-18	3.70125e-18	3.24224e-18	3.3057e-18	4.03334e-18	4.27646e-18	4.01854e-18	4.98723e-18	4.84259e-18	4.87453e-18	7.10943e-18	8.23574e-18	7.49439e-18	8.43766e-18	8.83902e-18	8.179e-18	8.6392e-18	1.32215e-17	2.38788e-17	3.12031e-17	2.43866e-17	1.60333e-17
3.91852e-17	1.61794e-17	6.53522e-18	3.6712e-18	5.45365e-18	7.47148e-18	6.62451e-18	4.44342e-18	4.13701e-18	5.24931e-18	5.04426e-18	3.96222e-18	4.15038e-18	4.60508e-18	3.99885e-18	3.82465e-18	4.1978e-18	3.83295e-18	3.69276e-18	3.90551e-18	3.5976e-18	3.6429e-18	3.74175e-18	3.40535e-18	3.50284e-18	3.53466e-18	3.66307e-18	3.93875e-18	3.86919e-18	3.76726e-18	3.26589e-18	3.26393e-18	3.99272e-18	4.30676e-18	4.02723e-18	4.9455e-18	4.9108e-18	4.87898e-18	7.15814e-18	8.21637e-18	7.42966e-18	8.16102e-18	8.19944e-18	7.84983e-18	8.82452e-18	1.32665e-17	2.37914e-17	3.15954e-17	2.49535e-17	1.56452e-17
3.89558e-17	1.60845e-17	6.49657e-18	3.64936e-18	5.42157e-18	7.42775e-18	6.58556e-18	4.41706e-18	4.11238e-18	5.21816e-18	5.01437e-18	3.93864e-18	4.12605e-18	4.57822e-18	3.9759e-18	3.80341e-18	4.17465e-18	3.81167e-18	3.67365e-18	3.8841e-18	3.57322e-18	3.62185e-18	3.71721e-18	3.37875e-18	3.48612e-18	3.53822e-18	3.69346e-18	3.99971e-18	3.942e-18	3.82935e-18	3.28752e-18	3.22263e-18	3.95213e-18	4.33425e-18	4.03417e-18	4.90353e-18	4.97463e-18	4.88145e-18	7.20213e-18	8.19455e-18	7.3648e-18	7.89212e-18	7.5821e-18	7.53203e-18	9.00116e-18	1.33053e-17	2.36977e-17	3.19595e-17	2.54893e-17	1.52672e-17
3.87126e-17	1.5984e-17	6.45565e-18	3.62626e-18	5.38759e-18	7.3814e-18	6.54428e-18	4.38914e-18	4.08631e-18	5.18517e-18	4.98272e-18	3.91369e-18	4.10025e-18	4.54971e-18	3.95149e-18	3.78073e-18	4.14995e-18	3.78896e-18	3.65307e-18	3.86137e-18	3.54786e-18	3.59953e-18	3.6913e-18	3.35154e-18	3.46857e-18	3.53948e-18	3.71931e-18	4.0536e-18	4.00748e-18	3.88609e-18	3.30791e-18	3.18322e-18	3.90986e-18	4.35639e-18	4.03994e-18	4.86018e-18	5.03357e-18	4.88072e-18	7.23514e-18	8.16536e-18	7.30175e-18	7.63478e-18	7.00703e-18	7.26184e-18	9.20008e-18	1.33436e-17	2.35713e-17	3.22559e-17	2.59799e-17	1.49208e-17
3.841e-17	1.58588e-17	6.40477e-18	3.59758e-18	5.3453e-18	7.32356e-18	6.49278e-18	4.35438e-18	4.05385e-18	5.14408e-18	4.94333e-18	3.88277e-18	4.06806e-18	4.51395e-18	3.92065e-18	3.75188e-18	4.11867e-18	3.76014e-18	3.62632e-18	3.83323e-18	3.51807e-18	3.57162e-18	3.65877e-18	3.32151e-18	3.4491e-18	3.53361e-18	3.7294e-18	4.08235e-18	4.04846e-18	3.92871e-18	3.33124e-18	3.15375e-18	3.85609e-18	4.35814e-18	4.04747e-18	4.80886e-18	5.08392e-18	4.86934e-18	7.22041e-18	8.10001e-18	7.25143e-18	7.41197e-18	6.59214e-18	7.24839e-18	9.59764e-18	1.34134e-17	2.3261e-17	3.22523e-17	2.63385e-17	1.47303e-17
3.80003e-17	1.56892e-17	6.33596e-18	3.55887e-18	5.28807e-18	7.24508e-18	6.42291e-18	4.3073e-18	4.0099e-18	5.08839e-18	4.88998e-18	3.84111e-18	4.02436e-18	4.46513e-18	3.87826e-18	3.71191e-18	4.07559e-18	3.72033e-18	3.58849e-18	3.79548e-18	3.48032e-18	3.53368e-18	3.61419e-18	3.28636e-18	3.42656e-18	3.51558e-18	3.71209e-18	4.0672e-18	4.04714e-18	3.94807e-18	3.36184e-18	3.14256e-18	3.78063e-18	4.32391e-18	4.05982e-18	4.74275e-18	5.12182e-18	4.83962e-18	7.11983e-18	7.96869e-18	7.22512e-18	7.24745e-18	6.45965e-18	7.70848e-18	1.03766e-17	1.35474e-17	2.26101e-17	3.17079e-17	2.64757e-17	1.48249e-17
3.75459e-17	1.55011e-17	6.25968e-18	3.51599e-18	5.22462e-18	7.158e-18	6.34538e-18	4.2551e-18	3.96118e-18	5.02664e-18	4.83084e-18	3.79498e-18	3.97587e-18	4.41088e-18	3.83105e-18	3.66732e-18	4.02756e-18	3.67593e-18	3.54601e-18	3.75366e-18	3.43927e-18	3.49157e-18	3.56468e-18	3.24911e-18	3.4025e-18	3.49204e-18	3.68272e-18	4.03282e-18	4.02696e-18	3.9563e-18	3.39422e-18	3.13879e-18	3.69676e-18	4.27418e-18	4.07315e-18	4.67078e-18	5.15259e-18	4.80173e-18	6.98328e-18	7.81038e-18	7.20821e-18	7.1099e-18	6.44932e-18	8.35961e-18	1.13e-17	1.37034e-17	2.18229e-17	3.09377e-17	2.65101e-17	1.50362e-17
3.70909e-17	1.53127e-17	6.18331e-18	3.47306e-18	5.16107e-18	7.07081e-18	6.26776e-18	4.20283e-18	3.9124e-18	4.96481e-18	4.77164e-18	3.74879e-18	3.92732e-18	4.35657e-18	3.78378e-18	3.62263e-18	3.97942e-18	3.63144e-18	3.50343e-18	3.71169e-18	3.39821e-18	3.44938e-18	3.51527e-18	3.21189e-18	3.37803e-18	3.46767e-18	3.65205e-18	3.99654e-18	4.00445e-18	3.96196e-18	3.42457e-18	3.13482e-18	3.61379e-18	4.22335e-18	4.08481e-18	4.59922e-18	5.17999e-18	4.76283e-18	6.84585e-18	7.65249e-18	7.1904e-18	6.97722e-18	6.44846e-18	9.00329e-18	1.22014e-17	1.38516e-17	2.10431e-17	3.01632e-17	2.65253e-17	1.52462e-17
3.66399e-17	1.5126e-17	6.10762e-18	3.43051e-18	5.09809e-18	6.98438e-18	6.19084e-18	4.15104e-18	3.86407e-18	4.90356e-18	4.71296e-18	3.70301e-18	3.8792e-18	4.30274e-18	3.73694e-18	3.57835e-18	3.93169e-18	3.58733e-18	3.4612e-18	3.66998e-18	3.35749e-18	3.40756e-18	3.46646e-18	3.17494e-18	3.35328e-18	3.44299e-18	3.62123e-18	3.96021e-18	3.98136e-18	3.966e-18	3.45255e-18	3.12988e-18	3.53266e-18	4.17293e-18	4.09458e-18	4.52872e-18	5.20451e-18	4.72371e-18	6.71117e-18	7.49784e-18	7.17071e-18	6.84705e-18	6.44533e-18	9.61947e-18	1.30644e-17	1.39894e-17	2.02852e-17	2.94072e-17	2.65305e-17	1.54428e-17
3.61928e-17	1.4941e-17	6.0326e-18	3.38835e-18	5.03567e-18	6.89872e-18	6.11461e-18	4.09973e-18	3.81619e-18	4.84286e-18	4.65482e-18	3.65764e-18	3.83151e-18	4.24942e-18	3.69054e-18	3.53446e-18	3.88435e-18	3.54361e-18	3.41933e-18	3.62854e-18	3.31711e-18	3.3661e-18	3.41827e-18	3.13825e-18	3.32826e-18	3.41801e-18	3.59029e-18	3.92384e-18	3.95773e-18	3.96847e-18	3.47825e-18	3.12402e-18	3.45334e-18	4.12293e-18	4.10251e-18	4.45927e-18	5.22625e-18	4.68438e-18	6.57917e-18	7.34634e-18	7.1492e-18	6.71936e-18	6.44002e-18	1.0209e-17	1.38902e-17	1.41169e-17	1.95487e-17	2.86692e-17	2.65261e-17	1.56264e-17
3.57497e-17	1.47576e-17	5.95827e-18	3.34656e-18	4.97381e-18	6.81384e-18	6.03908e-18	4.04889e-18	3.76875e-18	4.78273e-18	4.59722e-18	3.61268e-18	3.78426e-18	4.1966e-18	3.64457e-18	3.49097e-18	3.83741e-18	3.50028e-18	3.37782e-18	3.58737e-18	3.27707e-18	3.325e-18	3.37067e-18	3.10183e-18	3.30301e-18	3.39276e-18	3.55924e-18	3.88744e-18	3.93357e-18	3.96943e-18	3.50174e-18	3.11726e-18	3.37578e-18	4.07334e-18	4.10869e-18	4.39085e-18	5.24532e-18	4.64486e-18	6.44982e-18	7.19795e-18	7.12597e-18	6.5941e-18	6.43262e-18	1.07726e-17	1.468e-17	1.42346e-17	1.8833e-17	2.79488e-17	2.65123e-17	1.57976e-17
3.53106e-17	1.45758e-17	5.88462e-18	3.30517e-18	4.91251e-18	6.72974e-18	5.96424e-18	3.99853e-18	3.72177e-18	4.72317e-18	4.54015e-18	3.56813e-18	3.73744e-18	4.14427e-18	3.59905e-18	3.44787e-18	3.79088e-18	3.45733e-18	3.33667e-18	3.54647e-18	3.23738e-18	3.28427e-18	3.32367e-18	3.06567e-18	3.27753e-18	3.36725e-18	3.5281e-18	3.85104e-18	3.90893e-18	3.96895e-18	3.5231e-18	3.10965e-18	3.29994e-18	4.02418e-18	4.11317e-18	4.32345e-18	5.26179e-18	4.60519e-18	6.32304e-18	7.05258e-18	7.10107e-18	6.47121e-18	6.42321e-18	1.13112e-17	1.54347e-17	1.43428e-17	1.81376e-17	2.72457e-17	2.64897e-17	1.59568e-17
3.48754e-17	1.43958e-17	5.81166e-18	3.26415e-18	4.85177e-18	6.64641e-18	5.89011e-18	3.94865e-18	3.67523e-18	4.66417e-18	4.48362e-18	3.52398e-18	3.69106e-18	4.09245e-18	3.55395e-18	3.40517e-18	3.74476e-18	3.41478e-18	3.29589e-18	3.50585e-18	3.19803e-18	3.24391e-18	3.27726e-18	3.02979e-18	3.25185e-18	3.34151e-18	3.49687e-18	3.81463e-18	3.88383e-18	3.96707e-18	3.5424e-18	3.10122e-18	3.22578e-18	3.97543e-18	4.11603e-18	4.25705e-18	5.27578e-18	4.56537e-18	6.1988e-18	6.91019e-18	7.07458e-18	6.35065e-18	6.41187e-18	1.18254e-17	1.61556e-17	1.44419e-17	1.74619e-17	2.65594e-17	2.64585e-17	1.61042e-17
3.44443e-17	1.42174e-17	5.73937e-18	3.22353e-18	4.7916e-18	6.56386e-18	5.81668e-18	3.89924e-18	3.62913e-18	4.60573e-18	4.42763e-18	3.48025e-18	3.64511e-18	4.04112e-18	3.5093e-18	3.36287e-18	3.69904e-18	3.37261e-18	3.25548e-18	3.46552e-18	3.15902e-18	3.20392e-18	3.23143e-18	2.99418e-18	3.22598e-18	3.31555e-18	3.46558e-18	3.77825e-18	3.85829e-18	3.96386e-18	3.55972e-18	3.092e-18	3.15328e-18	3.92711e-18	4.11731e-18	4.19164e-18	5.28737e-18	4.52543e-18	6.07703e-18	6.77071e-18	7.04659e-18	6.23237e-18	6.39869e-18	1.23161e-17	1.68435e-17	1.4532e-17	1.68055e-17	2.58894e-17	2.64191e-17	1.62404e-17
3.40171e-17	1.40406e-17	5.66776e-18	3.18328e-18	4.73198e-18	6.48207e-18	5.74393e-18	3.85029e-18	3.58348e-18	4.54785e-18	4.37216e-18	3.43692e-18	3.59959e-18	3.99028e-18	3.46507e-18	3.32097e-18	3.65372e-18	3.33083e-18	3.21542e-18	3.42547e-18	3.12036e-18	3.16429e-18	3.18617e-18	2.95885e-18	3.19993e-18	3.28937e-18	3.4342e-18	3.74184e-18	3.83229e-18	3.9593e-18	3.57508e-18	3.08204e-18	3.08238e-18	3.87919e-18	4.11705e-18	4.12722e-18	5.2966e-18	4.48537e-18	5.95766e-18	6.63412e-18	7.01725e-18	6.11647e-18	6.38384e-18	1.27839e-17	1.74994e-17	1.46136e-17	1.61679e-17	2.52355e-17	2.63716e-17	1.63656e-17
3.35883e-17	1.38632e-17	5.59591e-18	3.14289e-18	4.67215e-18	6.39999e-18	5.67094e-18	3.8012e-18	3.53768e-18	4.48979e-18	4.31651e-18	3.39343e-18	3.5539e-18	3.93926e-18	3.42069e-18	3.27886e-18	3.60814e-18	3.28885e-18	3.1751e-18	3.38503e-18	3.0816e-18	3.12444e-18	3.14108e-18	2.9235e-18	3.17303e-18	3.26168e-18	3.40066e-18	3.70245e-18	3.80234e-18	3.94989e-18	3.58623e-18	3.0712e-18	3.01338e-18	3.82973e-18	4.11348e-18	4.06474e-18	5.30092e-18	4.44452e-18	5.83892e-18	6.50326e-18	6.99346e-18	6.01077e-18	6.37499e-18	1.32256e-17	1.81122e-17	1.4682e-17	1.55494e-17	2.45914e-17	2.63049e-17	1.64771e-17
3.31132e-17	1.36667e-17	5.51638e-18	3.09821e-18	4.60582e-18	6.30899e-18	5.59011e-18	3.7469e-18	3.48703e-18	4.42555e-18	4.25491e-18	3.34521e-18	3.50313e-18	3.88272e-18	3.37144e-18	3.23182e-18	3.55697e-18	3.24193e-18	3.12956e-18	3.33879e-18	3.03919e-18	3.07977e-18	3.09283e-18	2.88581e-18	3.1398e-18	3.22186e-18	3.3479e-18	3.63581e-18	3.73981e-18	3.90668e-18	3.57417e-18	3.05834e-18	2.94876e-18	3.76295e-18	4.0917e-18	4.01208e-18	5.27893e-18	4.39717e-18	5.70668e-18	6.4017e-18	7.03102e-18	5.97961e-18	6.43401e-18	1.361e-17	1.85857e-17	1.46986e-17	1.49576e-17	2.39102e-17	2.61253e-17	1.6549e-17
3.25371e-17	1.34284e-17	5.42012e-18	3.04414e-18	4.52536e-18	6.19856e-18	5.4922e-18	3.68123e-18	3.42579e-18	4.34785e-18	4.18037e-18	3.2867e-18	3.44131e-18	3.8141e-18	3.3116e-18	3.17403e-18	3.49371e-18	3.18431e-18	3.07271e-18	3.28013e-18	2.98881e-18	3.02464e-18	3.03738e-18	2.84291e-18	3.09351e-18	3.15697e-18	3.25516e-18	3.51235e-18	3.60982e-18	3.79438e-18	3.51578e-18	3.04204e-18	2.89157e-18	3.65963e-18	4.03356e-18	3.97885e-18	5.20454e-18	4.33638e-18	5.54373e-18	6.35816e-18	7.19785e-18	6.10134e-18	6.63625e-18	1.38994e-17	1.88023e-17	1.46161e-17	1.44014e-17	2.31351e-17	2.57188e-17	1.655e-17
3.19224e-17	1.31742e-17	5.31749e-18	2.98649e-18	4.4395e-18	6.08071e-18	5.38778e-18	3.61125e-18	3.36051e-18	4.26501e-18	4.10088e-18	3.22425e-18	3.37528e-18	3.74088e-18	3.24771e-18	3.11213e-18	3.42578e-18	3.12259e-18	3.0115e-18	3.21661e-18	2.9354e-18	2.96548e-18	2.97934e-18	2.79807e-18	3.04188e-18	3.08184e-18	3.14622e-18	3.36589e-18	3.4523e-18	3.65343e-18	3.43765e-18	3.02397e-18	2.83824e-18	3.54176e-18	3.95993e-18	3.95403e-18	5.10775e-18	4.27013e-18	5.36965e-18	6.33968e-18	7.4164e-18	6.28629e-18	6.89571e-18	1.41383e-17	1.88984e-17	1.44892e-17	1.38695e-17	2.23304e-17	2.52165e-17	1.65167e-17
3.13149e-17	1.2923e-17	5.21605e-18	2.92952e-18	4.35465e-18	5.96425e-18	5.28459e-18	3.54208e-18	3.296e-18	4.18315e-18	4.02233e-18	3.16253e-18	3.31002e-18	3.66853e-18	3.18459e-18	3.05097e-18	3.35864e-18	3.06159e-18	2.95101e-18	3.15378e-18	2.88259e-18	2.90702e-18	2.92208e-18	2.75368e-18	2.99054e-18	3.00734e-18	3.03848e-18	3.22123e-18	3.29649e-18	3.51346e-18	3.35925e-18	3.00539e-18	2.78618e-18	3.42542e-18	3.88611e-18	3.92956e-18	5.01055e-18	4.20426e-18	5.19874e-18	6.32211e-18	7.62992e-18	6.46876e-18	7.1494e-18	1.436e-17	1.89741e-17	1.43578e-17	1.33535e-17	2.15432e-17	2.47144e-17	1.6476e-17
3.07191e-17	1.26766e-17	5.11659e-18	2.87365e-18	4.27144e-18	5.85005e-18	5.18341e-18	3.47427e-18	3.23275e-18	4.10289e-18	3.94531e-18	3.10201e-18	3.24605e-18	3.5976e-18	3.12271e-18	2.99102e-18	3.29284e-18	3.0018e-18	2.89174e-18	3.09219e-18	2.83075e-18	2.84972e-18	2.86594e-18	2.70998e-18	2.94007e-18	2.93457e-18	2.93371e-18	3.08086e-18	3.14538e-18	3.37752e-18	3.28261e-18	2.98645e-18	2.73509e-18	3.31223e-18	3.81369e-18	3.90462e-18	4.91523e-18	4.13937e-18	5.03242e-18	6.30297e-18	7.83271e-18	6.64208e-18	7.39103e-18	1.45683e-17	1.90402e-17	1.42263e-17	1.28522e-17	2.0778e-17	2.42224e-17	1.64311e-17
3.01349e-17	1.24351e-17	5.01905e-18	2.81887e-18	4.18985e-18	5.73807e-18	5.08419e-18	3.40777e-18	3.17074e-18	4.0242e-18	3.86979e-18	3.04267e-18	3.18333e-18	3.52807e-18	3.06206e-18	2.93226e-18	3.22834e-18	2.94319e-18	2.83368e-18	3.03183e-18	2.77985e-18	2.79357e-18	2.8109e-18	2.66697e-18	2.89046e-18	2.8635e-18	2.83184e-18	2.94467e-18	2.99883e-18	3.24548e-18	3.20769e-18	2.96716e-18	2.68496e-18	3.20214e-18	3.74265e-18	3.87924e-18	4.82175e-18	4.07547e-18	4.87057e-18	6.28231e-18	8.02512e-18	6.80655e-18	7.62097e-18	1.47636e-17	1.90971e-17	1.40947e-17	1.23652e-17	2.00341e-17	2.37403e-17	1.63821e-17
2.95619e-17	1.21982e-17	4.9234e-18	2.76515e-18	4.10984e-18	5.62827e-18	4.98691e-18	3.34257e-18	3.10993e-18	3.94703e-18	3.79574e-18	2.98448e-18	3.12184e-18	3.4599e-18	3.00259e-18	2.87468e-18	3.16512e-18	2.88574e-18	2.7768e-18	2.97266e-18	2.72988e-18	2.73854e-18	2.75693e-18	2.62463e-18	2.84168e-18	2.79409e-18	2.7328e-18	2.81256e-18	2.85672e-18	3.11726e-18	3.13445e-18	2.94754e-18	2.63575e-18	3.09504e-18	3.67294e-18	3.85344e-18	4.73008e-18	4.01252e-18	4.71307e-18	6.26021e-18	8.20745e-18	6.96242e-18	7.83958e-18	1.49464e-17	1.91451e-17	1.39631e-17	1.18921e-17	1.93112e-17	2.3268e-17	1.63291e-17
2.9e-17	1.19658e-17	4.8296e-18	2.71247e-18	4.03139e-18	5.52061e-18	4.89152e-18	3.27863e-18	3.05031e-18	3.87138e-18	3.72313e-18	2.92742e-18	3.06156e-18	3.39306e-18	2.94431e-18	2.81824e-18	3.10316e-18	2.82943e-18	2.72107e-18	2.91466e-18	2.68082e-18	2.68461e-18	2.70401e-18	2.58296e-18	2.79374e-18	2.72629e-18	2.63651e-18	2.68442e-18	2.71895e-18	2.99275e-18	3.06285e-18	2.92763e-18	2.58747e-18	2.99087e-18	3.60456e-18	3.82725e-18	4.64019e-18	3.95051e-18	4.55983e-18	6.23673e-18	8.38005e-18	7.10999e-18	8.04721e-18	1.5117e-17	1.91845e-17	1.38314e-17	1.14325e-17	1.86085e-17	2.28051e-17	1.62723e-17
2.8449e-17	1.1738e-17	4.73762e-18	2.6608e-18	3.95445e-18	5.41504e-18	4.79798e-18	3.21594e-18	2.99185e-18	3.79719e-18	3.65193e-18	2.87147e-18	3.00246e-18	3.32754e-18	2.88716e-18	2.76293e-18	3.04243e-18	2.77424e-18	2.66648e-18	2.85781e-18	2.63266e-18	2.63175e-18	2.65213e-18	2.54193e-18	2.74661e-18	2.66008e-18	2.54291e-18	2.56014e-18	2.58538e-18	2.87186e-18	2.99286e-18	2.90742e-18	2.54008e-18	2.88956e-18	3.53747e-18	3.80069e-18	4.55202e-18	3.88945e-18	4.41072e-18	6.21193e-18	8.5432e-18	7.24951e-18	8.2442e-18	1.52758e-17	1.92157e-17	1.36999e-17	1.09862e-17	1.79257e-17	2.23516e-17	1.62119e-17
2.79086e-17	1.15146e-17	4.64742e-18	2.61014e-18	3.87901e-18	5.31152e-18	4.70625e-18	3.15447e-18	2.93452e-18	3.72445e-18	3.58211e-18	2.81661e-18	2.94451e-18	3.2633e-18	2.83115e-18	2.70871e-18	2.98291e-18	2.72014e-18	2.61299e-18	2.80209e-18	2.58538e-18	2.57996e-18	2.60126e-18	2.50155e-18	2.70028e-18	2.59541e-18	2.45192e-18	2.43962e-18	2.45592e-18	2.75449e-18	2.92444e-18	2.88695e-18	2.49358e-18	2.79103e-18	3.47165e-18	3.77378e-18	4.46556e-18	3.82929e-18	4.26566e-18	6.18586e-18	8.69722e-18	7.38123e-18	8.43089e-18	1.54234e-17	1.9239e-17	1.35684e-17	1.05527e-17	1.72621e-17	2.19072e-17	1.61481e-17
2.73787e-17	1.12955e-17	4.55896e-18	2.56046e-18	3.80503e-18	5.21e-18	4.61631e-18	3.09419e-18	2.87832e-18	3.65312e-18	3.51365e-18	2.76281e-18	2.88771e-18	3.20032e-18	2.77624e-18	2.65558e-18	2.92456e-18	2.66711e-18	2.56059e-18	2.74746e-18	2.53895e-18	2.52919e-18	2.55137e-18	2.4618e-18	2.65473e-18	2.53226e-18	2.36348e-18	2.32276e-18	2.33044e-18	2.64056e-18	2.85755e-18	2.86623e-18	2.44794e-18	2.69521e-18	3.40708e-18	3.74656e-18	4.38077e-18	3.77005e-18	4.12453e-18	6.1586e-18	8.84239e-18	7.50541e-18	8.60761e-18	1.55599e-17	1.92545e-17	1.34371e-17	1.01318e-17	1.66174e-17	2.14718e-17	1.60809e-17
2.68553e-17	1.10791e-17	4.47161e-18	2.51139e-18	3.73197e-18	5.10976e-18	4.5275e-18	3.03466e-18	2.82282e-18	3.58269e-18	3.44604e-18	2.70967e-18	2.83162e-18	3.13816e-18	2.72205e-18	2.60315e-18	2.86697e-18	2.61476e-18	2.50892e-18	2.6935e-18	2.49297e-18	2.47908e-18	2.5022e-18	2.42226e-18	2.60938e-18	2.47018e-18	2.27761e-18	2.2101e-18	2.20939e-18	2.52968e-18	2.79102e-18	2.84432e-18	2.40348e-18	2.60197e-18	3.34259e-18	3.71892e-18	4.2979e-18	3.71257e-18	3.9886e-18	6.13151e-18	8.97778e-18	7.61892e-18	8.76591e-18	1.56715e-17	1.92507e-17	1.33035e-17	9.73021e-18	1.60034e-17	2.10561e-17	1.60141e-17
2.63035e-17	1.08511e-17	4.37956e-18	2.45966e-18	3.65491e-18	5.00412e-18	4.43395e-18	2.97197e-18	2.76437e-18	3.50854e-18	3.37481e-18	2.65357e-18	2.77257e-18	3.07287e-18	2.66517e-18	2.54806e-18	2.80627e-18	2.5597e-18	2.45485e-18	2.63616e-18	2.44353e-18	2.42627e-18	2.45125e-18	2.37895e-18	2.55872e-18	2.40542e-18	2.19511e-18	2.10762e-18	2.09781e-18	2.41915e-18	2.71399e-18	2.81225e-18	2.36334e-18	2.5106e-18	3.26745e-18	3.68984e-18	4.21962e-18	3.66509e-18	3.87058e-18	6.11719e-18	9.09205e-18	7.69026e-18	8.82364e-18	1.56235e-17	1.91148e-17	1.3145e-17	9.4145e-18	1.55377e-17	2.07636e-17	1.59798e-17
2.56777e-17	1.05926e-17	4.27525e-18	2.40095e-18	3.56745e-18	4.88434e-18	4.32798e-18	2.90097e-18	2.6982e-18	3.42459e-18	3.29408e-18	2.58975e-18	2.70573e-18	2.9993e-18	2.60116e-18	2.48593e-18	2.7374e-18	2.49744e-18	2.39428e-18	2.57019e-18	2.38556e-18	2.36637e-18	2.39527e-18	2.32667e-18	2.49556e-18	2.33304e-18	2.11705e-18	2.02314e-18	2.00231e-18	2.30542e-18	2.61228e-18	2.75827e-18	2.33164e-18	2.42022e-18	3.1676e-18	3.65798e-18	4.14941e-18	3.63838e-18	3.78715e-18	6.13209e-18	9.17028e-18	7.67807e-18	8.67301e-18	1.52394e-17	1.8699e-17	1.29315e-17	9.27205e-18	1.53739e-17	2.07299e-17	1.60203e-17
2.50242e-17	1.03227e-17	4.16637e-18	2.33966e-18	3.4761e-18	4.75932e-18	4.2174e-18	2.82689e-18	2.62916e-18	3.33702e-18	3.20981e-18	2.52306e-18	2.636e-18	2.92268e-18	2.53454e-18	2.42121e-18	2.6655e-18	2.43253e-18	2.33137e-18	2.50095e-18	2.32425e-18	2.30384e-18	2.33756e-18	2.27074e-18	2.42725e-18	2.25803e-18	2.04221e-18	1.94843e-18	1.9159e-18	2.19194e-18	2.50036e-18	2.69446e-18	2.30413e-18	2.33162e-18	3.05741e-18	3.62475e-18	4.08364e-18	3.62135e-18	3.72101e-18	6.15945e-18	9.22833e-18	7.62524e-18	8.42517e-18	1.47009e-17	1.81553e-17	1.2694e-17	9.21263e-18	1.53535e-17	2.08156e-17	1.60927e-17
2.43812e-17	1.00571e-17	4.05922e-18	2.27933e-18	3.3862e-18	4.63628e-18	4.10859e-18	2.75399e-18	2.56122e-18	3.25085e-18	3.12689e-18	2.45742e-18	2.5674e-18	2.8473e-18	2.469e-18	2.35755e-18	2.59476e-18	2.36867e-18	2.26953e-18	2.4328e-18	2.26381e-18	2.24232e-18	2.28081e-18	2.2155e-18	2.35981e-18	2.18447e-18	1.96958e-18	1.87678e-18	1.83284e-18	2.08154e-18	2.3901e-18	2.63072e-18	2.27732e-18	2.24542e-18	2.94862e-18	3.59133e-18	4.01931e-18	3.60497e-18	3.65801e-18	6.18553e-18	9.27917e-18	7.56682e-18	8.17096e-18	1.41567e-17	1.76082e-17	1.24573e-17	9.16249e-18	1.53465e-17	2.09067e-17	1.61616e-17
2.37534e-17	9.79791e-18	3.95463e-18	2.22045e-18	3.29845e-18	4.51619e-18	4.00237e-18	2.68283e-18	2.49491e-18	3.16674e-18	3.04595e-18	2.39336e-18	2.50044e-18	2.77372e-18	2.40503e-18	2.29544e-18	2.52575e-18	2.30636e-18	2.20918e-18	2.36633e-18	2.20483e-18	2.18231e-18	2.22537e-18	2.16153e-18	2.29404e-18	2.11287e-18	1.89899e-18	1.80717e-18	1.75227e-18	1.97453e-18	2.28308e-18	2.56839e-18	2.25072e-18	2.16165e-18	2.84282e-18	3.55789e-18	3.95599e-18	3.58796e-18	3.59615e-18	6.20853e-18	9.32479e-18	7.50778e-18	7.92302e-18	1.36272e-17	1.70749e-17	1.2225e-17	9.11131e-18	1.53349e-17	2.09875e-17	1.62224e-17
2.31409e-17	9.54493e-18	3.85256e-18	2.16299e-18	3.21283e-18	4.39901e-18	3.89873e-18	2.61339e-18	2.4302e-18	3.08466e-18	2.96698e-18	2.33086e-18	2.43511e-18	2.70192e-18	2.34262e-18	2.23484e-18	2.45843e-18	2.24557e-18	2.15032e-18	2.30152e-18	2.14728e-18	2.12377e-18	2.17123e-18	2.10882e-18	2.22992e-18	2.04321e-18	1.83037e-18	1.73954e-18	1.67411e-18	1.87084e-18	2.17926e-18	2.5075e-18	2.22433e-18	2.08026e-18	2.73999e-18	3.52446e-18	3.89364e-18	3.57033e-18	3.53533e-18	6.22848e-18	9.36543e-18	7.44831e-18	7.68157e-18	1.31128e-17	1.65556e-17	1.19972e-17	9.05885e-18	1.53184e-17	2.10579e-17	1.62752e-17
2.25431e-17	9.29807e-18	3.75296e-18	2.10692e-18	3.12929e-18	4.28467e-18	3.7976e-18	2.54564e-18	2.36706e-18	3.00457e-18	2.88991e-18	2.26987e-18	2.37137e-18	2.63186e-18	2.28171e-18	2.17573e-18	2.39277e-18	2.18626e-18	2.09291e-18	2.23832e-18	2.09113e-18	2.06668e-18	2.11835e-18	2.05735e-18	2.16742e-18	1.97544e-18	1.76367e-18	1.67382e-18	1.59828e-18	1.77036e-18	2.07856e-18	2.448e-18	2.19815e-18	2.00118e-18	2.64004e-18	3.49104e-18	3.83227e-18	3.55211e-18	3.47555e-18	6.2455e-18	9.40126e-18	7.38846e-18	7.44646e-18	1.2613e-17	1.60499e-17	1.17736e-17	9.00517e-18	1.52971e-17	2.11183e-17	1.63204e-17
2.19598e-17	9.05719e-18	3.65577e-18	2.05221e-18	3.04777e-18	4.17311e-18	3.69892e-18	2.47952e-18	2.30546e-18	2.92643e-18	2.81472e-18	2.21037e-18	2.30919e-18	2.5635e-18	2.22228e-18	2.11806e-18	2.32872e-18	2.12841e-18	2.03691e-18	2.17671e-18	2.03634e-18	2.01101e-18	2.0667e-18	2.00708e-18	2.1065e-18	1.90951e-18	1.69885e-18	1.60998e-18	1.52472e-18	1.67303e-18	1.9809e-18	2.38987e-18	2.17218e-18	1.92436e-18	2.5429e-18	3.45764e-18	3.77184e-18	3.53332e-18	3.41679e-18	6.25969e-18	9.43245e-18	7.32825e-18	7.21754e-18	1.21274e-17	1.55575e-17	1.15543e-17	8.95034e-18	1.52713e-17	2.1169e-17	1.63581e-17
2.13906e-17	8.82213e-18	3.56094e-18	1.99883e-18	2.96823e-18	4.06425e-18	3.60263e-18	2.41501e-18	2.24535e-18	2.85018e-18	2.74135e-18	2.15232e-18	2.24852e-18	2.4968e-18	2.1643e-18	2.06181e-18	2.26626e-18	2.07197e-18	1.98229e-18	2.11663e-18	1.98289e-18	1.9567e-18	2.01626e-18	1.95798e-18	2.04711e-18	1.84538e-18	1.63586e-18	1.54796e-18	1.45338e-18	1.57874e-18	1.88619e-18	2.33308e-18	2.14642e-18	1.84974e-18	2.4485e-18	3.42428e-18	3.71235e-18	3.51399e-18	3.35903e-18	6.27116e-18	9.45916e-18	7.26772e-18	6.99464e-18	1.16558e-17	1.5078e-17	1.13391e-17	8.89442e-18	1.5241e-17	2.12104e-17	1.63887e-17
2.08352e-17	8.59277e-18	3.4684e-18	1.94674e-18	2.89063e-18	3.95804e-18	3.50868e-18	2.35207e-18	2.1867e-18	2.77578e-18	2.66976e-18	2.09569e-18	2.18933e-18	2.43171e-18	2.10773e-18	2.00693e-18	2.20533e-18	2.01692e-18	1.92902e-18	2.05806e-18	1.93075e-18	1.90375e-18	1.967e-18	1.91003e-18	1.98923e-18	1.783e-18	1.57466e-18	1.48772e-18	1.3842e-18	1.48743e-18	1.79437e-18	2.27759e-18	2.12086e-18	1.77726e-18	2.35678e-18	3.39097e-18	3.65379e-18	3.49416e-18	3.30224e-18	6.27999e-18	9.48156e-18	7.20691e-18	6.77763e-18	1.11978e-17	1.46112e-17	1.1128e-17	8.83747e-18	1.52066e-17	2.12428e-17	1.64124e-17
2.02932e-17	8.36898e-18	3.3781e-18	1.89591e-18	2.81491e-18	3.85441e-18	3.41701e-18	2.29065e-18	2.12947e-18	2.7032e-18	2.59992e-18	2.04044e-18	2.13158e-18	2.36821e-18	2.05253e-18	1.95341e-18	2.14591e-18	1.96322e-18	1.87706e-18	2.00096e-18	1.87987e-18	1.8521e-18	1.91889e-18	1.86321e-18	1.93282e-18	1.72233e-18	1.51518e-18	1.4292e-18	1.31712e-18	1.39901e-18	1.70535e-18	2.22337e-18	2.09552e-18	1.70686e-18	2.26766e-18	3.35772e-18	3.59613e-18	3.47384e-18	3.24643e-18	6.2863e-18	9.4998e-18	7.14584e-18	6.56636e-18	1.07529e-17	1.41567e-17	1.09208e-17	8.77956e-18	1.51681e-17	2.12665e-17	1.64294e-17
1.97622e-17	8.1497e-18	3.28963e-18	1.84611e-18	2.74073e-18	3.75288e-18	3.3272e-18	2.23047e-18	2.07341e-18	2.63207e-18	2.53148e-18	1.98632e-18	2.07503e-18	2.30599e-18	1.99845e-18	1.90099e-18	2.08773e-18	1.91063e-18	1.82624e-18	1.94513e-18	1.82998e-18	1.80158e-18	1.87166e-18	1.81717e-18	1.87759e-18	1.66335e-18	1.45794e-18	1.37356e-18	1.25373e-18	1.315e-18	1.61983e-18	2.17038e-18	2.07058e-18	1.63917e-18	2.18105e-18	3.32359e-18	3.54078e-18	3.4532e-18	3.19181e-18	6.28813e-18	9.50932e-18	7.0814e-18	6.35933e-18	1.03238e-17	1.37217e-17	1.0726e-17	8.72638e-18	1.51305e-17	2.12918e-17	1.64544e-17
1.92207e-17	7.92614e-18	3.1994e-18	1.79531e-18	2.66509e-18	3.6494e-18	3.23563e-18	2.1691e-18	2.01623e-18	2.55954e-18	2.46168e-18	1.93118e-18	2.01751e-18	2.24259e-18	1.9433e-18	1.84769e-18	2.02866e-18	1.85719e-18	1.77506e-18	1.88896e-18	1.77861e-18	1.75061e-18	1.8229e-18	1.76899e-18	1.82119e-18	1.60635e-18	1.40802e-18	1.33193e-18	1.20954e-18	1.25043e-18	1.54509e-18	2.11824e-18	2.04783e-18	1.58041e-18	2.09668e-18	3.27973e-18	3.50112e-18	3.43351e-18	3.14078e-18	6.26615e-18	9.46551e-18	6.98362e-18	6.14359e-18	9.93727e-18	1.33779e-17	1.06228e-17	8.73163e-18	1.51397e-17	2.14123e-17	1.66236e-17
1.86398e-17	7.68631e-18	3.10255e-18	1.74075e-18	2.58394e-18	3.53843e-18	3.13739e-18	2.10322e-18	1.95485e-18	2.48167e-18	2.38674e-18	1.87208e-18	1.95611e-18	2.17465e-18	1.88411e-18	1.79076e-18	1.96575e-18	1.80021e-18	1.7215e-18	1.83027e-18	1.72237e-18	1.69707e-18	1.76935e-18	1.71464e-18	1.7604e-18	1.5517e-18	1.3724e-18	1.31964e-18	1.20581e-18	1.22593e-18	1.49111e-18	2.06648e-18	2.02972e-18	1.53919e-18	2.01418e-18	3.21396e-18	3.49547e-18	3.4165e-18	3.09661e-18	6.1939e-18	9.30726e-18	6.81148e-18	5.90145e-18	9.63047e-18	1.3223e-17	1.072e-17	8.86879e-18	1.52584e-17	2.17562e-17	1.71236e-17
1.80453e-17	7.4409e-18	3.00341e-18	1.68488e-18	2.50088e-18	3.42491e-18	3.03687e-18	2.03578e-18	1.89203e-18	2.40196e-18	2.31003e-18	1.81166e-18	1.89342e-18	2.10515e-18	1.82353e-18	1.73265e-18	1.90162e-18	1.74207e-18	1.66735e-18	1.77099e-18	1.66429e-18	1.64284e-18	1.71393e-18	1.65774e-18	1.69808e-18	1.49899e-18	1.34463e-18	1.32265e-18	1.22307e-18	1.22257e-18	1.44866e-18	2.0155e-18	2.01403e-18	1.50757e-18	1.93377e-18	3.13739e-18	3.50712e-18	3.40065e-18	3.05628e-18	6.09566e-18	9.09053e-18	6.60241e-18	5.64879e-18	9.36901e-18	1.31673e-17	1.09184e-17	9.07101e-18	1.54297e-17	2.22072e-17	1.77849e-17
1.74618e-17	7.20007e-18	2.90613e-18	1.63006e-18	2.41939e-18	3.31351e-18	2.93823e-18	1.9696e-18	1.83038e-18	2.32374e-18	2.23475e-18	1.75237e-18	1.83193e-18	2.03696e-18	1.76408e-18	1.67566e-18	1.83873e-18	1.68506e-18	1.61431e-18	1.71295e-18	1.60723e-18	1.58972e-18	1.65945e-18	1.60172e-18	1.63696e-18	1.44779e-18	1.31861e-18	1.32764e-18	1.24282e-18	1.22236e-18	1.40896e-18	1.96564e-18	1.99862e-18	1.47805e-18	1.85563e-18	3.06055e-18	3.52016e-18	3.38448e-18	3.01694e-18	5.99452e-18	8.86848e-18	6.39199e-18	5.40064e-18	9.12026e-18	1.31255e-17	1.11237e-17	9.27476e-18	1.55996e-17	2.2655e-17	1.84464e-17
1.68938e-17	6.96561e-18	2.81141e-18	1.57668e-18	2.34005e-18	3.20506e-18	2.84219e-18	1.90518e-18	1.77037e-18	2.24759e-18	2.16147e-18	1.69465e-18	1.77207e-18	1.97057e-18	1.70621e-18	1.62018e-18	1.77753e-18	1.62956e-18	1.56266e-18	1.65646e-18	1.55172e-18	1.538e-18	1.60638e-18	1.54719e-18	1.57753e-18	1.398e-18	1.29315e-18	1.33212e-18	1.26159e-18	1.22191e-18	1.37035e-18	1.91695e-18	1.98311e-18	1.44919e-18	1.77976e-18	2.9854e-18	3.53165e-18	3.36775e-18	2.97804e-18	5.89484e-18	8.65109e-18	6.18683e-18	5.15973e-18	8.87794e-18	1.30815e-17	1.13184e-17	9.46831e-18	1.57583e-17	2.30793e-17	1.90783e-17
1.63411e-17	6.73747e-18	2.71925e-18	1.52475e-18	2.26286e-18	3.09955e-18	2.74875e-18	1.84249e-18	1.71197e-18	2.1735e-18	2.09016e-18	1.6385e-18	1.71382e-18	1.90597e-18	1.6499e-18	1.5662e-18	1.71798e-18	1.57556e-18	1.5124e-18	1.6015e-18	1.49773e-18	1.48767e-18	1.55474e-18	1.49416e-18	1.51976e-18	1.34959e-18	1.2682e-18	1.33596e-18	1.27921e-18	1.22104e-18	1.33269e-18	1.8694e-18	1.96749e-18	1.4209e-18	1.7061e-18	2.91202e-18	3.54147e-18	3.35046e-18	2.93956e-18	5.79681e-18	8.4388e-18	5.98716e-18	4.92599e-18	8.64155e-18	1.30346e-17	1.15019e-17	9.65133e-18	1.59056e-17	2.34797e-17	1.968e-17
1.58033e-17	6.51548e-18	2.62958e-18	1.47422e-18	2.18775e-18	2.99688e-18	2.65783e-18	1.78149e-18	1.65516e-18	2.10141e-18	2.02078e-18	1.58387e-18	1.65715e-18	1.84312e-18	1.59511e-18	1.51369e-18	1.66006e-18	1.52302e-18	1.46348e-18	1.54802e-18	1.44524e-18	1.43871e-18	1.50448e-18	1.44258e-18	1.46362e-18	1.3025e-18	1.24373e-18	1.33919e-18	1.29573e-18	1.21979e-18	1.29597e-18	1.82298e-18	1.95176e-18	1.39317e-18	1.63459e-18	2.84035e-18	3.5497e-18	3.33266e-18	2.90148e-18	5.70042e-18	8.23147e-18	5.79285e-18	4.69926e-18	8.41096e-18	1.29849e-17	1.16745e-17	9.82416e-18	1.60418e-17	2.3857e-17	2.02524e-17
1.52801e-17	6.29949e-18	2.54233e-18	1.42507e-18	2.11468e-18	2.897e-18	2.56938e-18	1.72215e-18	1.59989e-18	2.03127e-18	1.95329e-18	1.53072e-18	1.60201e-18	1.78196e-18	1.54181e-18	1.46261e-18	1.60372e-18	1.47191e-18	1.41587e-18	1.496e-18	1.39419e-18	1.39106e-18	1.45556e-18	1.39243e-18	1.40906e-18	1.25672e-18	1.21974e-18	1.34184e-18	1.31118e-18	1.21815e-18	1.26018e-18	1.77765e-18	1.93594e-18	1.36599e-18	1.56518e-18	2.77037e-18	3.55637e-18	3.31435e-18	2.86381e-18	5.60563e-18	8.029e-18	5.60377e-18	4.47933e-18	8.18604e-18	1.29325e-17	1.18367e-17	9.98712e-18	1.61673e-17	2.42119e-17	2.07964e-17
1.4771e-17	6.08936e-18	2.45745e-18	1.37724e-18	2.0436e-18	2.79983e-18	2.48333e-18	1.66442e-18	1.54611e-18	1.96305e-18	1.88763e-18	1.47902e-18	1.54837e-18	1.72246e-18	1.48997e-18	1.41293e-18	1.54891e-18	1.4222e-18	1.36955e-18	1.4454e-18	1.34457e-18	1.34471e-18	1.40797e-18	1.34365e-18	1.35604e-18	1.2122e-18	1.19622e-18	1.34392e-18	1.3256e-18	1.21616e-18	1.22527e-18	1.73339e-18	1.92003e-18	1.33934e-18	1.4978e-18	2.70203e-18	3.56156e-18	3.29557e-18	2.82654e-18	5.51242e-18	7.83128e-18	5.41978e-18	4.26605e-18	7.96664e-18	1.28776e-17	1.19886e-17	1.01405e-17	1.62826e-17	2.45451e-17	2.13129e-17
1.42757e-17	5.88494e-18	2.37487e-18	1.33072e-18	1.97446e-18	2.7053e-18	2.39962e-18	1.60827e-18	1.49381e-18	1.89668e-18	1.82376e-18	1.42873e-18	1.49619e-18	1.66459e-18	1.43953e-18	1.3646e-18	1.49561e-18	1.37384e-18	1.32448e-18	1.39618e-18	1.29632e-18	1.29962e-18	1.36166e-18	1.29623e-18	1.30452e-18	1.16892e-18	1.17316e-18	1.34546e-18	1.33901e-18	1.21381e-18	1.19124e-18	1.69018e-18	1.90405e-18	1.31322e-18	1.43242e-18	2.63529e-18	3.56532e-18	3.27634e-18	2.78968e-18	5.42077e-18	7.6382e-18	5.24076e-18	4.05922e-18	7.75265e-18	1.28202e-17	1.21307e-17	1.02847e-17	1.63878e-17	2.48574e-17	2.18027e-17
1.37939e-17	5.68608e-18	2.29455e-18	1.28547e-18	1.9072e-18	2.61335e-18	2.31819e-18	1.55364e-18	1.44293e-18	1.83212e-18	1.76163e-18	1.37982e-18	1.44543e-18	1.60828e-18	1.39047e-18	1.3176e-18	1.44378e-18	1.3268e-18	1.28062e-18	1.34831e-18	1.24942e-18	1.25575e-18	1.31659e-18	1.25012e-18	1.25447e-18	1.12685e-18	1.15055e-18	1.34646e-18	1.35147e-18	1.21113e-18	1.15806e-18	1.64799e-18	1.888e-18	1.28762e-18	1.36897e-18	2.57012e-18	3.56769e-18	3.25669e-18	2.75322e-18	5.33064e-18	7.44965e-18	5.06658e-18	3.85869e-18	7.54392e-18	1.27605e-17	1.22633e-17	1.04199e-17	1.64835e-17	2.51494e-17	2.22667e-17
1.33258e-17	5.49286e-18	2.2165e-18	1.2415e-18	1.84186e-18	2.52402e-18	2.23907e-18	1.50056e-18	1.3935e-18	1.76939e-18	1.70127e-18	1.3323e-18	1.39611e-18	1.55356e-18	1.34279e-18	1.27194e-18	1.39343e-18	1.28109e-18	1.238e-18	1.30185e-18	1.20392e-18	1.21315e-18	1.27275e-18	1.20531e-18	1.20587e-18	1.08602e-18	1.12836e-18	1.34669e-18	1.36277e-18	1.20834e-18	1.12617e-18	1.60702e-18	1.87213e-18	1.26325e-18	1.30777e-18	2.50615e-18	3.5685e-18	3.23645e-18	2.71714e-18	5.24074e-18	7.26488e-18	4.90086e-18	3.67104e-18	7.34732e-18	1.27041e-17	1.23919e-17	1.05495e-17	1.6567e-17	2.54181e-17	2.2712e-17
1.28759e-17	5.30719e-18	2.14148e-18	1.19925e-18	1.77908e-18	2.43818e-18	2.16303e-18	1.44954e-18	1.34596e-18	1.70906e-18	1.64323e-18	1.2867e-18	1.34868e-18	1.50078e-18	1.29682e-18	1.22803e-18	1.34507e-18	1.23705e-18	1.19704e-18	1.25773e-18	1.16061e-18	1.17244e-18	1.2301e-18	1.16188e-18	1.15882e-18	1.04714e-18	1.10638e-18	1.34354e-18	1.37087e-18	1.20758e-18	1.09988e-18	1.56938e-18	1.85872e-18	1.24719e-18	1.25219e-18	2.44011e-18	3.56545e-18	3.21384e-18	2.68125e-18	5.13893e-18	7.07755e-18	4.77926e-18	3.56079e-18	7.22953e-18	1.27034e-17	1.25657e-17	1.07029e-17	1.66121e-17	2.56293e-17	2.32005e-17
1.24512e-17	5.13185e-18	2.0706e-18	1.15933e-18	1.71982e-18	2.35714e-18	2.09119e-18	1.4013e-18	1.301e-18	1.65195e-18	1.58835e-18	1.24374e-18	1.30382e-18	1.45051e-18	1.25303e-18	1.18649e-18	1.29944e-18	1.19515e-18	1.15838e-18	1.2173e-18	1.12066e-18	1.13454e-18	1.18863e-18	1.12e-18	1.11354e-18	1.01119e-18	1.08432e-18	1.33326e-18	1.3728e-18	1.21189e-18	1.08539e-18	1.53811e-18	1.85104e-18	1.24954e-18	1.2071e-18	2.36733e-18	3.55528e-18	3.1863e-18	2.64525e-18	5.00775e-18	6.87861e-18	4.75304e-18	3.62066e-18	7.28632e-18	1.28341e-17	1.28558e-17	1.09225e-17	1.65808e-17	2.57339e-17	2.38205e-17
1.20456e-17	4.96441e-18	2.00289e-18	1.12119e-18	1.66324e-18	2.27975e-18	2.02257e-18	1.3552e-18	1.25801e-18	1.59732e-18	1.53588e-18	1.20279e-18	1.26093e-18	1.40223e-18	1.21099e-18	1.14678e-18	1.25589e-18	1.15497e-18	1.12146e-18	1.17943e-18	1.08307e-18	1.09866e-18	1.14829e-18	1.07947e-18	1.0698e-18	9.77332e-19	1.0624e-18	1.31886e-18	1.37097e-18	1.21887e-18	1.07776e-18	1.51076e-18	1.84651e-18	1.26226e-18	1.16856e-18	2.29146e-18	3.54067e-18	3.15591e-18	2.60937e-18	4.86099e-18	6.67506e-18	4.78133e-18	3.77683e-18	7.44152e-18	1.30363e-17	1.32063e-17	1.11751e-17	1.65037e-17	2.57718e-17	2.45033e-17
1.16525e-17	4.8021e-18	1.93725e-18	1.08423e-18	1.6084e-18	2.20475e-18	1.95605e-18	1.31051e-18	1.21634e-18	1.54436e-18	1.48503e-18	1.16311e-18	1.21935e-18	1.35539e-18	1.1702e-18	1.10829e-18	1.21369e-18	1.11599e-18	1.08567e-18	1.14285e-18	1.04677e-18	1.06395e-18	1.10905e-18	1.04011e-18	1.02736e-18	9.4462e-19	1.04086e-18	1.30371e-18	1.36808e-18	1.22583e-18	1.07138e-18	1.48457e-18	1.84222e-18	1.27628e-18	1.13212e-18	2.21661e-18	3.52466e-18	3.12498e-18	2.57386e-18	4.71422e-18	6.47481e-18	4.81809e-18	3.94609e-18	7.60923e-18	1.32429e-17	1.35546e-17	1.14235e-17	1.64155e-17	2.57886e-17	2.51713e-17
1.12701e-17	4.64421e-18	1.87339e-18	1.04827e-18	1.55506e-18	2.13179e-18	1.89134e-18	1.26705e-18	1.1758e-18	1.49285e-18	1.43556e-18	1.12452e-18	1.1789e-18	1.30982e-18	1.13053e-18	1.07085e-18	1.17265e-18	1.07808e-18	1.05084e-18	1.10726e-18	1.01147e-18	1.03017e-18	1.07089e-18	1.00186e-18	9.86145e-19	9.12811e-19	1.01976e-18	1.28863e-18	1.36479e-18	1.23215e-18	1.06496e-18	1.45888e-18	1.83749e-18	1.28947e-18	1.0967e-18	2.14371e-18	3.50796e-18	3.09409e-18	2.53877e-18	4.57103e-18	6.27964e-18	4.85252e-18	4.10898e-18	7.7694e-18	1.34382e-17	1.38862e-17	1.16594e-17	1.63243e-17	2.5795e-17	2.58069e-17
1.08979e-17	4.49057e-18	1.81126e-18	1.01329e-18	1.50316e-18	2.0608e-18	1.82839e-18	1.22475e-18	1.13637e-18	1.44274e-18	1.38743e-18	1.08697e-18	1.13955e-18	1.2655e-18	1.09194e-18	1.03444e-18	1.13273e-18	1.04121e-18	1.01694e-18	1.07261e-18	9.77136e-19	9.9729e-19	1.03378e-18	9.64686e-19	9.46121e-19	8.81868e-19	9.9909e-19	1.27365e-18	1.36114e-18	1.23781e-18	1.05841e-18	1.43364e-18	1.8323e-18	1.30172e-18	1.06223e-18	2.07277e-18	3.49067e-18	3.06327e-18	2.50411e-18	4.43157e-18	6.08955e-18	4.88398e-18	4.26439e-18	7.92091e-18	1.36216e-17	1.42006e-17	1.18824e-17	1.62308e-17	2.57923e-17	2.64099e-17
1.05358e-17	4.34109e-18	1.75081e-18	9.79257e-19	1.45268e-18	1.99173e-18	1.76714e-18	1.18361e-18	1.098e-18	1.39398e-18	1.34061e-18	1.05044e-18	1.10127e-18	1.22238e-18	1.05441e-18	9.99018e-19	1.0939e-18	1.00534e-18	9.83944e-19	1.03887e-18	9.43736e-19	9.65285e-19	9.97682e-19	9.28557e-19	9.07258e-19	8.51769e-19	9.78841e-19	1.25879e-18	1.35716e-18	1.24282e-18	1.05174e-18	1.40884e-18	1.82667e-18	1.31307e-18	1.02866e-18	2.00376e-18	3.47281e-18	3.03253e-18	2.46986e-18	4.29577e-18	5.90441e-18	4.91259e-18	4.41254e-18	8.06404e-18	1.37935e-17	1.44984e-17	1.2093e-17	1.61351e-17	2.57807e-17	2.69813e-17
1.01835e-17	4.19565e-18	1.692e-18	9.46148e-19	1.40356e-18	1.92454e-18	1.70755e-18	1.14358e-18	1.06068e-18	1.34656e-18	1.29506e-18	1.0149e-18	1.06402e-18	1.18045e-18	1.01791e-18	9.64567e-19	1.05613e-18	9.70464e-19	9.51837e-19	1.00603e-18	9.1125e-19	9.34135e-19	9.62583e-19	8.93449e-19	8.69523e-19	8.22493e-19	9.59005e-19	1.24405e-18	1.35285e-18	1.24722e-18	1.04495e-18	1.38447e-18	1.82062e-18	1.32354e-18	9.95991e-19	1.93661e-18	3.45441e-18	3.00189e-18	2.43604e-18	4.16351e-18	5.7241e-18	4.93843e-18	4.55365e-18	8.19906e-18	1.39542e-17	1.47802e-17	1.22916e-17	1.60374e-17	2.57606e-17	2.75222e-17
9.84079e-18	4.05417e-18	1.63479e-18	9.13941e-19	1.35578e-18	1.85918e-18	1.64958e-18	1.10464e-18	1.02438e-18	1.30043e-18	1.25076e-18	9.80331e-19	1.02779e-18	1.13966e-18	9.8241e-19	9.31062e-19	1.01941e-18	9.36543e-19	9.20592e-19	9.74053e-19	8.79655e-19	9.03818e-19	9.28455e-19	8.59335e-19	8.3289e-19	7.9402e-19	9.39574e-19	1.22943e-18	1.34823e-18	1.25102e-18	1.03805e-18	1.36053e-18	1.81416e-18	1.33316e-18	9.64187e-19	1.87128e-18	3.4355e-18	2.97134e-18	2.40262e-18	4.03473e-18	5.54851e-18	4.96159e-18	4.68795e-18	8.32623e-18	1.41041e-17	1.50463e-17	1.24786e-17	1.59378e-17	2.57323e-17	2.80334e-17
9.50738e-18	3.91654e-18	1.57914e-18	8.82613e-19	1.30931e-18	1.79561e-18	1.5932e-18	1.06677e-18	9.89077e-19	1.25556e-18	1.20767e-18	9.46707e-19	9.92555e-19	1.09999e-18	9.47889e-19	8.98478e-19	9.83688e-19	9.03558e-19	8.90189e-19	9.42931e-19	8.48928e-19	8.74314e-19	8.95273e-19	8.26191e-19	7.97328e-19	7.66329e-19	9.20539e-19	1.21492e-18	1.34332e-18	1.25425e-18	1.03104e-18	1.33701e-18	1.80731e-18	1.34196e-18	9.3323e-19	1.80774e-18	3.4161e-18	2.94089e-18	2.36961e-18	3.90934e-18	5.37751e-18	4.98218e-18	4.81563e-18	8.44578e-18	1.42435e-17	1.52974e-17	1.26543e-17	1.58364e-17	2.56962e-17	2.85159e-17
9.18306e-18	3.78266e-18	1.525e-18	8.52144e-19	1.2641e-18	1.73377e-18	1.53836e-18	1.02994e-18	9.54739e-19	1.21193e-18	1.16576e-18	9.14003e-19	9.5828e-19	1.06142e-18	9.14322e-19	8.66794e-19	9.48956e-19	8.71485e-19	8.60607e-19	9.12638e-19	8.19049e-19	8.45603e-19	8.63013e-19	7.93991e-19	7.62811e-19	7.39401e-19	9.01892e-19	1.20053e-18	1.33813e-18	1.25693e-18	1.02394e-18	1.31389e-18	1.80009e-18	1.34998e-18	9.03099e-19	1.74592e-18	3.39624e-18	2.91056e-18	2.33701e-18	3.78724e-18	5.21101e-18	5.00028e-18	4.9369e-18	8.55798e-18	1.43729e-17	1.55338e-17	1.2819e-17	1.57332e-17	2.56525e-17	2.89706e-17
8.87101e-18	3.65385e-18	1.47292e-18	8.22829e-19	1.22062e-18	1.67428e-18	1.48559e-18	9.94495e-19	9.21702e-19	1.16995e-18	1.12544e-18	8.82538e-19	9.25296e-19	1.0243e-18	8.82039e-19	8.36338e-19	9.15574e-19	8.40635e-19	8.32108e-19	8.83482e-19	7.90349e-19	8.17954e-19	8.31964e-19	7.63004e-19	7.29706e-19	7.13688e-19	8.83827e-19	1.18593e-18	1.33193e-18	1.25837e-18	1.01649e-18	1.29098e-18	1.7923e-18	1.35778e-18	8.74467e-19	1.68609e-18	3.37526e-18	2.88117e-18	2.30512e-18	3.66844e-18	5.05116e-18	5.01991e-18	5.05486e-18	8.66195e-18	1.44869e-17	1.57512e-17	1.29715e-17	1.56251e-17	2.55943e-17	2.93955e-17
8.60405e-18	3.54363e-18	1.42834e-18	7.97731e-19	1.1834e-18	1.62335e-18	1.44042e-18	9.64137e-19	8.93401e-19	1.13398e-18	1.0909e-18	8.55591e-19	8.96954e-19	9.92404e-19	8.54442e-19	8.10498e-19	8.87282e-19	8.14207e-19	8.07404e-19	8.58609e-19	7.6623e-19	7.94134e-19	8.05119e-19	7.36029e-19	7.01808e-19	6.93721e-19	8.68292e-19	1.16802e-18	1.3176e-18	1.25192e-18	1.00621e-18	1.26628e-18	1.78187e-18	1.37074e-18	8.54016e-19	1.63102e-18	3.3467e-18	2.86064e-18	2.27694e-18	3.55354e-18	4.91992e-18	5.07921e-18	5.19763e-18	8.74735e-18	1.45323e-17	1.59021e-17	1.3095e-17	1.54801e-17	2.54514e-17	2.97629e-17
8.43185e-18	3.47247e-18	1.39951e-18	7.81486e-19	1.15933e-18	1.59042e-18	1.41119e-18	9.44446e-19	8.75035e-19	1.11064e-18	1.06847e-18	8.38127e-19	8.78332e-19	9.7144e-19	8.36683e-19	7.94402e-19	8.6974e-19	7.9705e-19	7.90601e-19	8.42785e-19	7.51837e-19	7.78336e-19	7.87013e-19	7.17308e-19	6.84863e-19	6.86357e-19	8.5823e-19	1.14207e-18	1.28439e-18	1.22747e-18	9.89336e-19	1.23679e-18	1.76569e-18	1.39695e-18	8.51845e-19	1.58494e-18	3.30075e-18	2.86092e-18	2.257e-18	3.44349e-18	4.85048e-18	5.23574e-18	5.40759e-18	8.79842e-18	1.44285e-17	1.59148e-17	1.31642e-17	1.52496e-17	2.51176e-17	3.00306e-17
8.32069e-18	3.42648e-18	1.38085e-18	7.70946e-19	1.14375e-18	1.56909e-18	1.39223e-18	9.3163e-19	8.63072e-19	1.09544e-18	1.05386e-18	8.26775e-19	8.6598e-19	9.57529e-19	8.25265e-19	7.8457e-19	8.59106e-19	7.8587e-19	7.78909e-19	8.32777e-19	7.4368e-19	7.67713e-19	7.74563e-19	7.03953e-19	6.74967e-19	6.8696e-19	8.51651e-19	1.11125e-18	1.23953e-18	1.19183e-18	9.68406e-19	1.20452e-18	1.74587e-18	1.43103e-18	8.61136e-19	1.54493e-18	3.24402e-18	2.87399e-18	2.24225e-18	3.33753e-18	4.82037e-18	5.45096e-18	5.65658e-18	8.82613e-18	1.42301e-17	1.58383e-17	1.31967e-17	1.49664e-17	2.46647e-17	3.02283e-17
8.22424e-18	3.38656e-18	1.36463e-18	7.61787e-19	1.13021e-18	1.55056e-18	1.37575e-18	9.20482e-19	8.52664e-19	1.08221e-18	1.04115e-18	8.16904e-19	8.55164e-19	9.4535e-19	8.15381e-19	7.76221e-19	8.50104e-19	7.76147e-19	7.68496e-19	8.24144e-19	7.36964e-19	7.58355e-19	7.63537e-19	6.92001e-19	6.66763e-19	6.89159e-19	8.45819e-19	1.07992e-18	1.19301e-18	1.15438e-18	9.46902e-19	1.17222e-18	1.72534e-18	1.46553e-18	8.72518e-19	1.50703e-18	3.18563e-18	2.88881e-18	2.2285e-18	3.23462e-18	4.79871e-18	5.67183e-18	5.90578e-18	8.84544e-18	1.40123e-17	1.57397e-17	1.32165e-17	1.46755e-17	2.41914e-17	3.03967e-17
8.12949e-18	3.34734e-18	1.3487e-18	7.52794e-19	1.11692e-18	1.53237e-18	1.35957e-18	9.09537e-19	8.42449e-19	1.06923e-18	1.02867e-18	8.07213e-19	8.44552e-19	9.33408e-19	8.05682e-19	7.68014e-19	8.41252e-19	7.66611e-19	7.58283e-19	8.15639e-19	7.30342e-19	7.49163e-19	7.52745e-19	6.80336e-19	6.58744e-19	6.91171e-19	8.39968e-19	1.04928e-18	1.14759e-18	1.11771e-18	9.25796e-19	1.14066e-18	1.70491e-18	1.4984e-18	8.83372e-19	1.47009e-18	3.12811e-18	2.90232e-18	2.21457e-18	3.13443e-18	4.77683e-18	5.88366e-18	6.14451e-18	8.86068e-18	1.37961e-17	1.56379e-17	1.32305e-17	1.43893e-17	2.37252e-17	3.05474e-17
8.03544e-18	3.30843e-18	1.3329e-18	7.43875e-19	1.10374e-18	1.51432e-18	1.34353e-18	8.98684e-19	8.32322e-19	1.05636e-18	1.0163e-18	7.97603e-19	8.34042e-19	9.21585e-19	7.96065e-19	7.59845e-19	8.32438e-19	7.57163e-19	7.48187e-19	8.07167e-19	7.23713e-19	7.40054e-19	7.42092e-19	6.68869e-19	6.50796e-19	6.9287e-19	8.34044e-19	1.01943e-18	1.10346e-18	1.08203e-18	9.05153e-19	1.10988e-18	1.68465e-18	1.52953e-18	8.93519e-19	1.43401e-18	3.07165e-18	2.91432e-18	2.2004e-18	3.03688e-18	4.75412e-18	6.08561e-18	6.37228e-18	8.87229e-18	1.35832e-17	1.55345e-17	1.32394e-17	1.41088e-17	2.32681e-17	3.06821e-17
7.94211e-18	3.26982e-18	1.31723e-18	7.3503e-19	1.09067e-18	1.49641e-18	1.32761e-18	8.87923e-19	8.22283e-19	1.0436e-18	1.00404e-18	7.88074e-19	8.23633e-19	9.09883e-19	7.86529e-19	7.51717e-19	8.23663e-19	7.47805e-19	7.38207e-19	7.98731e-19	7.17081e-19	7.31026e-19	7.31578e-19	6.57595e-19	6.42917e-19	6.94267e-19	8.28052e-19	9.9032e-19	1.06058e-18	1.04729e-18	8.84962e-19	1.07985e-18	1.66456e-18	1.55899e-18	9.02981e-19	1.39878e-18	3.01621e-18	2.92487e-18	2.18599e-18	2.94189e-18	4.73061e-18	6.27798e-18	6.58941e-18	8.88041e-18	1.33736e-17	1.54295e-17	1.32434e-17	1.38338e-17	2.28199e-17	3.08011e-17
7.8495e-18	3.23151e-18	1.30168e-18	7.26259e-19	1.0777e-18	1.47866e-18	1.31183e-18	8.77254e-19	8.12332e-19	1.03096e-18	9.91885e-19	7.78626e-19	8.13327e-19	8.98301e-19	7.77076e-19	7.43631e-19	8.14929e-19	7.38535e-19	7.28342e-19	7.90333e-19	7.10446e-19	7.22081e-19	7.21202e-19	6.46513e-19	6.35109e-19	6.95373e-19	8.21996e-19	9.61952e-19	1.01893e-18	1.01348e-18	8.65214e-19	1.05056e-18	1.64464e-18	1.58681e-18	9.11782e-19	1.36437e-18	2.9618e-18	2.93403e-18	2.17136e-18	2.8494e-18	4.70634e-18	6.46106e-18	6.79622e-18	8.88517e-18	1.3167e-17	1.53231e-17	1.32427e-17	1.35642e-17	2.23805e-17	3.09052e-17
7.75761e-18	3.1935e-18	1.28626e-18	7.17563e-19	1.06485e-18	1.46105e-18	1.29617e-18	8.66679e-19	8.0247e-19	1.01843e-18	9.79839e-19	7.6926e-19	8.03122e-19	8.86838e-19	7.67705e-19	7.35589e-19	8.06238e-19	7.29355e-19	7.18592e-19	7.81972e-19	7.03813e-19	7.13219e-19	7.10961e-19	6.35618e-19	6.2737e-19	6.96199e-19	8.15881e-19	9.34303e-19	9.78466e-19	9.80565e-19	8.459e-19	1.022e-18	1.62489e-18	1.61306e-18	9.19943e-19	1.33076e-18	2.90837e-18	2.94183e-18	2.15653e-18	2.75936e-18	4.68135e-18	6.63513e-18	6.99303e-18	8.88669e-18	1.29636e-17	1.52154e-17	1.32375e-17	1.32999e-17	2.19496e-17	3.09947e-17
7.66645e-18	3.1558e-18	1.27097e-18	7.08941e-19	1.0521e-18	1.44359e-18	1.28066e-18	8.56196e-19	7.92696e-19	1.00601e-18	9.67901e-19	7.59976e-19	7.93018e-19	8.75494e-19	7.58416e-19	7.2759e-19	7.97591e-19	7.20262e-19	7.08955e-19	7.73652e-19	6.97183e-19	7.04439e-19	7.00854e-19	6.24908e-19	6.19703e-19	6.96754e-19	8.09712e-19	9.07356e-19	9.39164e-19	9.48536e-19	8.27009e-19	9.94137e-19	1.60531e-18	1.63778e-18	9.27485e-19	1.29794e-18	2.85592e-18	2.94833e-18	2.1415e-18	2.6717e-18	4.65567e-18	6.80048e-18	7.18015e-18	8.8851e-18	1.27633e-17	1.51064e-17	1.32279e-17	1.30408e-17	2.15271e-17	3.10703e-17
7.57603e-18	3.11841e-18	1.2558e-18	7.00395e-19	1.03946e-18	1.42628e-18	1.26527e-18	8.45807e-19	7.83012e-19	9.93702e-19	9.56073e-19	7.50773e-19	7.83015e-19	8.64269e-19	7.4921e-19	7.19637e-19	7.8899e-19	7.11259e-19	6.9943e-19	7.65374e-19	6.90558e-19	6.95742e-19	6.90881e-19	6.14379e-19	6.12105e-19	6.97048e-19	8.03492e-19	8.81094e-19	9.00993e-19	9.17366e-19	8.08533e-19	9.66966e-19	1.5859e-18	1.66102e-18	9.34428e-19	1.26589e-18	2.80443e-18	2.95358e-18	2.12629e-18	2.58637e-18	4.62933e-18	6.95736e-18	7.35787e-18	8.8805e-18	1.2566e-17	1.49963e-17	1.32141e-17	1.27869e-17	2.11128e-17	3.11323e-17
7.49068e-18	3.08312e-18	1.24149e-18	6.92328e-19	1.02753e-18	1.40994e-18	1.25075e-18	8.35997e-19	7.73869e-19	9.82088e-19	9.44906e-19	7.42083e-19	7.73564e-19	8.53675e-19	7.40538e-19	7.12162e-19	7.80919e-19	7.02793e-19	6.90407e-19	7.57528e-19	6.84329e-19	6.87501e-19	6.8147e-19	6.04504e-19	6.05211e-19	6.97612e-19	7.97515e-19	8.55662e-19	8.63998e-19	8.87005e-19	7.9056e-19	9.40754e-19	1.56654e-18	1.68278e-18	9.41493e-19	1.23526e-18	2.754e-18	2.95795e-18	2.11095e-18	2.50456e-18	4.60464e-18	7.10657e-18	7.52581e-18	8.87149e-18	1.23692e-17	1.48837e-17	1.31974e-17	1.25388e-17	2.07027e-17	3.11757e-17
7.45274e-18	3.06737e-18	1.23506e-18	6.88691e-19	1.02218e-18	1.4026e-18	1.24419e-18	8.31518e-19	7.69694e-19	9.7681e-19	9.39816e-19	7.3811e-19	7.69086e-19	8.48725e-19	7.36798e-19	7.0937e-19	7.78107e-19	6.99252e-19	6.8569e-19	7.53924e-19	6.82288e-19	6.83374e-19	6.76838e-19	5.99929e-19	6.05196e-19	7.03532e-19	7.94598e-19	8.32633e-19	8.28864e-19	8.57155e-19	7.74043e-19	9.1827e-19	1.54594e-18	1.70269e-18	9.55549e-19	1.21264e-18	2.70575e-18	2.96471e-18	2.0958e-18	2.43854e-18	4.60364e-18	7.2536e-18	7.67771e-18	8.84323e-18	1.21495e-17	1.47551e-17	1.31896e-17	1.2306e-17	2.02577e-17	3.11459e-17
7.5298e-18	3.09902e-18	1.24777e-18	6.95789e-19	1.03276e-18	1.41708e-18	1.25695e-18	8.39953e-19	7.7755e-19	9.8688e-19	9.49444e-19	7.45564e-19	7.76633e-19	8.57425e-19	7.45014e-19	7.17976e-19	7.88102e-19	7.07642e-19	6.91351e-19	7.60641e-19	6.9049e-19	6.892e-19	6.83717e-19	6.08074e-19	6.21923e-19	7.22924e-19	7.99243e-19	8.14523e-19	7.96699e-19	8.27352e-19	7.60507e-19	9.03948e-19	1.52208e-18	1.72011e-18	9.87547e-19	1.20854e-18	2.66149e-18	2.97908e-18	2.08136e-18	2.40793e-18	4.66157e-18	7.407e-18	7.80339e-18	8.77196e-18	1.18691e-17	1.4589e-17	1.32092e-17	1.2103e-17	1.97158e-17	3.09554e-17
7.68489e-18	3.16284e-18	1.27347e-18	7.10175e-19	1.05416e-18	1.44635e-18	1.28282e-18	8.57155e-19	7.93575e-19	1.00737e-18	9.69063e-19	7.60775e-19	7.92347e-19	8.75395e-19	7.61346e-19	7.34309e-19	8.06777e-19	7.24131e-19	7.04069e-19	7.74356e-19	7.05626e-19	7.01786e-19	6.98423e-19	6.24875e-19	6.49997e-19	7.51364e-19	8.08992e-19	7.99931e-19	7.66856e-19	7.97818e-19	7.49104e-19	8.95339e-19	1.49607e-18	1.73545e-18	1.03153e-18	1.21718e-18	2.6202e-18	2.99828e-18	2.06737e-18	2.4019e-18	4.75919e-18	7.56247e-18	7.90884e-18	8.67084e-18	1.15487e-17	1.43972e-17	1.32463e-17	1.19216e-17	1.91108e-17	3.06526e-17
7.85349e-18	3.23222e-18	1.30141e-18	7.25826e-19	1.07743e-18	1.4782e-18	1.31097e-18	8.75882e-19	8.11022e-19	1.02967e-18	9.90422e-19	7.77335e-19	8.09492e-19	8.94992e-19	7.79086e-19	7.51959e-19	8.26928e-19	7.42029e-19	7.18042e-19	7.89265e-19	7.21919e-19	7.15555e-19	7.14525e-19	6.43243e-19	6.80002e-19	7.81119e-19	8.19559e-19	7.86424e-19	7.38221e-19	7.68958e-19	7.38362e-19	8.88181e-19	1.46984e-18	1.7494e-18	1.07706e-18	1.22849e-18	2.58013e-18	3.0174e-18	2.05335e-18	2.40164e-18	4.86296e-18	7.71229e-18	8.00429e-18	8.56276e-18	1.1224e-17	1.42006e-17	1.32835e-17	1.17477e-17	1.85016e-17	3.03221e-17
8.01485e-18	3.29863e-18	1.32816e-18	7.40806e-19	1.09971e-18	1.50868e-18	1.33791e-18	8.93805e-19	8.27721e-19	1.05102e-18	1.01087e-18	7.93184e-19	8.25901e-19	9.13756e-19	7.96078e-19	7.68867e-19	8.46237e-19	7.59185e-19	7.31403e-19	8.03504e-19	7.37513e-19	7.28715e-19	7.29954e-19	6.60897e-19	7.08911e-19	8.09708e-19	8.29566e-19	7.7321e-19	7.1042e-19	7.4089e-19	7.27802e-19	8.81093e-19	1.44403e-18	1.76222e-18	1.12082e-18	1.23922e-18	2.54071e-18	3.03492e-18	2.03916e-18	2.40105e-18	4.96211e-18	7.85413e-18	8.09321e-18	8.45513e-18	1.09066e-17	1.40059e-17	1.33152e-17	1.15766e-17	1.7907e-17	2.99912e-17
8.16749e-18	3.36145e-18	1.35346e-18	7.54979e-19	1.12078e-18	1.53752e-18	1.36339e-18	9.10759e-19	8.43519e-19	1.07122e-18	1.03021e-18	8.08174e-19	8.41421e-19	9.31514e-19	8.12169e-19	7.84885e-19	8.64543e-19	7.75447e-19	7.44019e-19	8.16941e-19	7.52278e-19	7.41138e-19	7.44562e-19	6.77671e-19	7.36508e-19	8.36962e-19	8.38918e-19	7.60218e-19	6.83402e-19	7.13604e-19	7.17382e-19	8.73965e-19	1.41868e-18	1.77397e-18	1.16258e-18	1.24913e-18	2.50186e-18	3.05074e-18	2.0248e-18	2.39966e-18	5.05588e-18	7.98804e-18	8.17606e-18	8.34858e-18	1.05971e-17	1.38135e-17	1.33411e-17	1.14078e-17	1.73282e-17	2.96622e-17
8.31169e-18	3.4208e-18	1.37737e-18	7.6837e-19	1.1407e-18	1.56476e-18	1.38747e-18	9.26774e-19	8.58445e-19	1.09031e-18	1.04848e-18	8.22334e-19	8.56078e-19	9.48296e-19	8.27387e-19	8.00043e-19	8.81877e-19	7.90842e-19	7.55914e-19	8.29602e-19	7.66239e-19	7.52849e-19	7.58376e-19	6.93593e-19	7.62833e-19	8.62923e-19	8.47637e-19	7.47445e-19	6.57147e-19	6.87082e-19	7.07101e-19	8.66801e-19	1.39378e-18	1.78467e-18	1.20239e-18	1.25825e-18	2.46359e-18	3.06493e-18	2.01026e-18	2.39749e-18	5.14446e-18	8.11426e-18	8.25304e-18	8.24311e-18	1.02954e-17	1.36235e-17	1.33615e-17	1.12413e-17	1.67649e-17	2.93352e-17
8.44772e-18	3.47678e-18	1.39992e-18	7.81002e-19	1.15948e-18	1.59046e-18	1.41018e-18	9.4188e-19	8.72524e-19	1.10832e-18	1.06572e-18	8.35689e-19	8.699e-19	9.64132e-19	8.41759e-19	8.14366e-19	8.98267e-19	8.05397e-19	7.6711e-19	8.4151e-19	7.79422e-19	7.63869e-19	7.71419e-19	7.08689e-19	7.87924e-19	8.87629e-19	8.55743e-19	7.34888e-19	6.31637e-19	6.61304e-19	6.96957e-19	8.59604e-19	1.36932e-18	1.79436e-18	1.24032e-18	1.2666e-18	2.4259e-18	3.07755e-18	1.99558e-18	2.39459e-18	5.228e-18	8.23303e-18	8.32436e-18	8.1387e-18	1.00013e-17	1.34358e-17	1.33766e-17	1.10771e-17	1.62166e-17	2.90102e-17
8.57583e-18	3.5295e-18	1.42115e-18	7.929e-19	1.17718e-18	1.61467e-18	1.43157e-18	9.56106e-19	8.85785e-19	1.12528e-18	1.08196e-18	8.48264e-19	8.82914e-19	9.79054e-19	8.55312e-19	8.27882e-19	9.13745e-19	8.19139e-19	7.7763e-19	8.5269e-19	7.91851e-19	7.7422e-19	7.83716e-19	7.22985e-19	8.11819e-19	9.11118e-19	8.63257e-19	7.22543e-19	6.06852e-19	6.36251e-19	6.86949e-19	8.52378e-19	1.34529e-18	1.80308e-18	1.27643e-18	1.2742e-18	2.38876e-18	3.08864e-18	1.98075e-18	2.39097e-18	5.30667e-18	8.3446e-18	8.39018e-18	8.03536e-18	9.71466e-18	1.32505e-17	1.33866e-17	1.09152e-17	1.5683e-17	2.86873e-17
8.69627e-18	3.57907e-18	1.44112e-18	8.04087e-19	1.19382e-18	1.63743e-18	1.45167e-18	9.69478e-19	8.98253e-19	1.14123e-18	1.09723e-18	8.60084e-19	8.95145e-19	9.9309e-19	8.68072e-19	8.40615e-19	9.28338e-19	8.32093e-19	7.87496e-19	8.63165e-19	8.03549e-19	7.83923e-19	7.95291e-19	7.36506e-19	8.34553e-19	9.33428e-19	8.70197e-19	7.10405e-19	5.82775e-19	6.11904e-19	6.77075e-19	8.45126e-19	1.32169e-18	1.81086e-18	1.31076e-18	1.28109e-18	2.35217e-18	3.09827e-18	1.9658e-18	2.38667e-18	5.38061e-18	8.44919e-18	8.4507e-18	7.93308e-18	9.43527e-18	1.30674e-17	1.33915e-17	1.07555e-17	1.51637e-17	2.83665e-17
8.80928e-18	3.62558e-18	1.45985e-18	8.14586e-19	1.20944e-18	1.65879e-18	1.47054e-18	9.82025e-19	9.09953e-19	1.1562e-18	1.11156e-18	8.71174e-19	9.06618e-19	1.00627e-18	8.80063e-19	8.5259e-19	9.42074e-19	8.44283e-19	7.96727e-19	8.72959e-19	8.14541e-19	7.93001e-19	8.06166e-19	7.49275e-19	8.56163e-19	9.54595e-19	8.76583e-19	6.98473e-19	5.59386e-19	5.88247e-19	6.67334e-19	8.37853e-19	1.29851e-18	1.81773e-18	1.34338e-18	1.28729e-18	2.31613e-18	3.10649e-18	1.95072e-18	2.3817e-18	5.44998e-18	8.54703e-18	8.5061e-18	7.83186e-18	9.16296e-18	1.28867e-17	1.33918e-17	1.0598e-17	1.46584e-17	2.80478e-17
8.91807e-18	3.67035e-18	1.47789e-18	8.24695e-19	1.22447e-18	1.67936e-18	1.48871e-18	9.94104e-19	9.21216e-19	1.17062e-18	1.12535e-18	8.8185e-19	9.17671e-19	1.01897e-18	8.91603e-19	8.64086e-19	9.55256e-19	8.56017e-19	8.05633e-19	8.82356e-19	8.25092e-19	8.01751e-19	8.1668e-19	7.61648e-19	8.76918e-19	9.74643e-19	8.82433e-19	6.87022e-19	5.37252e-19	5.65923e-19	6.58174e-19	8.31168e-19	1.27629e-18	1.82349e-18	1.37454e-18	1.29354e-18	2.28078e-18	3.11281e-18	1.93655e-18	2.37781e-18	5.51425e-18	8.63519e-18	8.55352e-18	7.73012e-18	8.8982e-18	1.2711e-17	1.33925e-17	1.04487e-17	1.41682e-17	2.77248e-17
9.05209e-18	3.72553e-18	1.50014e-18	8.37167e-19	1.243e-18	1.7047e-18	1.51111e-18	1.00902e-18	9.35102e-19	1.18837e-18	1.14238e-18	8.95042e-19	9.31429e-19	1.0347e-18	9.05607e-19	8.77642e-19	9.70624e-19	8.70109e-19	8.17082e-19	8.93998e-19	8.37637e-19	8.12961e-19	8.29987e-19	7.76926e-19	8.9919e-19	9.93493e-19	8.87755e-19	6.78825e-19	5.22128e-19	5.51464e-19	6.54049e-19	8.31069e-19	1.26053e-18	1.82577e-18	1.40629e-18	1.30706e-18	2.24769e-18	3.11212e-18	1.93342e-18	2.39182e-18	5.56682e-18	8.68284e-18	8.56327e-18	7.61236e-18	8.64722e-18	1.2569e-17	1.34443e-17	1.03668e-17	1.37081e-17	2.73345e-17
9.26116e-18	3.81166e-18	1.5349e-18	8.56656e-19	1.27192e-18	1.74427e-18	1.5461e-18	1.03235e-18	9.56779e-19	1.21605e-18	1.16899e-18	9.15702e-19	9.53176e-19	1.05939e-18	9.27003e-19	8.97549e-19	9.92811e-19	8.91312e-19	8.35925e-19	9.12346e-19	8.56289e-19	8.3134e-19	8.51416e-19	8.00692e-19	9.26976e-19	1.01099e-18	8.9255e-19	6.78583e-19	5.23783e-19	5.55959e-19	6.62515e-19	8.47728e-19	1.26053e-18	1.82056e-18	1.4421e-18	1.34004e-18	2.21949e-18	3.0957e-18	1.95848e-18	2.45228e-18	5.59643e-18	8.63754e-18	8.48487e-18	7.45225e-18	8.42068e-18	1.25087e-17	1.3633e-17	1.04526e-17	1.33035e-17	2.67696e-17
9.52474e-18	3.92026e-18	1.57874e-18	8.81244e-19	1.30839e-18	1.79417e-18	1.59024e-18	1.0618e-18	9.84118e-19	1.25095e-18	1.20257e-18	9.4179e-19	9.80733e-19	1.0906e-18	9.53762e-19	9.22044e-19	1.01991e-18	9.1767e-19	8.60158e-19	9.35562e-19	8.79357e-19	8.54946e-19	8.78768e-19	8.3064e-19	9.58648e-19	1.02724e-18	8.96843e-19	6.84326e-19	5.38108e-19	5.74744e-19	6.80409e-19	8.76895e-19	1.2724e-18	1.80958e-18	1.48057e-18	1.38741e-18	2.19506e-18	3.06727e-18	2.00456e-18	2.54729e-18	5.60797e-18	8.52151e-18	8.33966e-18	7.2608e-18	8.21389e-18	1.251e-17	1.3923e-17	1.06641e-17	1.29433e-17	2.6075e-17
9.79415e-18	4.03126e-18	1.62357e-18	9.0638e-19	1.34566e-18	1.84518e-18	1.63536e-18	1.09191e-18	1.01206e-18	1.28662e-18	1.2369e-18	9.68464e-19	1.00893e-18	1.12253e-18	9.81068e-19	9.4694e-19	1.04741e-18	9.44537e-19	8.85035e-19	9.59286e-19	9.02825e-19	8.79169e-19	9.06825e-19	8.61309e-19	9.90328e-19	1.04246e-18	9.00665e-19	6.91408e-19	5.55432e-19	5.96852e-19	7.00276e-19	9.08542e-19	1.28692e-18	1.79685e-18	1.51841e-18	1.43717e-18	2.17179e-18	3.03551e-18	2.05477e-18	2.64873e-18	5.61285e-18	8.38688e-18	8.17776e-18	7.06396e-18	8.01603e-18	1.25253e-17	1.423e-17	1.09023e-17	1.26016e-17	2.53565e-17
1.00518e-17	4.13743e-18	1.66644e-18	9.30423e-19	1.38131e-18	1.89397e-18	1.67852e-18	1.1207e-18	1.03879e-18	1.32074e-18	1.26974e-18	9.93975e-19	1.03591e-18	1.15308e-18	1.00718e-18	9.70725e-19	1.07368e-18	9.70237e-19	9.08842e-19	9.81944e-19	9.25245e-19	9.02342e-19	9.33701e-19	8.90723e-19	1.02062e-18	1.05677e-18	9.04037e-19	6.98137e-19	5.72228e-19	6.18281e-19	7.19403e-19	9.39024e-19	1.30076e-18	1.78385e-18	1.55444e-18	1.48499e-18	2.14871e-18	3.00362e-18	2.10295e-18	2.7464e-18	5.61528e-18	8.25273e-18	8.01747e-18	6.87115e-18	7.82306e-18	1.25373e-17	1.45234e-17	1.1131e-17	1.22691e-17	2.46525e-17
1.02965e-17	4.23827e-18	1.70716e-18	9.53263e-19	1.41518e-18	1.94031e-18	1.71951e-18	1.14806e-18	1.06418e-18	1.35315e-18	1.30093e-18	1.01821e-18	1.06154e-18	1.18211e-18	1.03199e-18	9.93302e-19	1.09862e-18	9.94658e-19	9.31461e-19	1.00343e-18	9.46524e-19	9.24353e-19	9.59267e-19	9.1875e-19	1.04946e-18	1.07018e-18	9.06977e-19	7.0438e-19	5.8821e-19	6.3871e-19	7.3758e-19	9.68063e-19	1.31364e-18	1.77073e-18	1.58861e-18	1.53054e-18	2.12576e-18	2.97187e-18	2.14863e-18	2.83954e-18	5.6157e-18	8.1207e-18	7.86035e-18	6.68309e-18	7.63452e-18	1.25445e-17	1.4801e-17	1.13475e-17	1.19446e-17	2.3966e-17
1.05287e-17	4.33395e-18	1.7458e-18	9.74935e-19	1.44732e-18	1.98429e-18	1.7584e-18	1.17401e-18	1.08827e-18	1.38391e-18	1.33053e-18	1.0412e-18	1.08587e-18	1.20967e-18	1.05553e-18	1.01471e-18	1.12226e-18	1.01784e-18	9.52929e-19	1.02379e-18	9.66695e-19	9.45238e-19	9.83565e-19	9.45431e-19	1.07687e-18	1.08274e-18	9.095e-19	7.10152e-19	6.03402e-19	6.58169e-19	7.54836e-19	9.95702e-19	1.3256e-18	1.75748e-18	1.62098e-18	1.57389e-18	2.10292e-18	2.94028e-18	2.1919e-18	2.92828e-18	5.61419e-18	7.99077e-18	7.70634e-18	6.49969e-18	7.45032e-18	1.25472e-17	1.50634e-17	1.15522e-17	1.1628e-17	2.32967e-17
1.07488e-17	4.42463e-18	1.78243e-18	9.95477e-19	1.47778e-18	2.02596e-18	1.79526e-18	1.19861e-18	1.1111e-18	1.41305e-18	1.35859e-18	1.06299e-18	1.10892e-18	1.2358e-18	1.07785e-18	1.03498e-18	1.14465e-18	1.03982e-18	9.73282e-19	1.04304e-18	9.85794e-19	9.65032e-19	1.00663e-18	9.70807e-19	1.1029e-18	1.09446e-18	9.11619e-19	7.1547e-19	6.17829e-19	6.76686e-19	7.71199e-19	1.02198e-18	1.33667e-18	1.74412e-18	1.65161e-18	1.6151e-18	2.08021e-18	2.90885e-18	2.23283e-18	3.01275e-18	5.61083e-18	7.8629e-18	7.55537e-18	6.32082e-18	7.27036e-18	1.25455e-17	1.53109e-17	1.17454e-17	1.13191e-17	2.2644e-17
1.09571e-17	4.51046e-18	1.81709e-18	1.01492e-18	1.50661e-18	2.06542e-18	1.83016e-18	1.22189e-18	1.13271e-18	1.44065e-18	1.38515e-18	1.08361e-18	1.13075e-18	1.26055e-18	1.09898e-18	1.05415e-18	1.16583e-18	1.06064e-18	9.92553e-19	1.06123e-18	1.00385e-18	9.83767e-19	1.02851e-18	9.94917e-19	1.1276e-18	1.10538e-18	9.13349e-19	7.20348e-19	6.31514e-19	6.94291e-19	7.86696e-19	1.04695e-18	1.34687e-18	1.73065e-18	1.68054e-18	1.65425e-18	2.05762e-18	2.87759e-18	2.27149e-18	3.09309e-18	5.60567e-18	7.73705e-18	7.40739e-18	6.14638e-18	7.09456e-18	1.25395e-17	1.55441e-17	1.19274e-17	1.10177e-17	2.20076e-17
1.1154e-17	4.5916e-18	1.84986e-18	1.03331e-18	1.53387e-18	2.10271e-18	1.86314e-18	1.2439e-18	1.15314e-18	1.46674e-18	1.41026e-18	1.10311e-18	1.1514e-18	1.28396e-18	1.11895e-18	1.07226e-18	1.18582e-18	1.08033e-18	1.01078e-18	1.07839e-18	1.02091e-18	1.00148e-18	1.04923e-18	1.0178e-18	1.15101e-18	1.11552e-18	9.14704e-19	7.24801e-19	6.4448e-19	7.11011e-19	8.01354e-19	1.07064e-18	1.35624e-18	1.71709e-18	1.70784e-18	1.69139e-18	2.03516e-18	2.84649e-18	2.30795e-18	3.16941e-18	5.59879e-18	7.6132e-18	7.26232e-18	5.97626e-18	6.9228e-18	1.25296e-17	1.57635e-17	1.20987e-17	1.07237e-17	2.13872e-17
1.13398e-17	4.66818e-18	1.8808e-18	1.05066e-18	1.5596e-18	2.13792e-18	1.89428e-18	1.26467e-18	1.17243e-18	1.49136e-18	1.43397e-18	1.12151e-18	1.17088e-18	1.30607e-18	1.13781e-18	1.08934e-18	1.20468e-18	1.09893e-18	1.02798e-18	1.09455e-18	1.03698e-18	1.0182e-18	1.06882e-18	1.0395e-18	1.17316e-18	1.12491e-18	9.15697e-19	7.28842e-19	6.5675e-19	7.26873e-19	8.152e-19	1.09309e-18	1.3648e-18	1.70345e-18	1.73355e-18	1.72659e-18	2.01284e-18	2.81558e-18	2.34228e-18	3.24184e-18	5.59026e-18	7.49131e-18	7.12012e-18	5.81038e-18	6.75501e-18	1.25157e-17	1.59694e-17	1.22596e-17	1.04368e-17	2.07823e-17
1.15159e-17	4.74075e-18	1.91011e-18	1.06711e-18	1.58399e-18	2.17128e-18	1.92378e-18	1.28436e-18	1.19071e-18	1.5147e-18	1.45643e-18	1.13895e-18	1.18937e-18	1.32703e-18	1.15567e-18	1.10549e-18	1.2225e-18	1.11652e-18	1.04431e-18	1.10985e-18	1.05218e-18	1.03406e-18	1.08741e-18	1.06002e-18	1.19393e-18	1.13345e-18	9.16511e-19	7.33002e-19	6.69067e-19	7.42686e-19	8.28718e-19	1.11442e-18	1.37294e-18	1.68993e-18	1.75763e-18	1.76001e-18	1.991e-18	2.78497e-18	2.3756e-18	3.30997e-18	5.5773e-18	7.36798e-18	6.97772e-18	5.64653e-18	6.58947e-18	1.24951e-17	1.61594e-17	1.2411e-17	1.01601e-17	2.01909e-17
1.16922e-17	4.81341e-18	1.93947e-18	1.08358e-18	1.60839e-18	2.20468e-18	1.95333e-18	1.3041e-18	1.20902e-18	1.53807e-18	1.47893e-18	1.15645e-18	1.20794e-18	1.34803e-18	1.17345e-18	1.12145e-18	1.2399e-18	1.13369e-18	1.06079e-18	1.12537e-18	1.06724e-18	1.05017e-18	1.10568e-18	1.07919e-18	1.21164e-18	1.13991e-18	9.18848e-19	7.4247e-19	6.88729e-19	7.66338e-19	8.46539e-19	1.13549e-18	1.38423e-18	1.67857e-18	1.7792e-18	1.79285e-18	1.97314e-18	2.75609e-18	2.41848e-18	3.36849e-18	5.53157e-18	7.20927e-18	6.80475e-18	5.46364e-18	6.40988e-18	1.24382e-17	1.63057e-17	1.25594e-17	9.92541e-18	1.95951e-17
1.18864e-17	4.89349e-18	1.97184e-18	1.10171e-18	1.63525e-18	2.24146e-18	1.98592e-18	1.3259e-18	1.22925e-18	1.56381e-18	1.50374e-18	1.1758e-18	1.2286e-18	1.37117e-18	1.19277e-18	1.13855e-18	1.25801e-18	1.15147e-18	1.07929e-18	1.14304e-18	1.08344e-18	1.06849e-18	1.12492e-18	1.09665e-18	1.22323e-18	1.14209e-18	9.25784e-19	7.66637e-19	7.28932e-19	8.12094e-19	8.77034e-19	1.15778e-18	1.40515e-18	1.67303e-18	1.79663e-18	1.82718e-18	1.9656e-18	2.73145e-18	2.49001e-18	3.40773e-18	5.40161e-18	6.95368e-18	6.54628e-18	5.22362e-18	6.18674e-18	1.22915e-17	1.63571e-17	1.27164e-17	9.79059e-18	1.89629e-17
1.20938e-17	4.97905e-18	2.00644e-18	1.12108e-18	1.66391e-18	2.28076e-18	2.02075e-18	1.34924e-18	1.25089e-18	1.59131e-18	1.53025e-18	1.19655e-18	1.2508e-18	1.39589e-18	1.2132e-18	1.15644e-18	1.27655e-18	1.1696e-18	1.09932e-18	1.16236e-18	1.10046e-18	1.0885e-18	1.1448e-18	1.11256e-18	1.22963e-18	1.14064e-18	9.36457e-19	8.02834e-19	7.8593e-19	8.75909e-19	9.17841e-19	1.18091e-18	1.43387e-18	1.67229e-18	1.81045e-18	1.86249e-18	1.96656e-18	2.71033e-18	2.58481e-18	3.43058e-18	5.20222e-18	6.61876e-18	6.21794e-18	4.93724e-18	5.92838e-18	1.20703e-17	1.63289e-17	1.28791e-17	9.7389e-18	1.8303e-17
1.22971e-17	5.06291e-18	2.04036e-18	1.14007e-18	1.692e-18	2.31926e-18	2.05489e-18	1.37214e-18	1.27212e-18	1.61827e-18	1.55624e-18	1.2169e-18	1.27261e-18	1.42014e-18	1.23316e-18	1.17385e-18	1.29445e-18	1.1871e-18	1.11903e-18	1.1814e-18	1.11704e-18	1.10826e-18	1.1641e-18	1.12733e-18	1.23402e-18	1.13787e-18	9.47756e-19	8.41519e-19	8.46316e-19	9.43294e-19	9.60479e-19	1.20343e-18	1.46386e-18	1.6726e-18	1.82241e-18	1.89675e-18	1.96959e-18	2.69017e-18	2.68355e-18	3.44716e-18	4.98591e-18	6.26708e-18	5.87561e-18	4.64312e-18	5.66466e-18	1.18297e-17	1.62737e-17	1.30363e-17	9.7111e-18	1.76474e-17
1.24893e-17	5.14223e-18	2.07244e-18	1.15803e-18	1.71856e-18	2.35569e-18	2.08719e-18	1.39379e-18	1.2922e-18	1.64376e-18	1.58083e-18	1.23615e-18	1.29326e-18	1.44308e-18	1.25203e-18	1.19027e-18	1.31129e-18	1.20359e-18	1.1377e-18	1.19941e-18	1.13267e-18	1.12698e-18	1.18234e-18	1.14116e-18	1.23772e-18	1.13473e-18	9.58429e-19	8.7884e-19	9.04677e-19	1.0084e-18	1.00153e-18	1.22477e-18	1.49248e-18	1.67247e-18	1.83324e-18	1.92918e-18	1.97206e-18	2.66993e-18	2.77845e-18	3.46159e-18	4.77397e-18	5.92396e-18	5.54186e-18	4.35685e-18	5.40764e-18	1.15919e-17	1.62131e-17	1.31838e-17	9.68314e-18	1.70087e-17
1.26703e-17	5.21689e-18	2.10264e-18	1.17493e-18	1.74357e-18	2.38997e-18	2.11759e-18	1.41418e-18	1.3111e-18	1.66776e-18	1.60397e-18	1.25427e-18	1.31271e-18	1.46469e-18	1.26978e-18	1.20568e-18	1.32707e-18	1.21907e-18	1.1553e-18	1.21635e-18	1.14734e-18	1.14463e-18	1.19951e-18	1.1541e-18	1.24086e-18	1.13132e-18	9.68385e-19	9.14491e-19	9.60586e-19	1.07078e-18	1.04073e-18	1.24491e-18	1.51955e-18	1.67178e-18	1.84306e-18	1.95977e-18	1.97377e-18	2.64953e-18	2.86892e-18	3.47432e-18	4.5682e-18	5.59142e-18	5.21848e-18	4.07961e-18	5.15823e-18	1.13589e-17	1.61492e-17	1.33213e-17	9.65292e-18	1.63877e-17
1.28403e-17	5.28704e-18	2.13101e-18	1.19082e-18	1.76707e-18	2.42218e-18	2.14615e-18	1.43334e-18	1.32886e-18	1.69031e-18	1.62573e-18	1.27131e-18	1.331e-18	1.48501e-18	1.28644e-18	1.22011e-18	1.34182e-18	1.23356e-18	1.17186e-18	1.23226e-18	1.16108e-18	1.16124e-18	1.21564e-18	1.16617e-18	1.24347e-18	1.12766e-18	9.77646e-19	9.48522e-19	1.01411e-18	1.1305e-18	1.07814e-18	1.26388e-18	1.54511e-18	1.67055e-18	1.85189e-18	1.98857e-18	1.97475e-18	2.62898e-18	2.95509e-18	3.4854e-18	4.36843e-18	5.26921e-18	4.90522e-18	3.81118e-18	4.91623e-18	1.11307e-17	1.60822e-17	1.34492e-17	9.62053e-18	1.5784e-17
1.29997e-17	5.35281e-18	2.15762e-18	1.20571e-18	1.7891e-18	2.45239e-18	2.17294e-18	1.4513e-18	1.34552e-18	1.71146e-18	1.64613e-18	1.28729e-18	1.34817e-18	1.50408e-18	1.30206e-18	1.2336e-18	1.35556e-18	1.24711e-18	1.18742e-18	1.24716e-18	1.17392e-18	1.17685e-18	1.23076e-18	1.1774e-18	1.24556e-18	1.12374e-18	9.86235e-19	9.80981e-19	1.06533e-18	1.18764e-18	1.1138e-18	1.28173e-18	1.5692e-18	1.66879e-18	1.85977e-18	2.01563e-18	1.97503e-18	2.60829e-18	3.03709e-18	3.49489e-18	4.17452e-18	4.95704e-18	4.60179e-18	3.55131e-18	4.68144e-18	1.0907e-17	1.60122e-17	1.35679e-17	9.58606e-18	1.51971e-17
1.31488e-17	5.41435e-18	2.18253e-18	1.21966e-18	1.80972e-18	2.48066e-18	2.19801e-18	1.46812e-18	1.36111e-18	1.73126e-18	1.66522e-18	1.30224e-18	1.36425e-18	1.52194e-18	1.31666e-18	1.24618e-18	1.36835e-18	1.25973e-18	1.202e-18	1.2611e-18	1.1859e-18	1.19149e-18	1.24491e-18	1.18781e-18	1.24714e-18	1.11959e-18	9.94173e-19	1.01191e-18	1.11431e-18	1.24228e-18	1.14778e-18	1.29849e-18	1.59188e-18	1.66653e-18	1.86672e-18	2.04102e-18	1.97462e-18	2.58747e-18	3.11505e-18	3.50284e-18	3.98632e-18	4.65466e-18	4.30795e-18	3.29977e-18	4.45369e-18	1.06878e-17	1.59393e-17	1.36776e-17	9.54961e-18	1.46265e-17
1.3288e-17	5.4718e-18	2.20577e-18	1.23267e-18	1.82896e-18	2.50705e-18	2.22141e-18	1.48382e-18	1.37566e-18	1.74974e-18	1.68305e-18	1.3162e-18	1.37927e-18	1.53863e-18	1.33028e-18	1.25787e-18	1.3802e-18	1.27146e-18	1.21564e-18	1.27409e-18	1.19703e-18	1.20519e-18	1.25812e-18	1.19745e-18	1.24825e-18	1.11521e-18	1.00148e-18	1.04137e-18	1.16111e-18	1.29449e-18	1.18012e-18	1.31419e-18	1.61318e-18	1.66379e-18	1.87279e-18	2.06478e-18	1.97356e-18	2.56654e-18	3.18909e-18	3.50932e-18	3.80367e-18	4.36179e-18	4.02343e-18	3.05636e-18	4.23279e-18	1.04731e-17	1.58637e-17	1.37787e-17	9.51125e-18	1.4072e-17
1.34176e-17	5.52528e-18	2.22742e-18	1.24479e-18	1.84688e-18	2.53161e-18	2.2432e-18	1.49844e-18	1.38922e-18	1.76694e-18	1.69965e-18	1.3292e-18	1.39328e-18	1.55419e-18	1.34294e-18	1.2687e-18	1.39115e-18	1.28233e-18	1.22836e-18	1.28617e-18	1.20734e-18	1.21797e-18	1.27042e-18	1.20632e-18	1.24889e-18	1.11062e-18	1.00819e-18	1.06939e-18	1.2058e-18	1.34435e-18	1.21088e-18	1.32888e-18	1.63315e-18	1.66058e-18	1.878e-18	2.08697e-18	1.97187e-18	2.54551e-18	3.25933e-18	3.51437e-18	3.62644e-18	4.0782e-18	3.74799e-18	2.82084e-18	4.01856e-18	1.02627e-17	1.57855e-17	1.38714e-17	9.47108e-18	1.3533e-17
1.35376e-17	5.57481e-18	2.24746e-18	1.25602e-18	1.86348e-18	2.55437e-18	2.26338e-18	1.51198e-18	1.40178e-18	1.78288e-18	1.71503e-18	1.34125e-18	1.40627e-18	1.5686e-18	1.35466e-18	1.2787e-18	1.40121e-18	1.29233e-18	1.24018e-18	1.29738e-18	1.21685e-18	1.22986e-18	1.28176e-18	1.21436e-18	1.24908e-18	1.106e-18	1.01461e-18	1.09637e-18	1.24877e-18	1.39226e-18	1.24043e-18	1.34252e-18	1.65158e-18	1.6572e-18	1.88232e-18	2.10737e-18	1.97022e-18	2.52467e-18	3.32512e-18	3.51679e-18	3.45473e-18	3.80479e-18	3.48314e-18	2.59574e-18	3.81239e-18	1.00533e-17	1.56979e-17	1.39499e-17	9.4278e-18	1.30114e-17
1.36453e-17	5.61926e-18	2.26546e-18	1.26609e-18	1.87836e-18	2.57479e-18	2.28151e-18	1.52417e-18	1.41309e-18	1.79723e-18	1.72885e-18	1.35212e-18	1.41799e-18	1.58148e-18	1.3651e-18	1.28773e-18	1.41031e-18	1.30116e-18	1.25085e-18	1.30776e-18	1.22532e-18	1.2407e-18	1.29132e-18	1.22062e-18	1.24868e-18	1.10331e-18	1.02401e-18	1.12596e-18	1.29354e-18	1.44174e-18	1.27228e-18	1.35471e-18	1.66579e-18	1.65639e-18	1.88507e-18	2.12336e-18	1.97534e-18	2.50699e-18	3.37869e-18	3.50391e-18	3.29102e-18	3.55316e-18	3.24658e-18	2.40883e-18	3.62998e-18	9.81183e-18	1.55307e-17	1.39526e-17	9.3674e-18	1.25289e-17
1.3735e-17	5.65634e-18	2.28049e-18	1.27448e-18	1.89075e-18	2.59182e-18	2.29668e-18	1.53442e-18	1.42265e-18	1.80929e-18	1.74043e-18	1.36134e-18	1.4279e-18	1.59203e-18	1.37361e-18	1.29553e-18	1.41826e-18	1.30819e-18	1.2599e-18	1.31736e-18	1.23228e-18	1.25018e-18	1.29751e-18	1.22322e-18	1.24746e-18	1.10633e-18	1.04266e-18	1.16524e-18	1.34686e-18	1.49959e-18	1.3132e-18	1.36457e-18	1.67058e-18	1.66351e-18	1.88494e-18	2.12975e-18	2.00028e-18	2.49821e-18	3.40476e-18	3.45091e-18	3.14025e-18	3.34616e-18	3.07305e-18	2.31445e-18	3.50216e-18	9.4738e-18	1.51468e-17	1.3759e-17	9.26253e-18	1.21282e-17
1.38079e-17	5.68654e-18	2.29273e-18	1.2813e-18	1.9008e-18	2.60569e-18	2.30908e-18	1.54286e-18	1.43056e-18	1.81921e-18	1.74992e-18	1.36901e-18	1.43612e-18	1.6004e-18	1.38033e-18	1.30219e-18	1.42512e-18	1.31355e-18	1.26743e-18	1.32621e-18	1.23783e-18	1.25839e-18	1.3006e-18	1.22246e-18	1.24546e-18	1.11451e-18	1.06965e-18	1.21318e-18	1.40779e-18	1.56487e-18	1.36222e-18	1.37227e-18	1.66675e-18	1.67778e-18	1.88215e-18	2.12736e-18	2.04312e-18	2.49747e-18	3.40575e-18	3.36157e-18	3.00152e-18	3.18012e-18	2.95711e-18	2.30425e-18	3.42412e-18	9.04876e-18	1.45667e-17	1.33875e-17	9.11735e-18	1.18026e-17
1.38706e-17	5.7125e-18	2.30327e-18	1.28717e-18	1.90944e-18	2.61761e-18	2.31977e-18	1.55016e-18	1.43743e-18	1.8278e-18	1.7581e-18	1.37569e-18	1.44328e-18	1.60751e-18	1.386e-18	1.30801e-18	1.43113e-18	1.31794e-18	1.274e-18	1.3343e-18	1.24252e-18	1.2657e-18	1.30232e-18	1.22036e-18	1.24299e-18	1.12388e-18	1.09839e-18	1.26243e-18	1.46933e-18	1.63055e-18	1.41232e-18	1.37879e-18	1.6599e-18	1.69359e-18	1.87816e-18	2.12175e-18	2.09016e-18	2.49876e-18	3.39793e-18	3.26206e-18	2.86938e-18	3.03052e-18	2.86173e-18	2.32065e-18	3.36313e-18	8.60437e-18	1.3935e-17	1.29653e-17	8.96081e-18	1.15063e-17
1.3926e-17	5.73548e-18	2.3126e-18	1.29235e-18	1.91707e-18	2.62816e-18	2.32925e-18	1.55664e-18	1.44354e-18	1.83542e-18	1.76536e-18	1.38163e-18	1.44966e-18	1.61378e-18	1.39096e-18	1.31317e-18	1.43643e-18	1.3217e-18	1.27988e-18	1.34165e-18	1.2466e-18	1.27231e-18	1.30347e-18	1.21785e-18	1.24017e-18	1.13268e-18	1.12598e-18	1.30975e-18	1.5284e-18	1.69357e-18	1.46039e-18	1.38456e-18	1.65251e-18	1.70849e-18	1.87362e-18	2.1154e-18	2.13532e-18	2.49941e-18	3.38859e-18	3.16403e-18	2.74132e-18	2.88637e-18	2.77037e-18	2.338e-18	3.30455e-18	8.1706e-18	1.33159e-17	1.2549e-17	8.8058e-18	1.12187e-17
1.39747e-17	5.75567e-18	2.3208e-18	1.29691e-18	1.92378e-18	2.63743e-18	2.33759e-18	1.56236e-18	1.44893e-18	1.84215e-18	1.77175e-18	1.38689e-18	1.45532e-18	1.61927e-18	1.39527e-18	1.3177e-18	1.44105e-18	1.32487e-18	1.2851e-18	1.34827e-18	1.2501e-18	1.27824e-18	1.30414e-18	1.21503e-18	1.23704e-18	1.14078e-18	1.15218e-18	1.3549e-18	1.58479e-18	1.7537e-18	1.5062e-18	1.38965e-18	1.64484e-18	1.72226e-18	1.86862e-18	2.10857e-18	2.1781e-18	2.49918e-18	3.37845e-18	3.06853e-18	2.61703e-18	2.74653e-18	2.68142e-18	2.35392e-18	3.24701e-18	7.74996e-18	1.2715e-17	1.21437e-17	8.6535e-18	1.0938e-17
1.40169e-17	5.77318e-18	2.32793e-18	1.30087e-18	1.92959e-18	2.64548e-18	2.34483e-18	1.56734e-18	1.45364e-18	1.848e-18	1.77732e-18	1.39148e-18	1.46028e-18	1.62402e-18	1.39896e-18	1.32161e-18	1.44502e-18	1.32748e-18	1.28971e-18	1.3542e-18	1.25306e-18	1.28352e-18	1.30435e-18	1.21189e-18	1.23361e-18	1.1482e-18	1.17702e-18	1.39793e-18	1.63858e-18	1.81103e-18	1.54983e-18	1.39408e-18	1.63688e-18	1.73494e-18	1.86316e-18	2.10128e-18	2.21858e-18	2.49812e-18	3.36754e-18	2.97549e-18	2.49642e-18	2.61088e-18	2.59483e-18	2.36846e-18	3.19047e-18	7.34212e-18	1.21318e-17	1.17491e-17	8.50386e-18	1.06638e-17
1.40527e-17	5.7881e-18	2.334e-18	1.30424e-18	1.93453e-18	2.65233e-18	2.35102e-18	1.57161e-18	1.45768e-18	1.85302e-18	1.78207e-18	1.39544e-18	1.46456e-18	1.62804e-18	1.40203e-18	1.32493e-18	1.44835e-18	1.32955e-18	1.2937e-18	1.35945e-18	1.25548e-18	1.28817e-18	1.3041e-18	1.20846e-18	1.22988e-18	1.15495e-18	1.20056e-18	1.43891e-18	1.68985e-18	1.86565e-18	1.59133e-18	1.39788e-18	1.62867e-18	1.74657e-18	1.85728e-18	2.09354e-18	2.25683e-18	2.49625e-18	3.3559e-18	2.88485e-18	2.37937e-18	2.47932e-18	2.51053e-18	2.38167e-18	3.13493e-18	6.94674e-18	1.15658e-17	1.13651e-17	8.35682e-18	1.0396e-17
1.40826e-17	5.80051e-18	2.33906e-18	1.30705e-18	1.93864e-18	2.65804e-18	2.35618e-18	1.57519e-18	1.46108e-18	1.85722e-18	1.78605e-18	1.39879e-18	1.46819e-18	1.63137e-18	1.40452e-18	1.32769e-18	1.45107e-18	1.33109e-18	1.29712e-18	1.36405e-18	1.25739e-18	1.29222e-18	1.30343e-18	1.20474e-18	1.22588e-18	1.16107e-18	1.22283e-18	1.47791e-18	1.73866e-18	1.91765e-18	1.63078e-18	1.40107e-18	1.62021e-18	1.75718e-18	1.85098e-18	2.08538e-18	2.29291e-18	2.49361e-18	3.34354e-18	2.79656e-18	2.26581e-18	2.35174e-18	2.42847e-18	2.39359e-18	3.08037e-18	6.5635e-18	1.10167e-17	1.09913e-17	8.21235e-18	1.01346e-17
1.41066e-17	5.81051e-18	2.34315e-18	1.30931e-18	1.94195e-18	2.66264e-18	2.36036e-18	1.57811e-18	1.46387e-18	1.86065e-18	1.78929e-18	1.40153e-18	1.47119e-18	1.63402e-18	1.40644e-18	1.32989e-18	1.4532e-18	1.33212e-18	1.29997e-18	1.36802e-18	1.2588e-18	1.29568e-18	1.30234e-18	1.20076e-18	1.22161e-18	1.16657e-18	1.24387e-18	1.51498e-18	1.78511e-18	1.96709e-18	1.66823e-18	1.40367e-18	1.61151e-18	1.76682e-18	1.84429e-18	2.07682e-18	2.3269e-18	2.49023e-18	3.33051e-18	2.71056e-18	2.15565e-18	2.22804e-18	2.3486e-18	2.40427e-18	3.02676e-18	6.19207e-18	1.0484e-17	1.06274e-17	8.0704e-18	9.87926e-18
1.41249e-17	5.81819e-18	2.34629e-18	1.31105e-18	1.94448e-18	2.66618e-18	2.36359e-18	1.58039e-18	1.46606e-18	1.86332e-18	1.7918e-18	1.40371e-18	1.47359e-18	1.63603e-18	1.40782e-18	1.33157e-18	1.45477e-18	1.33267e-18	1.30228e-18	1.37138e-18	1.25974e-18	1.29858e-18	1.30085e-18	1.19652e-18	1.21708e-18	1.17148e-18	1.26373e-18	1.55018e-18	1.82925e-18	2.01405e-18	1.70375e-18	1.4057e-18	1.60259e-18	1.7755e-18	1.83722e-18	2.06787e-18	2.35886e-18	2.48612e-18	3.31683e-18	2.62679e-18	2.04879e-18	2.10811e-18	2.27086e-18	2.41374e-18	2.97409e-18	5.83215e-18	9.9672e-18	1.02733e-17	7.93091e-18	9.62997e-18
1.41371e-17	5.82333e-18	2.34842e-18	1.31221e-18	1.94616e-18	2.66855e-18	2.36579e-18	1.58197e-18	1.4676e-18	1.86517e-18	1.79352e-18	1.40526e-18	1.47532e-18	1.63731e-18	1.4086e-18	1.33268e-18	1.45574e-18	1.33271e-18	1.304e-18	1.3741e-18	1.26018e-18	1.30087e-18	1.29891e-18	1.19205e-18	1.21243e-18	1.17594e-18	1.2824e-18	1.58331e-18	1.87073e-18	2.0582e-18	1.7373e-18	1.40739e-18	1.59334e-18	1.78314e-18	1.8298e-18	2.05849e-18	2.38886e-18	2.48111e-18	3.30167e-18	2.54584e-18	1.94751e-18	1.99408e-18	2.19759e-18	2.42502e-18	2.92509e-18	5.48479e-18	9.46555e-18	9.92705e-18	7.79203e-18	9.3866e-18
1.41359e-17	5.82294e-18	2.34831e-18	1.31214e-18	1.946e-18	2.66839e-18	2.36574e-18	1.58205e-18	1.46774e-18	1.86525e-18	1.79354e-18	1.40548e-18	1.47557e-18	1.63693e-18	1.40804e-18	1.33267e-18	1.45569e-18	1.33182e-18	1.30446e-18	1.37564e-18	1.25968e-18	1.30184e-18	1.29594e-18	1.18763e-18	1.20902e-18	1.18132e-18	1.29964e-18	1.61167e-18	1.90515e-18	2.09517e-18	1.76797e-18	1.41092e-18	1.58262e-18	1.78842e-18	1.82203e-18	2.04809e-18	2.41698e-18	2.47297e-18	3.27596e-18	2.4744e-18	1.87647e-18	1.90896e-18	2.15372e-18	2.46921e-18	2.90841e-18	5.16379e-18	8.9739e-18	9.57153e-18	7.63446e-18	9.14941e-18
1.41058e-17	5.81063e-18	2.34339e-18	1.30938e-18	1.94186e-18	2.66277e-18	2.36087e-18	1.57887e-18	1.46487e-18	1.86153e-18	1.7899e-18	1.40286e-18	1.4726e-18	1.63285e-18	1.40457e-18	1.33036e-18	1.4537e-18	1.32913e-18	1.30222e-18	1.37479e-18	1.25731e-18	1.29997e-18	1.29062e-18	1.18381e-18	1.20967e-18	1.19046e-18	1.31491e-18	1.62952e-18	1.92314e-18	2.1157e-18	1.79379e-18	1.42089e-18	1.56799e-18	1.78854e-18	1.81396e-18	2.03539e-18	2.44336e-18	2.45694e-18	3.22055e-18	2.42664e-18	1.8879e-18	1.90158e-18	2.19208e-18	2.61203e-18	2.9847e-18	4.89871e-18	8.48194e-18	9.17069e-18	7.41753e-18	8.91913e-18
1.4047e-17	5.78653e-18	2.33372e-18	1.30396e-18	1.93379e-18	2.65175e-18	2.35121e-18	1.57249e-18	1.45902e-18	1.85404e-18	1.78264e-18	1.39742e-18	1.46643e-18	1.62512e-18	1.39822e-18	1.32577e-18	1.44979e-18	1.32465e-18	1.29732e-18	1.3716e-18	1.2531e-18	1.29531e-18	1.28299e-18	1.1806e-18	1.21436e-18	1.20336e-18	1.32822e-18	1.63696e-18	1.92483e-18	2.11993e-18	1.81481e-18	1.43727e-18	1.5495e-18	1.78355e-18	1.8056e-18	2.02043e-18	2.46804e-18	2.43308e-18	3.13561e-18	2.40239e-18	1.98129e-18	1.97143e-18	2.31217e-18	2.85297e-18	3.15341e-18	4.68902e-18	7.98938e-18	8.72461e-18	7.14152e-18	8.69562e-18
1.39769e-17	5.75774e-18	2.32216e-18	1.29749e-18	1.92415e-18	2.63858e-18	2.33966e-18	1.56483e-18	1.45199e-18	1.84505e-18	1.77394e-18	1.39085e-18	1.45901e-18	1.61598e-18	1.39074e-18	1.32023e-18	1.44501e-18	1.31938e-18	1.29135e-18	1.36739e-18	1.2481e-18	1.28953e-18	1.27448e-18	1.17742e-18	1.22005e-18	1.21696e-18	1.34027e-18	1.64035e-18	1.92057e-18	2.11809e-18	1.83332e-18	1.45512e-18	1.5298e-18	1.77656e-18	1.79695e-18	2.00461e-18	2.49103e-18	2.40662e-18	3.04204e-18	2.38613e-18	2.09968e-18	2.06525e-18	2.45647e-18	3.12067e-18	3.34861e-18	4.502e-18	7.50662e-18	8.272e-18	6.8506e-18	8.47783e-18
1.39038e-17	5.72776e-18	2.31012e-18	1.29075e-18	1.91412e-18	2.62486e-18	2.32762e-18	1.55684e-18	1.44464e-18	1.83567e-18	1.76486e-18	1.38398e-18	1.45128e-18	1.60653e-18	1.38299e-18	1.31438e-18	1.43987e-18	1.31382e-18	1.28509e-18	1.36281e-18	1.24281e-18	1.28345e-18	1.2658e-18	1.17398e-18	1.22526e-18	1.2298e-18	1.3514e-18	1.64277e-18	1.91535e-18	2.11515e-18	1.85044e-18	1.47205e-18	1.51018e-18	1.76909e-18	1.78801e-18	1.98864e-18	2.51233e-18	2.38008e-18	2.94992e-18	2.37036e-18	2.2156e-18	2.15735e-18	2.59727e-18	3.38074e-18	3.53852e-18	4.32178e-18	7.0385e-18	7.83139e-18	6.56601e-18	8.26519e-18
1.38288e-17	5.69694e-18	2.29773e-18	1.28382e-18	1.90381e-18	2.61077e-18	2.31523e-18	1.54862e-18	1.43708e-18	1.82601e-18	1.75552e-18	1.3769e-18	1.44335e-18	1.59688e-18	1.37506e-18	1.30831e-18	1.43443e-18	1.30802e-18	1.27863e-18	1.35794e-18	1.23729e-18	1.27716e-18	1.257e-18	1.17027e-18	1.22986e-18	1.24175e-18	1.36166e-18	1.64456e-18	1.90968e-18	2.1116e-18	1.86631e-18	1.48786e-18	1.49077e-18	1.7613e-18	1.7788e-18	1.97258e-18	2.53202e-18	2.35371e-18	2.86018e-18	2.35438e-18	2.32653e-18	2.24536e-18	2.73204e-18	3.63017e-18	3.7203e-18	4.14668e-18	6.58512e-18	7.40426e-18	6.28961e-18	8.05754e-18
1.37518e-17	5.66533e-18	2.28503e-18	1.27671e-18	1.89323e-18	2.5963e-18	2.30251e-18	1.54017e-18	1.42931e-18	1.81609e-18	1.74593e-18	1.36961e-18	1.43522e-18	1.58705e-18	1.36695e-18	1.30202e-18	1.42871e-18	1.30199e-18	1.27198e-18	1.3528e-18	1.23156e-18	1.27067e-18	1.2481e-18	1.16631e-18	1.23389e-18	1.25284e-18	1.3711e-18	1.64572e-18	1.90357e-18	2.10747e-18	1.88097e-18	1.5026e-18	1.47157e-18	1.7532e-18	1.76932e-18	1.95644e-18	2.55013e-18	2.32751e-18	2.77276e-18	2.33818e-18	2.43263e-18	2.32939e-18	2.86097e-18	3.86926e-18	3.89418e-18	3.97659e-18	6.14611e-18	6.99025e-18	6.02121e-18	7.85477e-18
1.36731e-17	5.63298e-18	2.27202e-18	1.26943e-18	1.8824e-18	2.5815e-18	2.28949e-18	1.53152e-18	1.42134e-18	1.80592e-18	1.7361e-18	1.36213e-18	1.42691e-18	1.57704e-18	1.35868e-18	1.29553e-18	1.42272e-18	1.29574e-18	1.26514e-18	1.34738e-18	1.22563e-18	1.26399e-18	1.23911e-18	1.16209e-18	1.23735e-18	1.26311e-18	1.37972e-18	1.64629e-18	1.89705e-18	2.10278e-18	1.89446e-18	1.51629e-18	1.45257e-18	1.74481e-18	1.75959e-18	1.94024e-18	2.56672e-18	2.30149e-18	2.6876e-18	2.32179e-18	2.53403e-18	2.40957e-18	2.98422e-18	4.09831e-18	4.0604e-18	3.81138e-18	5.72106e-18	6.58902e-18	5.76058e-18	7.65676e-18
1.35926e-17	5.59991e-18	2.25872e-18	1.26199e-18	1.87134e-18	2.56636e-18	2.27617e-18	1.52267e-18	1.41319e-18	1.79552e-18	1.72605e-18	1.35446e-18	1.41842e-18	1.56687e-18	1.35026e-18	1.28883e-18	1.41647e-18	1.28929e-18	1.25812e-18	1.34172e-18	1.2195e-18	1.25713e-18	1.23003e-18	1.15764e-18	1.24027e-18	1.27258e-18	1.38757e-18	1.64628e-18	1.89013e-18	2.09756e-18	1.90682e-18	1.52897e-18	1.43379e-18	1.73614e-18	1.74963e-18	1.92397e-18	2.58185e-18	2.27564e-18	2.60465e-18	2.30521e-18	2.63088e-18	2.48601e-18	3.10197e-18	4.31761e-18	4.21918e-18	3.65092e-18	5.30962e-18	6.20023e-18	5.50754e-18	7.46342e-18
1.35105e-17	5.56616e-18	2.24515e-18	1.2544e-18	1.86005e-18	2.55092e-18	2.26257e-18	1.51363e-18	1.40486e-18	1.78489e-18	1.71578e-18	1.34662e-18	1.40976e-18	1.55654e-18	1.34169e-18	1.28195e-18	1.40997e-18	1.28264e-18	1.25094e-18	1.3358e-18	1.21318e-18	1.2501e-18	1.22086e-18	1.15297e-18	1.24266e-18	1.28128e-18	1.39467e-18	1.64572e-18	1.88282e-18	2.09182e-18	1.91809e-18	1.54068e-18	1.4152e-18	1.7272e-18	1.73944e-18	1.90766e-18	2.59555e-18	2.24997e-18	2.52386e-18	2.28847e-18	2.7233e-18	2.55883e-18	3.21437e-18	4.52745e-18	4.37074e-18	3.4951e-18	4.91143e-18	5.82356e-18	5.2619e-18	7.27463e-18
1.34268e-17	5.53178e-18	2.23132e-18	1.24666e-18	1.84855e-18	2.53518e-18	2.24871e-18	1.50441e-18	1.39636e-18	1.77406e-18	1.70532e-18	1.33861e-18	1.40094e-18	1.54607e-18	1.33298e-18	1.27488e-18	1.40323e-18	1.2758e-18	1.2436e-18	1.32966e-18	1.20669e-18	1.24291e-18	1.21162e-18	1.14807e-18	1.24455e-18	1.28922e-18	1.40103e-18	1.64463e-18	1.87515e-18	2.08559e-18	1.9283e-18	1.55144e-18	1.39682e-18	1.718e-18	1.72905e-18	1.89129e-18	2.60788e-18	2.22449e-18	2.44516e-18	2.27157e-18	2.81144e-18	2.62812e-18	3.32159e-18	4.72811e-18	4.51529e-18	3.3438e-18	4.52613e-18	5.45869e-18	5.02345e-18	7.0903e-18
1.3341e-17	5.49653e-18	2.21714e-18	1.23873e-18	1.83676e-18	2.51904e-18	2.23449e-18	1.49495e-18	1.38763e-18	1.76293e-18	1.69458e-18	1.33038e-18	1.39191e-18	1.53539e-18	1.32408e-18	1.26759e-18	1.3962e-18	1.26873e-18	1.23605e-18	1.32322e-18	1.19998e-18	1.23548e-18	1.2023e-18	1.14298e-18	1.2459e-18	1.29628e-18	1.40643e-18	1.64261e-18	1.86654e-18	2.0782e-18	1.93701e-18	1.56129e-18	1.37886e-18	1.70838e-18	1.71847e-18	1.87494e-18	2.61845e-18	2.19922e-18	2.36874e-18	2.25529e-18	2.89544e-18	2.69336e-18	3.42285e-18	4.91847e-18	4.65218e-18	3.19785e-18	4.15557e-18	5.10796e-18	4.79389e-18	6.90974e-18
1.32462e-17	5.45753e-18	2.20145e-18	1.22996e-18	1.82372e-18	2.50119e-18	2.21874e-18	1.48445e-18	1.37793e-18	1.75057e-18	1.68267e-18	1.3212e-18	1.38186e-18	1.52371e-18	1.31438e-18	1.2594e-18	1.38813e-18	1.26087e-18	1.22764e-18	1.31574e-18	1.19258e-18	1.22703e-18	1.1928e-18	1.13773e-18	1.2461e-18	1.30071e-18	1.40796e-18	1.63516e-18	1.85062e-18	2.06238e-18	1.93895e-18	1.57039e-18	1.36361e-18	1.69638e-18	1.70798e-18	1.8591e-18	2.62269e-18	2.17451e-18	2.29696e-18	2.24789e-18	2.97572e-18	2.74782e-18	3.50833e-18	5.08396e-18	4.77213e-18	3.06747e-18	3.82294e-18	4.79963e-18	4.5931e-18	6.72671e-18
1.31261e-17	5.40811e-18	2.18156e-18	1.21884e-18	1.8072e-18	2.47857e-18	2.19874e-18	1.47107e-18	1.36549e-18	1.73477e-18	1.6675e-18	1.30938e-18	1.36897e-18	1.50919e-18	1.30241e-18	1.24877e-18	1.37729e-18	1.25092e-18	1.21683e-18	1.30547e-18	1.18337e-18	1.21566e-18	1.18286e-18	1.13243e-18	1.24374e-18	1.29845e-18	1.39892e-18	1.61183e-18	1.81262e-18	2.0212e-18	1.92194e-18	1.57903e-18	1.35643e-18	1.67745e-18	1.69817e-18	1.84496e-18	2.60989e-18	2.15119e-18	2.23534e-18	2.26852e-18	3.05309e-18	2.77572e-18	3.55507e-18	5.19041e-18	4.85343e-18	2.97649e-18	3.5825e-18	4.59958e-18	4.46739e-18	6.52687e-18
1.29785e-17	5.34737e-18	2.15711e-18	1.20517e-18	1.78692e-18	2.45076e-18	2.17413e-18	1.45455e-18	1.3501e-18	1.71525e-18	1.6488e-18	1.29471e-18	1.35299e-18	1.4916e-18	1.28799e-18	1.23549e-18	1.36343e-18	1.23871e-18	1.20344e-18	1.29218e-18	1.1722e-18	1.20115e-18	1.17245e-18	1.12711e-18	1.23864e-18	1.28895e-18	1.3784e-18	1.57121e-18	1.75055e-18	1.95235e-18	1.88433e-18	1.58727e-18	1.35803e-18	1.65097e-18	1.68913e-18	1.83267e-18	2.57863e-18	2.12936e-18	2.18459e-18	2.3198e-18	3.12776e-18	2.77501e-18	3.56005e-18	5.23337e-18	4.89327e-18	2.92806e-18	3.44139e-18	4.51659e-18	4.42297e-18	6.30817e-18
1.28218e-17	5.28289e-18	2.13115e-18	1.19067e-18	1.76538e-18	2.42125e-18	2.14799e-18	1.437e-18	1.33373e-18	1.69449e-18	1.62893e-18	1.27908e-18	1.336e-18	1.47301e-18	1.27276e-18	1.22133e-18	1.34855e-18	1.22572e-18	1.18919e-18	1.27786e-18	1.16034e-18	1.1856e-18	1.16187e-18	1.12166e-18	1.23243e-18	1.27683e-18	1.35399e-18	1.52506e-18	1.681e-18	1.87488e-18	1.83988e-18	1.59484e-18	1.36243e-18	1.62207e-18	1.68022e-18	1.82094e-18	2.54101e-18	2.10811e-18	2.13842e-18	2.38026e-18	3.19908e-18	2.76357e-18	3.54935e-18	5.25172e-18	4.91645e-18	2.89523e-18	3.33803e-18	4.47607e-18	4.40746e-18	6.08652e-18
1.26657e-17	5.21861e-18	2.10527e-18	1.17621e-18	1.74392e-18	2.39182e-18	2.12193e-18	1.41951e-18	1.31742e-18	1.67379e-18	1.60912e-18	1.26351e-18	1.31908e-18	1.4545e-18	1.25758e-18	1.20719e-18	1.33366e-18	1.21272e-18	1.17497e-18	1.26353e-18	1.14846e-18	1.17011e-18	1.15127e-18	1.11604e-18	1.22595e-18	1.2645e-18	1.32965e-18	1.47951e-18	1.6126e-18	1.79866e-18	1.79576e-18	1.60161e-18	1.3665e-18	1.59344e-18	1.6711e-18	1.80909e-18	2.50332e-18	2.08698e-18	2.09352e-18	2.43879e-18	3.26677e-18	2.75074e-18	3.53656e-18	5.26572e-18	4.93591e-18	2.86395e-18	3.24036e-18	4.4392e-18	4.39362e-18	5.87013e-18
1.2511e-17	5.15493e-18	2.07963e-18	1.16188e-18	1.72266e-18	2.36267e-18	2.09611e-18	1.40218e-18	1.30125e-18	1.65329e-18	1.5895e-18	1.24808e-18	1.30233e-18	1.43618e-18	1.24253e-18	1.19316e-18	1.31886e-18	1.19979e-18	1.16087e-18	1.2493e-18	1.13664e-18	1.1548e-18	1.14067e-18	1.11025e-18	1.2193e-18	1.25219e-18	1.30575e-18	1.43512e-18	1.54616e-18	1.72462e-18	1.75264e-18	1.6076e-18	1.36997e-18	1.56531e-18	1.66176e-18	1.79707e-18	2.46616e-18	2.06592e-18	2.04956e-18	2.49436e-18	3.33089e-18	2.73746e-18	3.52306e-18	5.27745e-18	4.95301e-18	2.83285e-18	3.14516e-18	4.40219e-18	4.37882e-18	5.65965e-18
1.23577e-17	5.09185e-18	2.05423e-18	1.14769e-18	1.70159e-18	2.33379e-18	2.07053e-18	1.38501e-18	1.28524e-18	1.63299e-18	1.57006e-18	1.23279e-18	1.28576e-18	1.41804e-18	1.22761e-18	1.17924e-18	1.30416e-18	1.18692e-18	1.1469e-18	1.23517e-18	1.12486e-18	1.13965e-18	1.13008e-18	1.1043e-18	1.21248e-18	1.23992e-18	1.28228e-18	1.39187e-18	1.48162e-18	1.6527e-18	1.71051e-18	1.61283e-18	1.37285e-18	1.53768e-18	1.6522e-18	1.78488e-18	2.42953e-18	2.04493e-18	2.00652e-18	2.54707e-18	3.39155e-18	2.72374e-18	3.50887e-18	5.28698e-18	4.96783e-18	2.80194e-18	3.05239e-18	4.36506e-18	4.36309e-18	5.45496e-18
1.22059e-17	5.02936e-18	2.02907e-18	1.13363e-18	1.68072e-18	2.30518e-18	2.04519e-18	1.368e-18	1.26939e-18	1.61288e-18	1.5508e-18	1.21765e-18	1.26936e-18	1.40009e-18	1.21282e-18	1.16543e-18	1.28957e-18	1.17413e-18	1.13306e-18	1.22114e-18	1.11313e-18	1.12468e-18	1.11949e-18	1.0982e-18	1.20551e-18	1.22767e-18	1.25924e-18	1.34973e-18	1.41894e-18	1.58286e-18	1.66935e-18	1.61733e-18	1.37517e-18	1.51055e-18	1.64243e-18	1.77254e-18	2.39342e-18	2.02403e-18	1.96437e-18	2.597e-18	3.44887e-18	2.70961e-18	3.49402e-18	5.29439e-18	4.98044e-18	2.77121e-18	2.96197e-18	4.32782e-18	4.34646e-18	5.2559e-18
1.20556e-17	4.96746e-18	2.00414e-18	1.1197e-18	1.66005e-18	2.27684e-18	2.02009e-18	1.35116e-18	1.25368e-18	1.59296e-18	1.53172e-18	1.20265e-18	1.25314e-18	1.38233e-18	1.19817e-18	1.15174e-18	1.27507e-18	1.16141e-18	1.11934e-18	1.20722e-18	1.10146e-18	1.10988e-18	1.10892e-18	1.09195e-18	1.19838e-18	1.21546e-18	1.23662e-18	1.30867e-18	1.35807e-18	1.51502e-18	1.62912e-18	1.62113e-18	1.37694e-18	1.4839e-18	1.63247e-18	1.76005e-18	2.35783e-18	2.0032e-18	1.92311e-18	2.64425e-18	3.50295e-18	2.69509e-18	3.47854e-18	5.29977e-18	4.99093e-18	2.74068e-18	2.87386e-18	4.29048e-18	4.329e-18	5.06234e-18
1.19066e-17	4.90616e-18	1.97946e-18	1.1059e-18	1.63958e-18	2.24878e-18	1.99522e-18	1.33447e-18	1.23813e-18	1.57323e-18	1.51283e-18	1.1878e-18	1.23708e-18	1.36475e-18	1.18365e-18	1.13816e-18	1.26067e-18	1.14877e-18	1.10575e-18	1.1934e-18	1.08985e-18	1.09525e-18	1.09835e-18	1.08556e-18	1.19111e-18	1.20329e-18	1.2144e-18	1.26867e-18	1.29896e-18	1.44916e-18	1.58982e-18	1.62424e-18	1.37819e-18	1.45772e-18	1.62233e-18	1.74743e-18	2.32274e-18	1.98247e-18	1.8827e-18	2.68888e-18	3.55388e-18	2.6802e-18	3.46246e-18	5.30317e-18	4.99936e-18	2.71035e-18	2.78799e-18	4.25307e-18	4.31071e-18	4.87414e-18
1.17592e-17	4.84545e-18	1.95501e-18	1.09224e-18	1.6193e-18	2.22098e-18	1.9706e-18	1.31795e-18	1.22273e-18	1.5537e-18	1.49412e-18	1.17309e-18	1.2212e-18	1.34736e-18	1.16927e-18	1.12469e-18	1.24638e-18	1.1362e-18	1.09228e-18	1.17968e-18	1.07829e-18	1.08078e-18	1.08781e-18	1.07905e-18	1.18371e-18	1.19116e-18	1.1926e-18	1.22971e-18	1.24157e-18	1.3852e-18	1.55141e-18	1.6267e-18	1.37893e-18	1.43201e-18	1.61201e-18	1.73469e-18	2.28815e-18	1.96183e-18	1.84313e-18	2.731e-18	3.60176e-18	2.66496e-18	3.44581e-18	5.30467e-18	5.00581e-18	2.68021e-18	2.70432e-18	4.2156e-18	4.29165e-18	4.69117e-18
1.16128e-17	4.78517e-18	1.93073e-18	1.07867e-18	1.59917e-18	2.19338e-18	1.94615e-18	1.30155e-18	1.20744e-18	1.5343e-18	1.47554e-18	1.15848e-18	1.20545e-18	1.33011e-18	1.15499e-18	1.1113e-18	1.23213e-18	1.12366e-18	1.0789e-18	1.16601e-18	1.06676e-18	1.06643e-18	1.07727e-18	1.07233e-18	1.17603e-18	1.1789e-18	1.17103e-18	1.19164e-18	1.18575e-18	1.32292e-18	1.51357e-18	1.62825e-18	1.37926e-18	1.40681e-18	1.60152e-18	1.72185e-18	2.254e-18	1.94156e-18	1.80473e-18	2.77035e-18	3.6456e-18	2.64874e-18	3.42789e-18	5.30296e-18	5.00927e-18	2.6503e-18	2.6232e-18	4.17864e-18	4.27342e-18	4.51457e-18
1.14631e-17	4.72354e-18	1.9059e-18	1.0648e-18	1.57858e-18	2.16516e-18	1.92113e-18	1.28476e-18	1.1918e-18	1.51445e-18	1.45653e-18	1.14352e-18	1.18939e-18	1.31262e-18	1.14046e-18	1.09755e-18	1.21734e-18	1.11063e-18	1.06518e-18	1.15183e-18	1.05477e-18	1.05175e-18	1.06656e-18	1.06458e-18	1.1664e-18	1.16453e-18	1.14801e-18	1.15322e-18	1.13019e-18	1.26013e-18	1.47272e-18	1.62587e-18	1.37998e-18	1.38268e-18	1.59073e-18	1.70912e-18	2.21954e-18	1.92467e-18	1.77122e-18	2.80362e-18	3.67311e-18	2.62452e-18	3.40058e-18	5.28258e-18	4.9976e-18	2.62093e-18	2.54905e-18	4.1484e-18	4.27352e-18	4.35862e-18
1.1299e-17	4.65596e-18	1.87867e-18	1.04956e-18	1.55599e-18	2.1342e-18	1.89366e-18	1.26632e-18	1.17459e-18	1.49262e-18	1.43563e-18	1.127e-18	1.17192e-18	1.2939e-18	1.12481e-18	1.08233e-18	1.20042e-18	1.09574e-18	1.05002e-18	1.13565e-18	1.04115e-18	1.03555e-18	1.05522e-18	1.05364e-18	1.15045e-18	1.14295e-18	1.11917e-18	1.11127e-18	1.07161e-18	1.19124e-18	1.41971e-18	1.6117e-18	1.38319e-18	1.3611e-18	1.57929e-18	1.69705e-18	2.18292e-18	1.91893e-18	1.75226e-18	2.8221e-18	3.65261e-18	2.57416e-18	3.34298e-18	5.20367e-18	4.93951e-18	2.59289e-18	2.49334e-18	4.14084e-18	4.33699e-18	4.26018e-18
1.11172e-17	4.58112e-18	1.8485e-18	1.03267e-18	1.53095e-18	2.0999e-18	1.8632e-18	1.24586e-18	1.15549e-18	1.46837e-18	1.41241e-18	1.1086e-18	1.15271e-18	1.27366e-18	1.10779e-18	1.06531e-18	1.18095e-18	1.07861e-18	1.03311e-18	1.11705e-18	1.02553e-18	1.01749e-18	1.04312e-18	1.03889e-18	1.12696e-18	1.11271e-18	1.08326e-18	1.06486e-18	1.00905e-18	1.11464e-18	1.35188e-18	1.58354e-18	1.38947e-18	1.34248e-18	1.56711e-18	1.68578e-18	2.14358e-18	1.92657e-18	1.75059e-18	2.82333e-18	3.57506e-18	2.49246e-18	3.2491e-18	5.05485e-18	4.82606e-18	2.56641e-18	2.45933e-18	4.16053e-18	4.47674e-18	4.22975e-18
1.09308e-17	4.50434e-18	1.81755e-18	1.01534e-18	1.50525e-18	2.0647e-18	1.83194e-18	1.22486e-18	1.13587e-18	1.44347e-18	1.38858e-18	1.08969e-18	1.13306e-18	1.25305e-18	1.09041e-18	1.04779e-18	1.16073e-18	1.06082e-18	1.01572e-18	1.09775e-18	1.00932e-18	9.98934e-19	1.0308e-18	1.02285e-18	1.10098e-18	1.07971e-18	1.04532e-18	1.01762e-18	9.46211e-19	1.03668e-18	1.27983e-18	1.55049e-18	1.39647e-18	1.3251e-18	1.55461e-18	1.67471e-18	2.10368e-18	1.9386e-18	1.755e-18	2.81757e-18	3.47741e-18	2.40049e-18	3.14325e-18	4.88246e-18	4.69368e-18	2.54059e-18	2.43361e-18	4.18902e-18	4.64066e-18	4.22431e-18
1.07468e-17	4.42856e-18	1.78699e-18	9.9823e-19	1.47989e-18	2.02997e-18	1.80108e-18	1.20413e-18	1.11651e-18	1.4189e-18	1.36506e-18	1.07103e-18	1.11367e-18	1.2327e-18	1.07325e-18	1.03049e-18	1.14075e-18	1.04323e-18	9.98562e-19	1.07868e-18	9.93294e-19	9.80647e-19	1.01856e-18	1.00692e-18	1.0753e-18	1.04724e-18	1.00815e-18	9.71566e-19	8.85147e-19	9.60862e-19	1.2094e-18	1.51765e-18	1.40288e-18	1.308e-18	1.54202e-18	1.66353e-18	2.06442e-18	1.95003e-18	1.75926e-18	2.81054e-18	3.38018e-18	2.30994e-18	3.03889e-18	4.71223e-18	4.56261e-18	2.5149e-18	2.40873e-18	4.21606e-18	4.79986e-18	4.21996e-18
1.05659e-17	4.35405e-18	1.75696e-18	9.81412e-19	1.45496e-18	1.99582e-18	1.77074e-18	1.18375e-18	1.09748e-18	1.39475e-18	1.34194e-18	1.05269e-18	1.09461e-18	1.21269e-18	1.05635e-18	1.01347e-18	1.12113e-18	1.02594e-18	9.8169e-19	1.05996e-18	9.77515e-19	9.62698e-19	1.00642e-18	9.91226e-19	1.0502e-18	1.01561e-18	9.71982e-19	9.26864e-19	8.26009e-19	8.87486e-19	1.14113e-18	1.48549e-18	1.40858e-18	1.29108e-18	1.52938e-18	1.65219e-18	2.02589e-18	1.96039e-18	1.76278e-18	2.80282e-18	3.28535e-18	2.22191e-18	2.93732e-18	4.54663e-18	4.43478e-18	2.48931e-18	2.38396e-18	4.24072e-18	4.95167e-18	4.21436e-18
1.03881e-17	4.28081e-18	1.72743e-18	9.64877e-19	1.43045e-18	1.96225e-18	1.74092e-18	1.16372e-18	1.07878e-18	1.37102e-18	1.31922e-18	1.03466e-18	1.07588e-18	1.193e-18	1.03972e-18	9.96736e-19	1.10184e-18	1.00893e-18	9.65104e-19	1.04156e-18	9.61985e-19	9.45081e-19	9.94386e-19	9.75776e-19	1.02567e-18	9.84781e-19	9.36811e-19	8.83478e-19	7.68747e-19	8.16483e-19	1.07497e-18	1.45401e-18	1.41361e-18	1.27435e-18	1.51669e-18	1.64072e-18	1.9881e-18	1.96972e-18	1.76559e-18	2.79445e-18	3.19288e-18	2.13635e-18	2.83846e-18	4.38553e-18	4.31012e-18	2.46382e-18	2.35929e-18	4.26306e-18	5.0963e-18	4.20755e-18
1.02133e-17	4.2088e-18	1.6984e-18	9.48622e-19	1.40635e-18	1.92924e-18	1.7116e-18	1.14403e-18	1.0604e-18	1.34769e-18	1.29688e-18	1.01695e-18	1.05748e-18	1.17362e-18	1.02334e-18	9.80278e-19	1.08289e-18	9.92202e-19	9.488e-19	1.02348e-18	9.46698e-19	9.2779e-19	9.8246e-19	9.60564e-19	1.00168e-18	9.54748e-19	9.02607e-19	8.41376e-19	7.13312e-19	7.4779e-19	1.01085e-18	1.42318e-18	1.41799e-18	1.2578e-18	1.50395e-18	1.62912e-18	1.95101e-18	1.97806e-18	1.7677e-18	2.78545e-18	3.1027e-18	2.05318e-18	2.74225e-18	4.22883e-18	4.18855e-18	2.43843e-18	2.33473e-18	4.28316e-18	5.23398e-18	4.19959e-18
1.00414e-17	4.13801e-18	1.66986e-18	9.32643e-19	1.38266e-18	1.8968e-18	1.68278e-18	1.12467e-18	1.04234e-18	1.32476e-18	1.27492e-18	9.99541e-19	1.03939e-18	1.15456e-18	1.00722e-18	9.64091e-19	1.06426e-18	9.75755e-19	9.32772e-19	1.00572e-18	9.31652e-19	9.10818e-19	9.70639e-19	9.45584e-19	9.78231e-19	9.25489e-19	8.69345e-19	8.00525e-19	6.59655e-19	6.81347e-19	9.48728e-19	1.39301e-18	1.42173e-18	1.24144e-18	1.49117e-18	1.61739e-18	1.91462e-18	1.98543e-18	1.76915e-18	2.77585e-18	3.01477e-18	1.97235e-18	2.64862e-18	4.07642e-18	4.07002e-18	2.41315e-18	2.31029e-18	4.30111e-18	5.3649e-18	4.19053e-18
9.87245e-18	4.06842e-18	1.6418e-18	9.16933e-19	1.35937e-18	1.86489e-18	1.65444e-18	1.10565e-18	1.02458e-18	1.30222e-18	1.25333e-18	9.82433e-19	1.02161e-18	1.13581e-18	9.91345e-19	9.48171e-19	1.04596e-18	9.5958e-19	9.17016e-19	9.88264e-19	9.16842e-19	8.94159e-19	9.58925e-19	9.30834e-19	9.55308e-19	8.96985e-19	8.37003e-19	7.60893e-19	6.07729e-19	6.17092e-19	8.88548e-19	1.36346e-18	1.42486e-18	1.22526e-18	1.47837e-18	1.60556e-18	1.87892e-18	1.99187e-18	1.76995e-18	2.76567e-18	2.92904e-18	1.89381e-18	2.55752e-18	3.92819e-18	3.95443e-18	2.38799e-18	2.28596e-18	4.31697e-18	5.48927e-18	4.18039e-18
9.70634e-18	4e-18	1.61421e-18	9.01489e-19	1.33648e-18	1.83353e-18	1.62658e-18	1.08694e-18	1.00713e-18	1.28006e-18	1.23211e-18	9.65619e-19	1.00414e-18	1.11737e-18	9.7572e-19	9.32514e-19	1.02798e-18	9.43673e-19	9.01528e-19	9.71118e-19	9.02266e-19	8.77808e-19	9.47317e-19	9.1631e-19	9.32901e-19	8.69219e-19	8.05559e-19	7.22447e-19	5.57489e-19	5.54968e-19	8.30261e-19	1.33454e-18	1.42741e-18	1.20925e-18	1.46553e-18	1.59362e-18	1.84389e-18	1.99741e-18	1.77014e-18	2.75494e-18	2.84544e-18	1.81749e-18	2.46888e-18	3.78404e-18	3.84173e-18	2.36295e-18	2.26176e-18	4.33081e-18	5.60729e-18	4.16923e-18
9.5429e-18	3.93267e-18	1.58706e-18	8.86293e-19	1.31395e-18	1.80268e-18	1.59918e-18	1.06855e-18	9.89964e-19	1.25827e-18	1.21124e-18	9.49082e-19	9.86961e-19	1.0992e-18	9.60322e-19	9.17099e-19	1.01028e-18	9.28007e-19	8.86288e-19	9.54253e-19	8.87896e-19	8.61756e-19	9.35782e-19	9.01953e-19	9.10957e-19	8.42171e-19	7.75036e-19	6.85284e-19	5.09114e-19	4.95183e-19	7.73934e-19	1.30608e-18	1.42928e-18	1.19356e-18	1.45264e-18	1.58163e-18	1.8097e-18	2.00219e-18	1.76983e-18	2.74342e-18	2.76409e-18	1.74439e-18	2.38359e-18	3.64437e-18	3.73239e-18	2.33875e-18	2.23791e-18	4.34188e-18	5.71846e-18	4.15819e-18
9.38056e-18	3.8658e-18	1.5601e-18	8.71195e-19	1.29157e-18	1.77202e-18	1.57194e-18	1.05027e-18	9.72923e-19	1.23664e-18	1.1905e-18	9.32666e-19	9.69957e-19	1.08119e-18	9.4497e-19	9.01733e-19	9.9263e-19	9.12308e-19	8.71135e-19	9.37446e-19	8.73472e-19	8.45948e-19	9.23927e-19	8.8711e-19	8.88993e-19	8.15807e-19	7.45969e-19	6.50842e-19	4.65204e-19	4.40804e-19	7.2091e-19	1.27643e-18	1.4293e-18	1.17965e-18	1.43926e-18	1.57025e-18	1.77843e-18	2.0074e-18	1.77023e-18	2.72792e-18	2.68678e-18	1.68682e-18	2.31275e-18	3.51493e-18	3.63259e-18	2.32388e-18	2.21704e-18	4.34053e-18	5.81476e-18	4.16031e-18
9.21485e-18	3.79753e-18	1.53255e-18	8.55762e-19	1.2687e-18	1.74069e-18	1.54411e-18	1.03161e-18	9.55551e-19	1.21456e-18	1.16932e-18	9.15929e-19	9.52804e-19	1.06291e-18	9.29138e-19	8.8586e-19	9.74302e-19	8.95788e-19	8.55606e-19	9.20062e-19	8.5824e-19	8.30245e-19	9.10612e-19	8.69889e-19	8.65622e-19	7.90058e-19	7.19952e-19	6.23361e-19	4.33392e-19	4.00847e-19	6.75184e-19	1.24079e-18	1.424e-18	1.17184e-18	1.42417e-18	1.56133e-18	1.7562e-18	2.01647e-18	1.77477e-18	2.69923e-18	2.6188e-18	1.68065e-18	2.28871e-18	3.4126e-18	3.56049e-18	2.34293e-18	2.2068e-18	4.2986e-18	5.87258e-18	4.21338e-18
9.04374e-18	3.72703e-18	1.50409e-18	8.39803e-19	1.24505e-18	1.70832e-18	1.51533e-18	1.01235e-18	9.37645e-19	1.1918e-18	1.14744e-18	8.98673e-19	9.35357e-19	1.04419e-18	9.12594e-19	8.69233e-19	9.54979e-19	8.78096e-19	8.39491e-19	9.01815e-19	8.41866e-19	8.14581e-19	8.95334e-19	8.49452e-19	8.40226e-19	7.64886e-19	6.97676e-19	6.04697e-19	4.17026e-19	3.79263e-19	6.38493e-19	1.19705e-18	1.41185e-18	1.17204e-18	1.4068e-18	1.5557e-18	1.7457e-18	2.03093e-18	1.78499e-18	2.65326e-18	2.56247e-18	1.74167e-18	2.32573e-18	3.3448e-18	3.52405e-18	2.40678e-18	2.21056e-18	4.2037e-18	5.88157e-18	4.33408e-18
8.87252e-18	3.65647e-18	1.4756e-18	8.23823e-19	1.22137e-18	1.6759e-18	1.48652e-18	9.93068e-19	9.19739e-19	1.16902e-18	1.12553e-18	8.81418e-19	9.17993e-19	1.0255e-18	8.95957e-19	8.52507e-19	9.35508e-19	8.60167e-19	8.23338e-19	8.83457e-19	8.25244e-19	7.99112e-19	8.79456e-19	8.28058e-19	8.14443e-19	7.40336e-19	6.77189e-19	5.89711e-19	4.06877e-19	3.65143e-19	6.05955e-19	1.1509e-18	1.39705e-18	1.17508e-18	1.38867e-18	1.55114e-18	1.73958e-18	2.04675e-18	1.79682e-18	2.60112e-18	2.51134e-18	1.82684e-18	2.38496e-18	3.2911e-18	3.50142e-18	2.48598e-18	2.21917e-18	4.08967e-18	5.87042e-18	4.47729e-18
8.70425e-18	3.58713e-18	1.44761e-18	8.0812e-19	1.1981e-18	1.64405e-18	1.45821e-18	9.74124e-19	9.02146e-19	1.14664e-18	1.10401e-18	8.64466e-19	9.00931e-19	1.00712e-18	8.79591e-19	8.36066e-19	9.16384e-19	8.42548e-19	8.07466e-19	8.65429e-19	8.08899e-19	7.83931e-19	8.63784e-19	8.07036e-19	7.89229e-19	7.16428e-19	6.57332e-19	5.7537e-19	3.97491e-19	3.52041e-19	5.74677e-19	1.10572e-18	1.38208e-18	1.17792e-18	1.37065e-18	1.54636e-18	1.73352e-18	2.06154e-18	1.80786e-18	2.54938e-18	2.4616e-18	1.91079e-18	2.44349e-18	3.23942e-18	3.47971e-18	2.56317e-18	2.22727e-18	3.97647e-18	5.85608e-18	4.61642e-18
8.5392e-18	3.51911e-18	1.42014e-18	7.92719e-19	1.17528e-18	1.6128e-18	1.43044e-18	9.55544e-19	8.84892e-19	1.12469e-18	1.0829e-18	8.47841e-19	8.8419e-19	9.89078e-19	8.63526e-19	8.19945e-19	8.9765e-19	8.25289e-19	7.91902e-19	8.47767e-19	7.92878e-19	7.69039e-19	8.48394e-19	7.86508e-19	7.64669e-19	6.9315e-19	6.37978e-19	5.61357e-19	3.88314e-19	3.39299e-19	5.44343e-19	1.06181e-18	1.3672e-18	1.18026e-18	1.35282e-18	1.54124e-18	1.72711e-18	2.07511e-18	1.81789e-18	2.49866e-18	2.41285e-18	1.99106e-18	2.49908e-18	3.18855e-18	3.45764e-18	2.63671e-18	2.23433e-18	3.86605e-18	5.8403e-18	4.74896e-18
8.37731e-18	3.4524e-18	1.39321e-18	7.77613e-19	1.1529e-18	1.58216e-18	1.4032e-18	9.37321e-19	8.6797e-19	1.10317e-18	1.0622e-18	8.31539e-19	8.67763e-19	9.71359e-19	8.47758e-19	8.04137e-19	8.79297e-19	8.08383e-19	7.7664e-19	8.30465e-19	7.77176e-19	7.54433e-19	8.33281e-19	7.66464e-19	7.40747e-19	6.70487e-19	6.19114e-19	5.47667e-19	3.79342e-19	3.26906e-19	5.1493e-19	1.01915e-18	1.3524e-18	1.18212e-18	1.33519e-18	1.5358e-18	1.72036e-18	2.0875e-18	1.82696e-18	2.44896e-18	2.36507e-18	2.06776e-18	2.55182e-18	3.13846e-18	3.43521e-18	2.70671e-18	2.24039e-18	3.75836e-18	5.82317e-18	4.87511e-18
8.21851e-18	3.38696e-18	1.36679e-18	7.62798e-19	1.13094e-18	1.5521e-18	1.37648e-18	9.19448e-19	8.51374e-19	1.08206e-18	1.0419e-18	8.15552e-19	8.51644e-19	9.5396e-19	8.3228e-19	7.88635e-19	8.61319e-19	7.91821e-19	7.61674e-19	8.13514e-19	7.61785e-19	7.40107e-19	8.1844e-19	7.46892e-19	7.17446e-19	6.48423e-19	6.00729e-19	5.34292e-19	3.70569e-19	3.14854e-19	4.86413e-19	9.77689e-19	1.33769e-18	1.18353e-18	1.31776e-18	1.53004e-18	1.71328e-18	2.09875e-18	1.83509e-18	2.40024e-18	2.31823e-18	2.14098e-18	2.6018e-18	3.08915e-18	3.41246e-18	2.77326e-18	2.24549e-18	3.65333e-18	5.80471e-18	4.99506e-18
8.06274e-18	3.32277e-18	1.34087e-18	7.48267e-19	1.10941e-18	1.52262e-18	1.35028e-18	9.01918e-19	8.35098e-19	1.06136e-18	1.02198e-18	7.99875e-19	8.35827e-19	9.36876e-19	8.17087e-19	7.73434e-19	8.43707e-19	7.75598e-19	7.46998e-19	7.96909e-19	7.467e-19	7.26054e-19	8.03865e-19	7.27783e-19	6.94753e-19	6.26945e-19	5.82812e-19	5.21225e-19	3.61991e-19	3.03135e-19	4.5877e-19	9.37411e-19	1.32307e-18	1.18449e-18	1.30053e-18	1.52398e-18	1.70589e-18	2.10889e-18	1.84232e-18	2.3525e-18	2.27233e-18	2.21084e-18	2.6491e-18	3.0406e-18	3.3894e-18	2.83648e-18	2.24966e-18	3.5509e-18	5.785e-18	5.109e-18
7.90995e-18	3.2598e-18	1.31545e-18	7.34014e-19	1.08829e-18	1.4937e-18	1.32458e-18	8.84725e-19	8.19135e-19	1.04105e-18	1.00246e-18	7.845e-19	8.20306e-19	9.20101e-19	8.02175e-19	7.58527e-19	8.26453e-19	7.59706e-19	7.32606e-19	7.80642e-19	7.31914e-19	7.1227e-19	7.89552e-19	7.09126e-19	6.72653e-19	6.06038e-19	5.65352e-19	5.08459e-19	3.53604e-19	2.91741e-19	4.31977e-19	8.98284e-19	1.30855e-18	1.18502e-18	1.28348e-18	1.51764e-18	1.69821e-18	2.11796e-18	1.84867e-18	2.30571e-18	2.22733e-18	2.27742e-18	2.6938e-18	2.99281e-18	3.36605e-18	2.89647e-18	2.25293e-18	3.451e-18	5.76409e-18	5.21711e-18
7.76008e-18	3.19804e-18	1.29051e-18	7.20035e-19	1.06758e-18	1.46533e-18	1.29937e-18	8.67862e-19	8.03479e-19	1.02114e-18	9.83302e-19	7.69423e-19	8.05076e-19	9.0363e-19	7.87537e-19	7.4391e-19	8.09552e-19	7.44138e-19	7.18493e-19	7.64706e-19	7.17422e-19	6.9875e-19	7.75496e-19	6.9091e-19	6.51131e-19	5.85688e-19	5.48337e-19	4.95987e-19	3.45404e-19	2.80663e-19	4.06013e-19	8.60277e-19	1.29411e-18	1.18514e-18	1.26663e-18	1.51102e-18	1.69023e-18	2.12601e-18	1.85418e-18	2.25985e-18	2.18323e-18	2.34084e-18	2.73599e-18	2.94575e-18	3.34244e-18	2.95331e-18	2.25533e-18	3.35358e-18	5.74202e-18	5.31957e-18
7.61304e-18	3.13745e-18	1.26605e-18	7.06322e-19	1.04725e-18	1.43751e-18	1.27464e-18	8.51321e-19	7.88123e-19	1.00161e-18	9.64515e-19	7.54637e-19	7.90131e-19	8.87449e-19	7.7316e-19	7.29571e-19	7.92994e-19	7.28883e-19	7.0465e-19	7.49095e-19	7.03213e-19	6.85494e-19	7.61672e-19	6.7313e-19	6.3022e-19	5.65974e-19	5.31885e-19	4.83955e-19	3.37585e-19	2.70146e-19	3.81091e-19	8.23458e-19	1.27972e-18	1.18493e-18	1.25e-18	1.5042e-18	1.6821e-18	2.13303e-18	1.85893e-18	2.21508e-18	2.14071e-18	2.40201e-18	2.77626e-18	2.89982e-18	3.31912e-18	3.00795e-18	2.25775e-18	3.25876e-18	5.71812e-18	5.41643e-18
7.46855e-18	3.0779e-18	1.24201e-18	6.92847e-19	1.02728e-18	1.41016e-18	1.25034e-18	8.35074e-19	7.7305e-19	9.82436e-19	9.4606e-19	7.4013e-19	7.75451e-19	8.71471e-19	7.58932e-19	7.15444e-19	7.76757e-19	7.13876e-19	6.91019e-19	7.33822e-19	6.89232e-19	6.72561e-19	7.47812e-19	6.55827e-19	6.10498e-19	5.48037e-19	5.17582e-19	4.74271e-19	3.32627e-19	2.63362e-19	3.60153e-19	7.88972e-19	1.26481e-18	1.18524e-18	1.23395e-18	1.49779e-18	1.67527e-18	2.13883e-18	1.86373e-18	2.17356e-18	2.10864e-18	2.47148e-18	2.82119e-18	2.86e-18	3.30308e-18	3.071e-18	2.27092e-18	3.16868e-18	5.68333e-18	5.50644e-18
7.32571e-18	3.01903e-18	1.21823e-18	6.79526e-19	1.00754e-18	1.38311e-18	1.22633e-18	8.19046e-19	7.58212e-19	9.63546e-19	9.27843e-19	7.25874e-19	7.60987e-19	8.55415e-19	7.44485e-19	7.01315e-19	7.60788e-19	6.98913e-19	6.77421e-19	7.18941e-19	6.75301e-19	6.6016e-19	7.33031e-19	6.39164e-19	5.93926e-19	5.35732e-19	5.1077e-19	4.7334e-19	3.38853e-19	2.70949e-19	3.53104e-19	7.60728e-19	1.24744e-18	1.18892e-18	1.21971e-18	1.4939e-18	1.67456e-18	2.14264e-18	1.87117e-18	2.14262e-18	2.11677e-18	2.58438e-18	2.89263e-18	2.84302e-18	3.31765e-18	3.1778e-18	2.33073e-18	3.09063e-18	5.60717e-18	5.58503e-18
7.18398e-18	2.96061e-18	1.19463e-18	6.66306e-19	9.87936e-19	1.35624e-18	1.20251e-18	8.03188e-19	7.43578e-19	9.44896e-19	9.09804e-19	7.11849e-19	7.46709e-19	8.3911e-19	7.29596e-19	6.87056e-19	7.45051e-19	6.83869e-19	6.63746e-19	7.04483e-19	6.61313e-19	6.48417e-19	7.16793e-19	6.23235e-19	5.81681e-19	5.31376e-19	5.14659e-19	4.85015e-19	3.61268e-19	2.99307e-19	3.65894e-19	7.41067e-19	1.22645e-18	1.19766e-18	1.208e-18	1.4938e-18	1.6829e-18	2.14399e-18	1.88282e-18	2.12665e-18	2.18298e-18	2.76186e-18	3.00377e-18	2.85893e-18	3.37688e-18	3.34964e-18	2.45879e-18	3.029e-18	5.47132e-18	5.64947e-18
7.04433e-18	2.90304e-18	1.17138e-18	6.5328e-19	9.68619e-19	1.32977e-18	1.17904e-18	7.8758e-19	7.29195e-19	9.26557e-19	8.92045e-19	6.98078e-19	7.32664e-19	8.22891e-19	7.1471e-19	6.72916e-19	7.29598e-19	6.68982e-19	6.50204e-19	6.90365e-19	6.47473e-19	6.3706e-19	7.00184e-19	6.07818e-19	5.71306e-19	5.30171e-19	5.22622e-19	5.0136e-19	3.89574e-19	3.35262e-19	3.86233e-19	7.25098e-19	1.20423e-18	1.20799e-18	1.19732e-18	1.49491e-18	1.69433e-18	2.14392e-18	1.89554e-18	2.11657e-18	2.27046e-18	2.9607e-18	3.12774e-18	2.88704e-18	3.45194e-18	3.54304e-18	2.61078e-18	2.97462e-18	5.31358e-18	5.70581e-18
6.90734e-18	2.84656e-18	1.14856e-18	6.40504e-19	9.49672e-19	1.30379e-18	1.15602e-18	7.72272e-19	7.15088e-19	9.08571e-19	8.74628e-19	6.84574e-19	7.18883e-19	8.06966e-19	7.00098e-19	6.59051e-19	7.14459e-19	6.54398e-19	6.36925e-19	6.76535e-19	6.33907e-19	6.25921e-19	6.83878e-19	5.92772e-19	5.61269e-19	5.29129e-19	5.30532e-19	5.17437e-19	4.1736e-19	3.70617e-19	4.06464e-19	7.09768e-19	1.18227e-18	1.21777e-18	1.18672e-18	1.49565e-18	1.70515e-18	2.14308e-18	1.90736e-18	2.10671e-18	2.35629e-18	3.15402e-18	3.24784e-18	2.91444e-18	3.52492e-18	3.73094e-18	2.75914e-18	2.92179e-18	5.15745e-18	5.75785e-18
6.77302e-18	2.79119e-18	1.12619e-18	6.27979e-19	9.31097e-19	1.27833e-18	1.13346e-18	7.57263e-19	7.01256e-19	8.90936e-19	8.57552e-19	6.71332e-19	7.05363e-19	7.91351e-19	6.85784e-19	6.45469e-19	6.99633e-19	6.40126e-19	6.23915e-19	6.62981e-19	6.20623e-19	6.14977e-19	6.67936e-19	5.78074e-19	5.5141e-19	5.2795e-19	5.37979e-19	5.3276e-19	4.44002e-19	4.04568e-19	4.25828e-19	6.94758e-19	1.16072e-18	1.22679e-18	1.17612e-18	1.49587e-18	1.71501e-18	2.14156e-18	1.91813e-18	2.0965e-18	2.43823e-18	3.3393e-18	3.36252e-18	2.93989e-18	3.5941e-18	3.9108e-18	2.90121e-18	2.86991e-18	5.00528e-18	5.80611e-18
6.64133e-18	2.7369e-18	1.10426e-18	6.15699e-19	9.12887e-19	1.25337e-18	1.11133e-18	7.42547e-19	6.87693e-19	8.73644e-19	8.4081e-19	6.58347e-19	6.92099e-19	7.7604e-19	6.71761e-19	6.32166e-19	6.85112e-19	6.26159e-19	6.11171e-19	6.497e-19	6.07615e-19	6.04227e-19	6.5235e-19	5.63718e-19	5.41726e-19	5.26639e-19	5.44979e-19	5.47352e-19	4.69531e-19	4.37155e-19	4.44349e-19	6.80062e-19	1.13956e-18	1.23508e-18	1.1655e-18	1.49558e-18	1.72395e-18	2.13939e-18	1.92787e-18	2.08598e-18	2.5164e-18	3.51676e-18	3.47193e-18	2.96344e-18	3.65957e-18	4.08284e-18	3.03717e-18	2.81896e-18	4.85696e-18	5.85069e-18
6.51222e-18	2.68368e-18	1.08276e-18	6.03661e-19	8.95034e-19	1.22889e-18	1.08964e-18	7.28118e-19	6.74393e-19	8.5669e-19	8.24397e-19	6.45615e-19	6.79086e-19	7.61027e-19	6.58025e-19	6.19135e-19	6.7089e-19	6.1249e-19	5.98685e-19	6.36684e-19	5.94877e-19	5.93666e-19	6.37113e-19	5.49695e-19	5.32213e-19	5.25202e-19	5.51545e-19	5.61234e-19	4.93981e-19	4.68417e-19	4.62053e-19	6.65674e-19	1.11879e-18	1.24266e-18	1.15489e-18	1.49481e-18	1.732e-18	2.13659e-18	1.93662e-18	2.07514e-18	2.5909e-18	3.68663e-18	3.57623e-18	2.98516e-18	3.72146e-18	4.24731e-18	3.1672e-18	2.76892e-18	4.7124e-18	5.89172e-18
6.38562e-18	2.63149e-18	1.06168e-18	5.91859e-19	8.77531e-19	1.2049e-18	1.06837e-18	7.13971e-19	6.61352e-19	8.40066e-19	8.08305e-19	6.33131e-19	6.6632e-19	7.46305e-19	6.44567e-19	6.06372e-19	6.56961e-19	5.99114e-19	5.86454e-19	6.23929e-19	5.82403e-19	5.83291e-19	6.22218e-19	5.35997e-19	5.22868e-19	5.23642e-19	5.57691e-19	5.74427e-19	5.17381e-19	4.98392e-19	4.78962e-19	6.51586e-19	1.09841e-18	1.24955e-18	1.14428e-18	1.49357e-18	1.73918e-18	2.13319e-18	1.94441e-18	2.06401e-18	2.66184e-18	3.84912e-18	3.67556e-18	3.00511e-18	3.77988e-18	4.40441e-18	3.29147e-18	2.71978e-18	4.57153e-18	5.92932e-18
6.2615e-18	2.58032e-18	1.04101e-18	5.80288e-19	8.60372e-19	1.18137e-18	1.04752e-18	7.001e-19	6.48564e-19	8.23767e-19	7.92529e-19	6.20889e-19	6.53796e-19	7.3187e-19	6.31384e-19	5.9387e-19	6.4332e-19	5.86024e-19	5.74472e-19	6.1143e-19	5.70188e-19	5.73099e-19	6.07655e-19	5.22619e-19	5.13689e-19	5.21966e-19	5.63429e-19	5.86953e-19	5.39763e-19	5.27117e-19	4.95101e-19	6.37793e-19	1.0784e-18	1.25578e-18	1.13367e-18	1.49188e-18	1.74552e-18	2.1292e-18	1.95128e-18	2.0526e-18	2.72934e-18	4.00446e-18	3.77009e-18	3.02333e-18	3.83494e-18	4.55437e-18	3.41015e-18	2.67152e-18	4.43424e-18	5.96359e-18
6.1398e-18	2.53015e-18	1.02075e-18	5.68944e-19	8.4355e-19	1.15831e-18	1.02708e-18	6.865e-19	6.36025e-19	8.07785e-19	7.77062e-19	6.08885e-19	6.41509e-19	7.17715e-19	6.1847e-19	5.81624e-19	6.29959e-19	5.73214e-19	5.62734e-19	5.99181e-19	5.58227e-19	5.63087e-19	5.9342e-19	5.09552e-19	5.04672e-19	5.20178e-19	5.68774e-19	5.98831e-19	5.61156e-19	5.54628e-19	5.10491e-19	6.24289e-19	1.05875e-18	1.26137e-18	1.12308e-18	1.48976e-18	1.75106e-18	2.12465e-18	1.95725e-18	2.04093e-18	2.79349e-18	4.15285e-18	3.85994e-18	3.0399e-18	3.88673e-18	4.69739e-18	3.52342e-18	2.62412e-18	4.30045e-18	5.99465e-18
6.02045e-18	2.48096e-18	1.00088e-18	5.57822e-19	8.27056e-19	1.1357e-18	1.00704e-18	6.73163e-19	6.23728e-19	7.92113e-19	7.61896e-19	5.97113e-19	6.29452e-19	7.0383e-19	6.05815e-19	5.6963e-19	6.16879e-19	5.60682e-19	5.51231e-19	5.87177e-19	5.46516e-19	5.53251e-19	5.79501e-19	4.96806e-19	4.95845e-19	5.18324e-19	5.73774e-19	6.10104e-19	5.81617e-19	5.8101e-19	5.25237e-19	6.11159e-19	1.03949e-18	1.26634e-18	1.11258e-18	1.48721e-18	1.75582e-18	2.11955e-18	1.96246e-18	2.02921e-18	2.85451e-18	4.29424e-18	3.94493e-18	3.05473e-18	3.93542e-18	4.83408e-18	3.63222e-18	2.57845e-18	4.17046e-18	6.02247e-18
5.90318e-18	2.43261e-18	9.81351e-19	5.46896e-19	8.10852e-19	1.11348e-18	9.8735e-19	6.60061e-19	6.11649e-19	7.76724e-19	7.47005e-19	5.85554e-19	6.17575e-19	6.90137e-19	5.93374e-19	5.57888e-19	6.04138e-19	5.48477e-19	5.39912e-19	5.75413e-19	5.35063e-19	5.43595e-19	5.65875e-19	4.84595e-19	4.87619e-19	5.16986e-19	5.78964e-19	6.21107e-19	6.01552e-19	6.07011e-19	5.4049e-19	5.99706e-19	1.02085e-18	1.27074e-18	1.1034e-18	1.48411e-18	1.75991e-18	2.11374e-18	1.96839e-18	2.02042e-18	2.91408e-18	4.42521e-18	4.02035e-18	3.06588e-18	3.9819e-18	4.97012e-18	3.74814e-18	2.54693e-18	4.04936e-18	6.04527e-18
5.78694e-18	2.38469e-18	9.62003e-19	5.36082e-19	7.94811e-19	1.09147e-18	9.67863e-19	6.47095e-19	5.99705e-19	7.61527e-19	7.32297e-19	5.74146e-19	6.05699e-19	6.7634e-19	5.80973e-19	5.46421e-19	5.91995e-19	5.36809e-19	5.28587e-19	5.63884e-19	5.23922e-19	5.34142e-19	5.52461e-19	4.73799e-19	4.81644e-19	5.18472e-19	5.86433e-19	6.33121e-19	6.22496e-19	6.35502e-19	5.60771e-19	5.95118e-19	1.00384e-18	1.27466e-18	1.10041e-18	1.47991e-18	1.76363e-18	2.10652e-18	1.98083e-18	2.02633e-18	2.97858e-18	4.53154e-18	4.06714e-18	3.06551e-18	4.02944e-18	5.12758e-18	3.91672e-18	2.57898e-18	3.9577e-18	6.05563e-18
5.67094e-18	2.33688e-18	9.42702e-19	5.25314e-19	7.78832e-19	1.06953e-18	9.4846e-19	6.34186e-19	5.87832e-19	7.4645e-19	7.17703e-19	5.62839e-19	5.93685e-19	6.62212e-19	5.68479e-19	5.35242e-19	5.80644e-19	5.25837e-19	5.17108e-19	5.52582e-19	5.13131e-19	5.24909e-19	5.39194e-19	4.65089e-19	4.79184e-19	5.24551e-19	5.97783e-19	6.4713e-19	6.45634e-19	6.68692e-19	5.89555e-19	6.01376e-19	9.89231e-19	1.2782e-18	1.10731e-18	1.47416e-18	1.76722e-18	2.09737e-18	2.00421e-18	2.05596e-18	3.05294e-18	4.60238e-18	4.0707e-18	3.04764e-18	4.08055e-18	5.32343e-18	4.17292e-18	2.71252e-18	3.91122e-18	6.04791e-18
5.5564e-18	2.28966e-18	9.23646e-19	5.14691e-19	7.63066e-19	1.04787e-18	9.29317e-19	6.21452e-19	5.76125e-19	7.31597e-19	7.03324e-19	5.51703e-19	5.81752e-19	6.48118e-19	5.56101e-19	5.24313e-19	5.69745e-19	5.1528e-19	5.05708e-19	5.41505e-19	5.02612e-19	5.1586e-19	5.26163e-19	4.57329e-19	4.78127e-19	5.32287e-19	6.10376e-19	6.61542e-19	6.69065e-19	7.02989e-19	6.21114e-19	6.1184e-19	9.75723e-19	1.28127e-18	1.11793e-18	1.46764e-18	1.77035e-18	2.08721e-18	2.03122e-18	2.09431e-18	3.1292e-18	4.6563e-18	4.05568e-18	3.02238e-18	4.13128e-18	5.52992e-18	4.45892e-18	2.88439e-18	3.88352e-18	6.03177e-18
5.44409e-18	2.24336e-18	9.04961e-19	5.04275e-19	7.47607e-19	1.02663e-18	9.10548e-19	6.08964e-19	5.64645e-19	7.17033e-19	6.89226e-19	5.40783e-19	5.70044e-19	6.34295e-19	5.43974e-19	5.13609e-19	5.59074e-19	5.04954e-19	4.94537e-19	5.3065e-19	4.92313e-19	5.0697e-19	5.13423e-19	4.49773e-19	4.77089e-19	5.39761e-19	6.22486e-19	6.7532e-19	6.91554e-19	7.36051e-19	6.51703e-19	6.22159e-19	9.62467e-19	1.28381e-18	1.1282e-18	1.46081e-18	1.77281e-18	2.07667e-18	2.05706e-18	2.13158e-18	3.20221e-18	4.70553e-18	4.03825e-18	2.99637e-18	4.17908e-18	5.72895e-18	4.7369e-18	3.05323e-18	3.85726e-18	6.0136e-18
5.33404e-18	2.198e-18	8.86653e-19	4.9407e-19	7.32461e-19	1.00582e-18	8.92157e-19	5.96728e-19	5.53393e-19	7.02759e-19	6.7541e-19	5.3008e-19	5.58571e-19	6.20763e-19	5.32105e-19	5.03123e-19	5.48605e-19	4.94834e-19	4.83608e-19	5.20013e-19	4.82224e-19	4.98234e-19	5.00975e-19	4.42342e-19	4.75931e-19	5.46786e-19	6.33953e-19	6.88377e-19	7.13002e-19	7.67675e-19	6.80971e-19	6.31899e-19	9.49372e-19	1.28583e-18	1.13773e-18	1.45375e-18	1.77459e-18	2.06583e-18	2.08129e-18	2.16679e-18	3.27152e-18	4.75142e-18	4.02012e-18	2.97031e-18	4.22378e-18	5.91889e-18	5.00328e-18	3.21496e-18	3.83068e-18	5.9941e-18
5.2262e-18	2.15355e-18	8.68714e-19	4.8407e-19	7.17621e-19	9.85435e-19	8.74137e-19	5.84737e-19	5.42366e-19	6.88769e-19	6.61871e-19	5.19588e-19	5.47329e-19	6.07515e-19	5.2049e-19	4.9285e-19	5.38333e-19	4.84917e-19	4.72914e-19	5.09588e-19	4.7234e-19	4.89649e-19	4.88812e-19	4.35033e-19	4.74658e-19	5.53377e-19	6.44796e-19	7.00735e-19	7.33439e-19	7.97903e-19	7.08956e-19	6.41079e-19	9.36438e-19	1.28736e-18	1.14653e-18	1.44646e-18	1.77573e-18	2.05469e-18	2.10396e-18	2.20001e-18	3.33724e-18	4.79409e-18	4.00132e-18	2.94422e-18	4.26546e-18	6.10002e-18	5.25837e-18	3.36978e-18	3.8038e-18	5.97333e-18
5.12055e-18	2.10999e-18	8.51138e-19	4.74273e-19	7.03081e-19	9.6546e-19	8.5648e-19	5.72986e-19	5.31559e-19	6.75058e-19	6.48603e-19	5.09305e-19	5.36312e-19	5.94546e-19	5.09123e-19	4.82785e-19	5.28255e-19	4.75199e-19	4.62451e-19	4.99373e-19	4.62658e-19	4.81214e-19	4.76927e-19	4.27846e-19	4.73275e-19	5.59547e-19	6.55035e-19	7.12415e-19	7.52896e-19	8.26774e-19	7.35696e-19	6.49715e-19	9.23662e-19	1.2884e-18	1.15464e-18	1.43897e-18	1.77623e-18	2.04328e-18	2.12512e-18	2.23131e-18	3.39949e-18	4.83364e-18	3.98188e-18	2.9181e-18	4.30423e-18	6.27258e-18	5.50251e-18	3.5179e-18	3.77664e-18	5.95134e-18
5.01702e-18	2.06732e-18	8.33916e-19	4.64673e-19	6.88834e-19	9.45888e-19	8.39179e-19	5.61472e-19	5.20967e-19	6.6162e-19	6.35601e-19	4.99225e-19	5.25517e-19	5.8185e-19	4.97999e-19	4.72926e-19	5.18367e-19	4.65675e-19	4.52214e-19	4.89362e-19	4.53174e-19	4.72924e-19	4.65314e-19	4.20777e-19	4.71786e-19	5.6531e-19	6.64687e-19	7.23438e-19	7.71401e-19	8.5433e-19	7.61227e-19	6.57825e-19	9.11043e-19	1.28899e-18	1.16208e-18	1.43126e-18	1.77613e-18	2.03161e-18	2.14481e-18	2.26074e-18	3.45837e-18	4.87016e-18	3.96183e-18	2.89196e-18	4.34018e-18	6.43684e-18	5.73601e-18	3.6595e-18	3.74921e-18	5.92818e-18
4.91559e-18	2.02551e-18	8.17042e-19	4.55267e-19	6.74876e-19	9.26713e-19	8.22226e-19	5.50188e-19	5.10586e-19	6.4845e-19	6.2286e-19	4.89345e-19	5.14939e-19	5.6942e-19	4.87113e-19	4.63266e-19	5.08665e-19	4.56342e-19	4.42197e-19	4.79552e-19	4.43883e-19	4.64779e-19	4.53968e-19	4.13824e-19	4.70194e-19	5.70679e-19	6.73772e-19	7.33824e-19	7.88984e-19	8.80608e-19	7.85584e-19	6.65426e-19	8.98581e-19	1.28913e-18	1.16886e-18	1.42337e-18	1.77545e-18	2.0197e-18	2.16308e-18	2.28836e-18	3.51398e-18	4.90376e-18	3.9412e-18	2.86581e-18	4.3734e-18	6.59304e-18	5.95918e-18	3.79478e-18	3.72154e-18	5.90391e-18
4.81619e-18	1.98453e-18	8.00508e-19	4.46051e-19	6.61199e-19	9.07924e-19	8.05615e-19	5.39131e-19	5.00412e-19	6.35541e-19	6.10373e-19	4.79661e-19	5.04574e-19	5.57253e-19	4.7646e-19	4.53804e-19	4.99147e-19	4.47196e-19	4.32397e-19	4.69938e-19	4.34781e-19	4.56774e-19	4.42882e-19	4.06987e-19	4.68506e-19	5.75665e-19	6.82306e-19	7.43593e-19	8.05671e-19	9.05647e-19	8.08803e-19	6.72532e-19	8.86272e-19	1.28883e-18	1.17502e-18	1.41529e-18	1.77422e-18	2.00755e-18	2.17998e-18	2.31424e-18	3.56642e-18	4.93452e-18	3.92001e-18	2.83967e-18	4.40398e-18	6.74143e-18	6.17232e-18	3.92392e-18	3.69364e-18	5.87857e-18
4.71879e-18	1.94438e-18	7.84304e-19	4.37019e-19	6.47796e-19	8.89512e-19	7.89336e-19	5.28294e-19	4.90439e-19	6.22887e-19	5.98134e-19	4.70167e-19	4.94414e-19	5.45338e-19	4.66035e-19	4.44533e-19	4.89809e-19	4.38236e-19	4.22809e-19	4.60513e-19	4.25865e-19	4.48905e-19	4.32052e-19	4.00264e-19	4.66717e-19	5.80252e-19	6.90249e-19	7.52689e-19	8.21414e-19	9.29419e-19	8.30886e-19	6.79165e-19	8.7412e-19	1.2881e-18	1.18059e-18	1.40702e-18	1.7724e-18	1.99522e-18	2.19562e-18	2.3384e-18	3.61555e-18	4.96223e-18	3.89822e-18	2.81356e-18	4.43187e-18	6.88203e-18	6.37579e-18	4.0475e-18	3.66605e-18	5.85251e-18
4.62296e-18	1.90488e-18	7.68365e-19	4.28137e-19	6.34615e-19	8.71404e-19	7.73322e-19	5.17629e-19	4.80618e-19	6.10433e-19	5.86099e-19	4.60819e-19	4.84402e-19	5.33632e-19	4.55825e-19	4.35451e-19	4.80657e-19	4.29514e-19	4.13436e-19	4.51211e-19	4.17128e-19	4.41105e-19	4.2149e-19	3.93668e-19	4.64716e-19	5.83954e-19	6.96606e-19	7.5984e-19	8.34941e-19	9.50879e-19	8.51356e-19	6.85415e-19	8.62177e-19	1.28641e-18	1.18614e-18	1.39819e-18	1.76949e-18	1.98347e-18	2.21133e-18	2.36068e-18	3.65728e-18	4.98147e-18	3.87433e-18	2.78805e-18	4.45488e-18	7.01151e-18	6.57094e-18	4.17235e-18	3.64745e-18	5.83091e-18
4.52688e-18	1.86529e-18	7.52394e-19	4.19247e-19	6.21425e-19	8.53273e-19	7.57279e-19	5.06922e-19	4.70736e-19	5.97931e-19	5.74069e-19	4.5142e-19	4.74273e-19	5.21925e-19	4.4579e-19	4.26553e-19	4.7174e-19	4.21298e-19	4.0431e-19	4.41728e-19	4.08555e-19	4.33062e-19	4.11282e-19	3.87276e-19	4.61927e-19	5.84317e-19	6.96407e-19	7.58691e-19	8.39868e-19	9.64712e-19	8.67721e-19	6.91676e-19	8.50715e-19	1.2812e-18	1.19429e-18	1.38699e-18	1.7628e-18	1.97606e-18	2.23344e-18	2.38004e-18	3.67107e-18	4.96511e-18	3.84099e-18	2.76584e-18	4.46182e-18	7.11256e-18	6.76324e-18	4.33159e-18	3.68076e-18	5.83917e-18
4.42883e-18	1.82489e-18	7.36112e-19	4.10203e-19	6.08008e-19	8.34814e-19	7.40928e-19	4.95972e-19	4.60588e-19	5.85149e-19	5.61857e-19	4.41786e-19	4.63778e-19	5.10025e-19	4.35892e-19	4.17836e-19	4.631e-19	4.13841e-19	3.95463e-19	4.31774e-19	4.00132e-19	4.24482e-19	4.01509e-19	3.81158e-19	4.57813e-19	5.79041e-19	6.84989e-19	7.43279e-19	8.30203e-19	9.65934e-19	8.77642e-19	6.98316e-19	8.39986e-19	1.27005e-18	1.2075e-18	1.37173e-18	1.7498e-18	1.97648e-18	2.26789e-18	2.39549e-18	3.63763e-18	4.8877e-18	3.79125e-18	2.74947e-18	4.44221e-18	7.16891e-18	6.95786e-18	4.55631e-18	3.80626e-18	5.90113e-18
4.33114e-18	1.78465e-18	7.19896e-19	4.01202e-19	5.94658e-19	8.1644e-19	7.24644e-19	4.85053e-19	4.50451e-19	5.72402e-19	5.49714e-19	4.32167e-19	4.53258e-19	4.98191e-19	4.26174e-19	4.09295e-19	4.54669e-19	4.06779e-19	3.8684e-19	4.21745e-19	3.91869e-19	4.15773e-19	3.92044e-19	3.7521e-19	4.5314e-19	5.71386e-19	6.68944e-19	7.22027e-19	8.14427e-19	9.61633e-19	8.8448e-19	7.04851e-19	8.2963e-19	1.25639e-18	1.22236e-18	1.35481e-18	1.73408e-18	1.97982e-18	2.30643e-18	2.40853e-18	3.58429e-18	4.78523e-18	3.73492e-18	2.73539e-18	4.41097e-18	7.20394e-18	7.1482e-18	4.80321e-18	3.96737e-18	5.98338e-18
4.23538e-18	1.7452e-18	7.04001e-19	3.92381e-19	5.81573e-19	7.98431e-19	7.08683e-19	4.74348e-19	4.40512e-19	5.59905e-19	5.3781e-19	4.22736e-19	4.42945e-19	4.86603e-19	4.16663e-19	4.00928e-19	4.46397e-19	3.99863e-19	3.78406e-19	4.11912e-19	3.83775e-19	4.07212e-19	3.828e-19	3.69361e-19	4.48433e-19	5.63595e-19	6.52802e-19	7.00723e-19	7.98367e-19	9.56682e-19	8.9055e-19	7.10952e-19	8.19401e-19	1.24257e-18	1.23652e-18	1.33788e-18	1.71812e-18	1.98274e-18	2.3434e-18	2.42022e-18	3.5298e-18	4.6824e-18	3.67872e-18	2.72117e-18	4.37838e-18	7.23372e-18	7.32979e-18	5.04262e-18	4.12529e-18	6.06302e-18
4.14169e-18	1.70661e-18	6.88449e-19	3.83749e-19	5.68769e-19	7.8081e-19	6.93065e-19	4.63874e-19	4.30787e-19	5.47674e-19	5.2616e-19	4.13506e-19	4.32858e-19	4.75272e-19	4.07359e-19	3.92731e-19	4.38277e-19	3.93066e-19	3.70151e-19	4.02299e-19	3.75847e-19	3.98827e-19	3.73764e-19	3.63601e-19	4.43749e-19	5.55899e-19	6.37028e-19	6.79956e-19	7.82624e-19	9.51595e-19	8.96107e-19	7.166e-19	8.09271e-19	1.22885e-18	1.24976e-18	1.32113e-18	1.70216e-18	1.9849e-18	2.37826e-18	2.43068e-18	3.47611e-18	4.58174e-18	3.62334e-18	2.70656e-18	4.34553e-18	7.26006e-18	7.50242e-18	5.27174e-18	4.27614e-18	6.13779e-18
4.05002e-18	1.66885e-18	6.73232e-19	3.75302e-19	5.5624e-19	7.63568e-19	6.77783e-19	4.53626e-19	4.21271e-19	5.35705e-19	5.14757e-19	4.04473e-19	4.22993e-19	4.64195e-19	3.98256e-19	3.84701e-19	4.30307e-19	3.86384e-19	3.62072e-19	3.929e-19	3.68082e-19	3.90613e-19	3.64931e-19	3.5793e-19	4.39088e-19	5.48299e-19	6.21614e-19	6.59716e-19	7.67191e-19	9.46379e-19	9.0117e-19	7.21808e-19	7.99241e-19	1.21522e-18	1.26212e-18	1.30455e-18	1.68622e-18	1.98633e-18	2.41108e-18	2.43997e-18	3.42323e-18	4.48321e-18	3.56877e-18	2.69159e-18	4.31244e-18	7.28305e-18	7.66635e-18	5.49086e-18	4.42015e-18	6.20784e-18
3.96032e-18	1.6319e-18	6.58342e-19	3.67037e-19	5.4398e-19	7.46697e-19	6.6283e-19	4.43598e-19	4.11961e-19	5.23992e-19	5.03596e-19	3.95634e-19	4.13345e-19	4.53364e-19	3.89351e-19	3.76834e-19	4.22482e-19	3.79817e-19	3.54166e-19	3.83712e-19	3.60475e-19	3.82567e-19	3.56296e-19	3.52346e-19	4.34451e-19	5.40792e-19	6.06552e-19	6.39989e-19	7.52064e-19	9.4104e-19	9.05754e-19	7.26591e-19	7.8931e-19	1.20167e-18	1.27361e-18	1.28814e-18	1.67031e-18	1.98706e-18	2.44192e-18	2.44812e-18	3.37112e-18	4.38675e-18	3.51499e-18	2.67628e-18	4.27912e-18	7.30282e-18	7.82185e-18	5.70027e-18	4.55752e-18	6.27333e-18
3.87256e-18	1.59574e-18	6.43774e-19	3.58949e-19	5.31984e-19	7.3019e-19	6.48198e-19	4.33787e-19	4.02851e-19	5.12529e-19	4.92673e-19	3.86983e-19	4.03909e-19	4.42775e-19	3.80639e-19	3.69127e-19	4.14801e-19	3.73362e-19	3.46429e-19	3.74728e-19	3.53025e-19	3.74686e-19	3.47857e-19	3.46848e-19	4.29839e-19	5.33379e-19	5.91834e-19	6.20764e-19	7.37235e-19	9.35584e-19	9.09875e-19	7.30963e-19	7.79478e-19	1.18823e-18	1.28427e-18	1.2719e-18	1.65441e-18	1.9871e-18	2.47085e-18	2.45517e-18	3.31979e-18	4.29234e-18	3.462e-18	2.66064e-18	4.2456e-18	7.31948e-18	7.96917e-18	5.90025e-18	4.68842e-18	6.33439e-18
3.7867e-18	1.56037e-18	6.29519e-19	3.51036e-19	5.20246e-19	7.14038e-19	6.33881e-19	4.24186e-19	3.93937e-19	5.01311e-19	4.81981e-19	3.78517e-19	3.94681e-19	4.32423e-19	3.72117e-19	3.61577e-19	4.0726e-19	3.67017e-19	3.38857e-19	3.65946e-19	3.45728e-19	3.66966e-19	3.39607e-19	3.41434e-19	4.25251e-19	5.26058e-19	5.77453e-19	6.02028e-19	7.22698e-19	9.30018e-19	9.13548e-19	7.34938e-19	7.69745e-19	1.17487e-18	1.29413e-18	1.25583e-18	1.63855e-18	1.9865e-18	2.49793e-18	2.46117e-18	3.26922e-18	4.19992e-18	3.40978e-18	2.64469e-18	4.21189e-18	7.33314e-18	8.10856e-18	6.09108e-18	4.81307e-18	6.39117e-18
3.70268e-18	1.52576e-18	6.15572e-19	3.43292e-19	5.08761e-19	6.98234e-19	6.19873e-19	4.14793e-19	3.85215e-19	4.90334e-19	4.71517e-19	3.70232e-19	3.85656e-19	4.22302e-19	3.6378e-19	3.5418e-19	3.99858e-19	3.6078e-19	3.31447e-19	3.5736e-19	3.3858e-19	3.59404e-19	3.31544e-19	3.36103e-19	4.2069e-19	5.18828e-19	5.63401e-19	5.8377e-19	7.08449e-19	9.24348e-19	9.1679e-19	7.38527e-19	7.6011e-19	1.16162e-18	1.3032e-18	1.23992e-18	1.62272e-18	1.98526e-18	2.52321e-18	2.46614e-18	3.2194e-18	4.10946e-18	3.35832e-18	2.62844e-18	4.17802e-18	7.3439e-18	8.24026e-18	6.27303e-18	4.93164e-18	6.44381e-18
3.62048e-18	1.4919e-18	6.01925e-19	3.35714e-19	4.97521e-19	6.8277e-19	6.06165e-19	4.05602e-19	3.76681e-19	4.7959e-19	4.61275e-19	3.62124e-19	3.76829e-19	4.12408e-19	3.55623e-19	3.46933e-19	3.92589e-19	3.54649e-19	3.24196e-19	3.48966e-19	3.31578e-19	3.51994e-19	3.23663e-19	3.30853e-19	4.16148e-19	5.11671e-19	5.49646e-19	5.65955e-19	6.94449e-19	9.18537e-19	9.19584e-19	7.41734e-19	7.50569e-19	1.14844e-18	1.3115e-18	1.22418e-18	1.60693e-18	1.98344e-18	2.54672e-18	2.47005e-18	3.17027e-18	4.02094e-18	3.30776e-18	2.61204e-18	4.14396e-18	7.35164e-18	8.36426e-18	6.44622e-18	5.04431e-18	6.49253e-18
3.53984e-18	1.45868e-18	5.88539e-19	3.28282e-19	4.86498e-19	6.67603e-19	5.92718e-19	3.96586e-19	3.68306e-19	4.69042e-19	4.51222e-19	3.54165e-19	3.68179e-19	4.02729e-19	3.4764e-19	3.39802e-19	3.85387e-19	3.48592e-19	3.17138e-19	3.40754e-19	3.24693e-19	3.44666e-19	3.15983e-19	3.25662e-19	4.11449e-19	5.04101e-19	5.35532e-19	5.47924e-19	6.79824e-19	9.11471e-19	9.21158e-19	7.44276e-19	7.41011e-19	1.13496e-18	1.31858e-18	1.20869e-18	1.59099e-18	1.98165e-18	2.56774e-18	2.47128e-18	3.12041e-18	3.93522e-18	3.26195e-18	2.59875e-18	4.10853e-18	7.35054e-18	8.47417e-18	6.60688e-18	5.1509e-18	6.54007e-18
3.45945e-18	1.42558e-18	5.75201e-19	3.20879e-19	4.75522e-19	6.52499e-19	5.79316e-19	3.87597e-19	3.59933e-19	4.58474e-19	4.41172e-19	3.46196e-19	3.59585e-19	3.93227e-19	3.39797e-19	3.32583e-19	3.7783e-19	3.42418e-19	3.10502e-19	3.32676e-19	3.1776e-19	3.36977e-19	3.08642e-19	3.20392e-19	4.05424e-19	4.92928e-19	5.16768e-19	5.25399e-19	6.58846e-19	8.95777e-19	9.16336e-19	7.44226e-19	7.30707e-19	1.11858e-18	1.32136e-18	1.19393e-18	1.57374e-18	1.98382e-18	2.58123e-18	2.45876e-18	3.06056e-18	3.85814e-18	3.24631e-18	2.60994e-18	4.06402e-18	7.30172e-18	8.52657e-18	6.72888e-18	5.24929e-18	6.60378e-18
3.37783e-18	1.39198e-18	5.61671e-19	3.13378e-19	4.64405e-19	6.37198e-19	5.65715e-19	3.78472e-19	3.51386e-19	4.47641e-19	4.30917e-19	3.38043e-19	3.50913e-19	3.8386e-19	3.32057e-19	3.2505e-19	3.69445e-19	3.3591e-19	3.04548e-19	3.24681e-19	3.10591e-19	3.28429e-19	3.01796e-19	3.14888e-19	3.96768e-19	4.74593e-19	4.88568e-19	4.93608e-19	6.25127e-19	8.63227e-19	8.99344e-19	7.3943e-19	7.18842e-19	1.09641e-18	1.31637e-18	1.18047e-18	1.55387e-18	1.99433e-18	2.58155e-18	2.42018e-18	2.9804e-18	3.79624e-18	3.28922e-18	2.66949e-18	4.00176e-18	7.16176e-18	8.47299e-18	6.78299e-18	5.3371e-18	6.70297e-18
3.29669e-18	1.35859e-18	5.48228e-19	3.05928e-19	4.53365e-19	6.22002e-19	5.52199e-19	3.69401e-19	3.42871e-19	4.36831e-19	4.20701e-19	3.29913e-19	3.42318e-19	3.74669e-19	3.24458e-19	3.17473e-19	3.60803e-19	3.29327e-19	2.98953e-19	3.16823e-19	3.03409e-19	3.19623e-19	2.95246e-19	3.09336e-19	3.87075e-19	4.53441e-19	4.56762e-19	4.58355e-19	5.86457e-19	8.23881e-19	8.77263e-19	7.32544e-19	7.06411e-19	1.07198e-18	1.3079e-18	1.16762e-18	1.53299e-18	2.00789e-18	2.5757e-18	2.37066e-18	2.89252e-18	3.74145e-18	3.35599e-18	2.74828e-18	3.93235e-18	6.98388e-18	8.37311e-18	6.80544e-18	5.41761e-18	6.8143e-18
3.21726e-18	1.3259e-18	5.35069e-19	2.98635e-19	4.42558e-19	6.07127e-19	5.38967e-19	3.60522e-19	3.34535e-19	4.26245e-19	4.10697e-19	3.21951e-19	3.33909e-19	3.65683e-19	3.17023e-19	3.10045e-19	3.52313e-19	3.22855e-19	2.93485e-19	3.0914e-19	2.96369e-19	3.10985e-19	2.8885e-19	3.03869e-19	3.77488e-19	4.32585e-19	4.25527e-19	4.23797e-19	5.48419e-19	7.84949e-19	8.55175e-19	7.25472e-19	6.94124e-19	1.04783e-18	1.29899e-18	1.15489e-18	1.51224e-18	2.02069e-18	2.56871e-18	2.32105e-18	2.80593e-18	3.68799e-18	3.42179e-18	2.82545e-18	3.86338e-18	6.80625e-18	8.26975e-18	6.82223e-18	5.49321e-18	6.92111e-18
3.13965e-18	1.29396e-18	5.22208e-19	2.91506e-19	4.31995e-19	5.92589e-19	5.26035e-19	3.51844e-19	3.2639e-19	4.15902e-19	4.0092e-19	3.14171e-19	3.25693e-19	3.56901e-19	3.09752e-19	3.02783e-19	3.44014e-19	3.1651e-19	2.88118e-19	3.01632e-19	2.89486e-19	3.02556e-19	2.8259e-19	2.98499e-19	3.68122e-19	4.12338e-19	3.95278e-19	3.90346e-19	5.11572e-19	7.47162e-19	8.33602e-19	7.18418e-19	6.82052e-19	1.0242e-18	1.28998e-18	1.14225e-18	1.49175e-18	2.03236e-18	2.56113e-18	2.27247e-18	2.72155e-18	3.63524e-18	3.4841e-18	2.89892e-18	3.79564e-18	6.63279e-18	8.16739e-18	6.83617e-18	5.56429e-18	7.0218e-18
3.0638e-18	1.26275e-18	5.0964e-19	2.84539e-19	4.21672e-19	5.78381e-19	5.13397e-19	3.43364e-19	3.18432e-19	4.05795e-19	3.91363e-19	3.06568e-19	3.17667e-19	3.48319e-19	3.02642e-19	2.95683e-19	3.359e-19	3.10291e-19	2.82849e-19	2.94296e-19	2.82756e-19	2.94332e-19	2.76463e-19	2.93225e-19	3.58974e-19	3.92686e-19	3.65988e-19	3.57972e-19	4.75884e-19	7.10491e-19	8.12534e-19	7.11383e-19	6.70191e-19	1.00109e-18	1.28087e-18	1.12969e-18	1.4715e-18	2.04295e-18	2.55298e-18	2.22489e-18	2.63932e-18	3.58321e-18	3.54302e-18	2.9688e-18	3.72908e-18	6.4634e-18	8.06605e-18	6.84737e-18	5.63099e-18	7.11657e-18
2.98968e-18	1.23224e-18	4.97357e-19	2.7773e-19	4.11582e-19	5.64495e-19	5.01046e-19	3.35076e-19	3.10656e-19	3.95918e-19	3.82022e-19	2.99139e-19	3.09825e-19	3.39931e-19	2.95688e-19	2.88742e-19	3.27969e-19	3.04193e-19	2.77678e-19	2.87128e-19	2.76175e-19	2.86308e-19	2.70466e-19	2.88045e-19	3.50037e-19	3.73613e-19	3.37634e-19	3.26647e-19	4.41326e-19	6.74908e-19	7.91958e-19	7.04368e-19	6.58538e-19	9.78485e-19	1.27166e-18	1.11721e-18	1.4515e-18	2.05249e-18	2.54429e-18	2.17829e-18	2.55918e-18	3.53188e-18	3.59866e-18	3.03518e-18	3.66371e-18	6.298e-18	7.96572e-18	6.85593e-18	5.69344e-18	7.20559e-18
2.91725e-18	1.20244e-18	4.85354e-19	2.71074e-19	4.0172e-19	5.50924e-19	4.88975e-19	3.26978e-19	3.03058e-19	3.86268e-19	3.72892e-19	2.91879e-19	3.02165e-19	3.31734e-19	2.88888e-19	2.81957e-19	3.20216e-19	2.98216e-19	2.72602e-19	2.80124e-19	2.69742e-19	2.78479e-19	2.64596e-19	2.82957e-19	3.41307e-19	3.55105e-19	3.1019e-19	2.96342e-19	4.07868e-19	6.40386e-19	7.71863e-19	6.97375e-19	6.47089e-19	9.56372e-19	1.26238e-18	1.10482e-18	1.43175e-18	2.06101e-18	2.53509e-18	2.13266e-18	2.48109e-18	3.48124e-18	3.65112e-18	3.09818e-18	3.59949e-18	6.13649e-18	7.8664e-18	6.86194e-18	5.75178e-18	7.28904e-18
2.84647e-18	1.17331e-18	4.73625e-19	2.6457e-19	3.92083e-19	5.37661e-19	4.77179e-19	3.19064e-19	2.95634e-19	3.76839e-19	3.63969e-19	2.84785e-19	2.94681e-19	3.23724e-19	2.82239e-19	2.75324e-19	3.12637e-19	2.92356e-19	2.67619e-19	2.7328e-19	2.63451e-19	2.7084e-19	2.58851e-19	2.7796e-19	3.3278e-19	3.37146e-19	2.83633e-19	2.67032e-19	3.75481e-19	6.06897e-19	7.5224e-19	6.90406e-19	6.35841e-19	9.34742e-19	1.25301e-18	1.09251e-18	1.41224e-18	2.06855e-18	2.52538e-18	2.08798e-18	2.40499e-18	3.43128e-18	3.70049e-18	3.1579e-18	3.5364e-18	5.97879e-18	7.76807e-18	6.86548e-18	5.80614e-18	7.36711e-18
2.77731e-18	1.14484e-18	4.62162e-19	2.58214e-19	3.82663e-19	5.247e-19	4.65652e-19	3.1133e-19	2.88381e-19	3.67626e-19	3.55248e-19	2.77853e-19	2.87371e-19	3.15896e-19	2.75736e-19	2.68839e-19	3.05229e-19	2.86611e-19	2.62729e-19	2.66594e-19	2.57301e-19	2.63388e-19	2.53228e-19	2.73052e-19	3.24452e-19	3.19724e-19	2.57939e-19	2.38689e-19	3.44136e-19	5.74415e-19	7.33076e-19	6.83461e-19	6.24789e-19	9.13585e-19	1.24357e-18	1.08028e-18	1.39296e-18	2.07515e-18	2.5152e-18	2.04422e-18	2.33086e-18	3.382e-18	3.74688e-18	3.21444e-18	3.47443e-18	5.82481e-18	7.67074e-18	6.86665e-18	5.85664e-18	7.43996e-18
2.70973e-18	1.11703e-18	4.50961e-19	2.52001e-19	3.73458e-19	5.12034e-19	4.54387e-19	3.03773e-19	2.81295e-19	3.58625e-19	3.46725e-19	2.7108e-19	2.80229e-19	3.08246e-19	2.69377e-19	2.625e-19	2.97988e-19	2.80979e-19	2.57928e-19	2.6006e-19	2.51288e-19	2.56118e-19	2.47725e-19	2.68231e-19	3.16316e-19	3.02824e-19	2.33085e-19	2.11289e-19	3.13808e-19	5.42914e-19	7.14363e-19	6.76543e-19	6.13931e-19	8.9289e-19	1.23407e-18	1.06814e-18	1.37393e-18	2.08083e-18	2.50456e-18	2.00136e-18	2.25862e-18	3.33339e-18	3.79037e-18	3.26789e-18	3.41355e-18	5.67446e-18	7.57441e-18	6.86553e-18	5.90341e-18	7.50775e-18
2.64369e-18	1.08985e-18	4.40015e-19	2.45929e-19	3.64461e-19	4.99656e-19	4.43379e-19	2.9639e-19	2.74374e-19	3.49829e-19	3.3839e-19	2.64463e-19	2.7326e-19	3.00781e-19	2.63161e-19	2.5629e-19	2.90874e-19	2.7541e-19	2.53212e-19	2.5371e-19	2.45399e-19	2.49028e-19	2.42385e-19	2.63505e-19	3.08335e-19	2.86469e-19	2.09323e-19	1.85234e-19	2.84738e-19	5.12274e-19	6.9577e-19	6.69508e-19	6.03281e-19	8.72613e-19	1.22415e-18	1.05623e-18	1.35517e-18	2.08516e-18	2.49242e-18	1.95949e-18	2.18951e-18	3.2867e-18	3.83166e-18	3.31854e-18	3.35401e-18	5.52728e-18	7.47715e-18	6.85879e-18	5.94267e-18	7.56754e-18
2.57911e-18	1.06327e-18	4.2931e-19	2.3999e-19	3.55662e-19	4.87556e-19	4.32622e-19	2.89192e-19	2.67637e-19	3.41224e-19	3.30197e-19	2.58005e-19	2.66525e-19	2.93582e-19	2.57095e-19	2.50088e-19	2.83557e-19	2.69446e-19	2.48535e-19	2.47842e-19	2.39529e-19	2.42132e-19	2.37638e-19	2.58962e-19	3.00176e-19	2.70983e-19	1.89205e-19	1.64532e-19	2.59437e-19	4.81575e-19	6.7429e-19	6.60996e-19	5.93008e-19	8.52401e-19	1.21052e-18	1.04581e-18	1.33699e-18	2.08387e-18	2.46888e-18	1.91937e-18	2.13529e-18	3.25377e-18	3.87654e-18	3.36829e-18	3.29825e-18	5.37949e-18	7.36092e-18	6.81448e-18	5.93799e-18	7.5904e-18
2.51589e-18	1.03725e-18	4.1883e-19	2.34172e-19	3.47047e-19	4.75723e-19	4.22109e-19	2.82192e-19	2.6111e-19	3.32793e-19	3.22085e-19	2.51712e-19	2.60105e-19	2.86758e-19	2.51191e-19	2.43736e-19	2.75612e-19	2.62501e-19	2.43845e-19	2.42845e-19	2.33548e-19	2.35449e-19	2.34036e-19	2.54715e-19	2.91411e-19	2.56783e-19	1.76007e-19	1.54326e-19	2.41128e-19	4.49646e-19	6.46071e-19	6.49263e-19	5.83327e-19	8.31809e-19	1.18896e-18	1.03852e-18	1.31979e-18	2.07146e-18	2.42122e-18	1.88202e-18	2.11108e-18	3.24979e-18	3.93238e-18	3.41954e-18	3.24943e-18	5.22626e-18	7.20263e-18	6.69158e-18	5.84261e-18	7.53915e-18
2.45407e-18	1.01182e-18	4.08581e-19	2.2848e-19	3.38621e-19	4.64156e-19	4.11836e-19	2.75368e-19	2.54757e-19	3.24547e-19	3.1411e-19	2.45571e-19	2.53904e-19	2.80184e-19	2.45432e-19	2.37398e-19	2.67491e-19	2.55207e-19	2.39196e-19	2.38292e-19	2.27593e-19	2.28949e-19	2.30975e-19	2.50638e-19	2.82496e-19	2.43391e-19	1.6613e-19	1.48986e-19	2.26262e-19	4.17708e-19	6.15272e-19	6.36204e-19	5.73998e-19	8.11302e-19	1.16405e-18	1.03259e-18	1.30314e-18	2.05395e-18	2.36327e-18	1.84631e-18	2.1004e-18	3.25827e-18	3.99135e-18	3.46988e-18	3.20408e-18	5.07268e-18	7.02733e-18	6.53474e-18	5.70749e-18	7.45444e-18
2.39366e-18	9.8696e-19	3.98566e-19	2.22918e-19	3.30387e-19	4.52853e-19	4.01798e-19	2.68701e-19	2.48553e-19	3.16489e-19	3.06314e-19	2.39571e-19	2.47852e-19	2.73765e-19	2.398e-19	2.31197e-19	2.59538e-19	2.48039e-19	2.34631e-19	2.33859e-19	2.21765e-19	2.22611e-19	2.27999e-19	2.46637e-19	2.73771e-19	2.30439e-19	1.56852e-19	1.44254e-19	2.12149e-19	3.8668e-19	5.85033e-19	6.2325e-19	5.64837e-19	7.91228e-19	1.13928e-18	1.02668e-18	1.28669e-18	2.0359e-18	2.30548e-18	1.81138e-18	2.09077e-18	3.26675e-18	4.04755e-18	3.51748e-18	3.1596e-18	4.92253e-18	6.85396e-18	6.37771e-18	5.57115e-18	7.36697e-18
2.33464e-18	9.62675e-19	3.88782e-19	2.17484e-19	3.22341e-19	4.41808e-19	3.9199e-19	2.62186e-19	2.4249e-19	3.08618e-19	2.98699e-19	2.33709e-19	2.41935e-19	2.67488e-19	2.34293e-19	2.25143e-19	2.51785e-19	2.41048e-19	2.30154e-19	2.2951e-19	2.16075e-19	2.16428e-19	2.25056e-19	2.42698e-19	2.6527e-19	2.17878e-19	1.47857e-19	1.39649e-19	1.98477e-19	3.5664e-19	5.55689e-19	6.10558e-19	5.55821e-19	7.71618e-19	1.11503e-18	1.02065e-18	1.27042e-18	2.01784e-18	2.24901e-18	1.77711e-18	2.08082e-18	3.27386e-18	4.10042e-18	3.56222e-18	3.1157e-18	4.77618e-18	6.68457e-18	6.22422e-18	5.43787e-18	7.28023e-18
2.27699e-18	9.3895e-19	3.79222e-19	2.12173e-19	3.14479e-19	4.31017e-19	3.82406e-19	2.55819e-19	2.36566e-19	3.00929e-19	2.9126e-19	2.27981e-19	2.36153e-19	2.61349e-19	2.28908e-19	2.19234e-19	2.44229e-19	2.34229e-19	2.25762e-19	2.25242e-19	2.10519e-19	2.10397e-19	2.22146e-19	2.38822e-19	2.56988e-19	2.05697e-19	1.39138e-19	1.35163e-19	1.85231e-19	3.27564e-19	5.27218e-19	5.98122e-19	5.46948e-19	7.5246e-19	1.09128e-18	1.0145e-18	1.25432e-18	1.99977e-18	2.19384e-18	1.74349e-18	2.07055e-18	3.27965e-18	4.15005e-18	3.60419e-18	3.07235e-18	4.63352e-18	6.51909e-18	6.07421e-18	5.3076e-18	7.19422e-18
2.22066e-18	9.15771e-19	3.69882e-19	2.06985e-19	3.06797e-19	4.20472e-19	3.73043e-19	2.49598e-19	2.30778e-19	2.93419e-19	2.83993e-19	2.22385e-19	2.30501e-19	2.55346e-19	2.23641e-19	2.13465e-19	2.36865e-19	2.27579e-19	2.21455e-19	2.21055e-19	2.05093e-19	2.04513e-19	2.19267e-19	2.35008e-19	2.48919e-19	1.93887e-19	1.30687e-19	1.30795e-19	1.72401e-19	2.99426e-19	4.99599e-19	5.85938e-19	5.38215e-19	7.33746e-19	1.06804e-18	1.00825e-18	1.23838e-18	1.98169e-18	2.13994e-18	1.71051e-18	2.05997e-18	3.28417e-18	4.19653e-18	3.64347e-18	3.02956e-18	4.49449e-18	6.35743e-18	5.92761e-18	5.18028e-18	7.10896e-18
2.16563e-18	8.93127e-19	3.60758e-19	2.01915e-19	2.99292e-19	4.1017e-19	3.63894e-19	2.4352e-19	2.25122e-19	2.86082e-19	2.76895e-19	2.16918e-19	2.24978e-19	2.49474e-19	2.18491e-19	2.07834e-19	2.29688e-19	2.21094e-19	2.1723e-19	2.16945e-19	1.99796e-19	1.98775e-19	2.16421e-19	2.31254e-19	2.4106e-19	1.82438e-19	1.22497e-19	1.26541e-19	1.59976e-19	2.72202e-19	4.72809e-19	5.74001e-19	5.29621e-19	7.15465e-19	1.04528e-18	1.00189e-18	1.22262e-18	1.96361e-18	2.08727e-18	1.67816e-18	2.0491e-18	3.28744e-18	4.23998e-18	3.68016e-18	2.98732e-18	4.35898e-18	6.19951e-18	5.78435e-18	5.05584e-18	7.02444e-18
2.11188e-18	8.71005e-19	3.51843e-19	1.96961e-19	2.91958e-19	4.00104e-19	3.54955e-19	2.3758e-19	2.19597e-19	2.78916e-19	2.69962e-19	2.11576e-19	2.19579e-19	2.43733e-19	2.13454e-19	2.02338e-19	2.22694e-19	2.14769e-19	2.13087e-19	2.12913e-19	1.94624e-19	1.93178e-19	2.13606e-19	2.27559e-19	2.33405e-19	1.71342e-19	1.14562e-19	1.22399e-19	1.47945e-19	2.45867e-19	4.46828e-19	5.62305e-19	5.21163e-19	6.97607e-19	1.02299e-18	9.95428e-19	1.20702e-18	1.94555e-18	2.03582e-18	1.64643e-18	2.03795e-18	3.28953e-18	4.28049e-18	3.71432e-18	2.94562e-18	4.22692e-18	6.04523e-18	5.64436e-18	4.93423e-18	6.94067e-18
2.05936e-18	8.49393e-19	3.43134e-19	1.92122e-19	2.84792e-19	3.90269e-19	3.46222e-19	2.31776e-19	2.14198e-19	2.71917e-19	2.6319e-19	2.06357e-19	2.14303e-19	2.38118e-19	2.08529e-19	1.96973e-19	2.15879e-19	2.08602e-19	2.09022e-19	2.08956e-19	1.89575e-19	1.87719e-19	2.10822e-19	2.23923e-19	2.25948e-19	1.60588e-19	1.06874e-19	1.18366e-19	1.36298e-19	2.20399e-19	4.21635e-19	5.50847e-19	5.12838e-19	6.80164e-19	1.00118e-18	9.88876e-19	1.1916e-18	1.9275e-18	1.98555e-18	1.6153e-18	2.02654e-18	3.29047e-18	4.31814e-18	3.74605e-18	2.90446e-18	4.09823e-18	5.89454e-18	5.50755e-18	4.81538e-18	6.85765e-18
2.00807e-18	8.28282e-19	3.34626e-19	1.87393e-19	2.77792e-19	3.8066e-19	3.37689e-19	2.26105e-19	2.08923e-19	2.6508e-19	2.56575e-19	2.01258e-19	2.09147e-19	2.32628e-19	2.03713e-19	1.91736e-19	2.09239e-19	2.02589e-19	2.05036e-19	2.05073e-19	1.84645e-19	1.82395e-19	2.0807e-19	2.20344e-19	2.18686e-19	1.50168e-19	9.94278e-20	1.14439e-19	1.25025e-19	1.95773e-19	3.97209e-19	5.3962e-19	5.04646e-19	6.63125e-19	9.79816e-19	9.82238e-19	1.17633e-18	1.90947e-18	1.93644e-18	1.58476e-18	2.01488e-18	3.29031e-18	4.35303e-18	3.77541e-18	2.86384e-18	3.97283e-18	5.74733e-18	5.37386e-18	4.69923e-18	6.77537e-18
1.95809e-18	8.07712e-19	3.26336e-19	1.82785e-19	2.70969e-19	3.71297e-19	3.29375e-19	2.20579e-19	2.03786e-19	2.58424e-19	2.50132e-19	1.96292e-19	2.04122e-19	2.27274e-19	1.99016e-19	1.86646e-19	2.02796e-19	1.96726e-19	2.01102e-19	2.01272e-19	1.79851e-19	1.77248e-19	2.05358e-19	2.16788e-19	2.11605e-19	1.40233e-19	9.25387e-20	1.10986e-19	1.14578e-19	1.72474e-19	3.73698e-19	5.2853e-19	4.96621e-19	6.46554e-19	9.58884e-19	9.75385e-19	1.16115e-18	1.89083e-18	1.88873e-18	1.55576e-18	2.00316e-18	3.28781e-18	4.38296e-18	3.80075e-18	2.82388e-18	3.85244e-18	5.60572e-18	5.24448e-18	4.58508e-18	6.69062e-18
1.91064e-18	7.88178e-19	3.1846e-19	1.78405e-19	2.64484e-19	3.62403e-19	3.21481e-19	2.15335e-19	1.98936e-19	2.52146e-19	2.44022e-19	1.91593e-19	1.99367e-19	2.22192e-19	1.94556e-19	1.81895e-19	1.96809e-19	1.91021e-19	1.96999e-19	1.97646e-19	1.75375e-19	1.72702e-19	2.02771e-19	2.12925e-19	2.04623e-19	1.32282e-19	8.92468e-20	1.11504e-19	1.09308e-19	1.55257e-19	3.52655e-19	5.16705e-19	4.89118e-19	6.31113e-19	9.38172e-19	9.67061e-19	1.14521e-18	1.86555e-18	1.84485e-18	1.53736e-18	1.99321e-18	3.27107e-18	4.38644e-18	3.80569e-18	2.78601e-18	3.75413e-18	5.49019e-18	5.13129e-18	4.4667e-18	6.57288e-18
1.86734e-18	7.70343e-19	3.11262e-19	1.74395e-19	2.58552e-19	3.54278e-19	3.1428e-19	2.10559e-19	1.94572e-19	2.46511e-19	2.38462e-19	1.87346e-19	1.95065e-19	2.17569e-19	1.90492e-19	1.7774e-19	1.91623e-19	1.85485e-19	1.92427e-19	1.94318e-19	1.71459e-19	1.69328e-19	2.00422e-19	2.08316e-19	1.97634e-19	1.28323e-19	9.36178e-20	1.2067e-19	1.15035e-19	1.50485e-19	3.36165e-19	5.02984e-19	4.82612e-19	6.17692e-19	9.17407e-19	9.55586e-19	1.12742e-18	1.8256e-18	1.8081e-18	1.54167e-18	1.98742e-18	3.22414e-18	4.33468e-18	3.76833e-18	2.75209e-18	3.7007e-18	5.4282e-18	5.05015e-18	4.33582e-18	6.38139e-18
1.82657e-18	7.53541e-19	3.04477e-19	1.70613e-19	2.52957e-19	3.46622e-19	3.07498e-19	2.06064e-19	1.90495e-19	2.41255e-19	2.33235e-19	1.83367e-19	1.91032e-19	2.13219e-19	1.86665e-19	1.73925e-19	1.86894e-19	1.801e-19	1.87675e-19	1.91165e-19	1.67861e-19	1.66564e-19	1.982e-19	2.03386e-19	1.90732e-19	1.26386e-19	1.01687e-19	1.33931e-19	1.26082e-19	1.51929e-19	3.22163e-19	4.88487e-19	4.76638e-19	6.05408e-19	8.96836e-19	9.42604e-19	1.10886e-18	1.7788e-18	1.77523e-18	1.5569e-18	1.98348e-18	3.1626e-18	4.25583e-18	3.7101e-18	2.7203e-18	3.66982e-18	5.39291e-18	4.98551e-18	4.20038e-18	6.15579e-18
1.7869e-18	7.37191e-19	2.97874e-19	1.6693e-19	2.4751e-19	3.39171e-19	3.00899e-19	2.0169e-19	1.86531e-19	2.36146e-19	2.28151e-19	1.79496e-19	1.87108e-19	2.08981e-19	1.82937e-19	1.70226e-19	1.82323e-19	1.74851e-19	1.82991e-19	1.8808e-19	1.64373e-19	1.63925e-19	1.9601e-19	1.98507e-19	1.84001e-19	1.24758e-19	1.09997e-19	1.4732e-19	1.375e-19	1.54157e-19	3.08851e-19	4.74192e-19	4.70789e-19	5.93493e-19	8.76675e-19	9.29548e-19	1.09044e-18	1.73199e-18	1.74342e-18	1.57275e-18	1.97937e-18	3.10002e-18	4.17443e-18	3.64971e-18	2.68902e-18	3.64203e-18	5.36094e-18	4.92377e-18	4.0673e-18	5.93064e-18
1.74808e-18	7.21192e-19	2.91412e-19	1.63327e-19	2.42179e-19	3.31878e-19	2.94439e-19	1.97408e-19	1.8265e-19	2.31146e-19	2.23175e-19	1.75707e-19	1.83265e-19	2.04829e-19	1.79284e-19	1.66607e-19	1.77858e-19	1.69734e-19	1.78414e-19	1.85045e-19	1.60957e-19	1.61331e-19	1.93835e-19	1.93735e-19	1.77452e-19	1.23158e-19	1.17996e-19	1.60208e-19	1.48495e-19	1.56291e-19	2.95929e-19	4.60248e-19	4.65e-19	5.81817e-19	8.56951e-19	9.16648e-19	1.07232e-18	1.68624e-18	1.7122e-18	1.58759e-18	1.97477e-18	3.03859e-18	4.09442e-18	3.59018e-18	2.658e-18	3.61417e-18	5.32853e-18	4.86274e-18	3.93762e-18	5.7114e-18
1.71008e-18	7.05532e-19	2.85088e-19	1.598e-19	2.36961e-19	3.24739e-19	2.88116e-19	1.93216e-19	1.78848e-19	2.26249e-19	2.18306e-19	1.71997e-19	1.795e-19	2.00759e-19	1.75704e-19	1.63063e-19	1.73496e-19	1.64745e-19	1.73943e-19	1.82059e-19	1.57612e-19	1.58777e-19	1.91675e-19	1.89072e-19	1.71079e-19	1.21577e-19	1.2567e-19	1.72581e-19	1.59048e-19	1.58298e-19	2.83374e-19	4.46656e-19	4.59267e-19	5.70372e-19	8.37656e-19	9.03913e-19	1.05451e-18	1.64159e-18	1.68155e-18	1.60138e-18	1.9697e-18	2.97838e-18	4.01595e-18	3.53161e-18	2.62723e-18	3.58615e-18	5.29554e-18	4.80231e-18	3.81131e-18	5.49818e-18
1.67289e-18	6.90205e-19	2.78897e-19	1.56347e-19	2.31854e-19	3.17751e-19	2.81926e-19	1.89111e-19	1.75125e-19	2.21455e-19	2.13541e-19	1.68364e-19	1.75811e-19	1.9677e-19	1.72195e-19	1.59594e-19	1.69234e-19	1.59882e-19	1.69576e-19	1.79121e-19	1.54335e-19	1.56263e-19	1.8953e-19	1.84514e-19	1.6488e-19	1.20012e-19	1.33028e-19	1.84454e-19	1.69171e-19	1.60181e-19	2.71177e-19	4.33406e-19	4.53591e-19	5.59151e-19	8.18781e-19	8.9134e-19	1.03699e-18	1.59801e-18	1.65145e-18	1.61416e-18	1.96416e-18	2.91936e-18	3.939e-18	3.47399e-18	2.5967e-18	3.55796e-18	5.26202e-18	4.74249e-18	3.6883e-18	5.29082e-18
1.63649e-18	6.75203e-19	2.72838e-19	1.52967e-19	2.26854e-19	3.1091e-19	2.75866e-19	1.85092e-19	1.71478e-19	2.16761e-19	2.08877e-19	1.64807e-19	1.72198e-19	1.9286e-19	1.68756e-19	1.56196e-19	1.65069e-19	1.55142e-19	1.6531e-19	1.7623e-19	1.51126e-19	1.53789e-19	1.874e-19	1.8006e-19	1.5885e-19	1.18464e-19	1.40078e-19	1.9584e-19	1.78875e-19	1.61945e-19	2.5933e-19	4.2049e-19	4.4797e-19	5.48151e-19	8.00317e-19	8.78929e-19	1.01976e-18	1.55547e-18	1.62189e-18	1.62595e-18	1.95819e-18	2.86151e-18	3.86352e-18	3.41732e-18	2.56643e-18	3.52963e-18	5.22799e-18	4.68328e-18	3.56851e-18	5.08918e-18
1.60087e-18	6.6052e-19	2.66908e-19	1.49659e-19	2.2196e-19	3.04213e-19	2.69934e-19	1.81157e-19	1.67907e-19	2.12165e-19	2.04313e-19	1.61323e-19	1.68659e-19	1.89027e-19	1.65386e-19	1.52871e-19	1.61001e-19	1.5052e-19	1.61144e-19	1.73385e-19	1.47983e-19	1.51353e-19	1.85286e-19	1.75707e-19	1.52985e-19	1.16934e-19	1.4683e-19	2.06755e-19	1.88173e-19	1.63592e-19	2.47823e-19	4.07901e-19	4.42406e-19	5.37368e-19	7.82256e-19	8.66678e-19	1.00282e-18	1.51396e-18	1.59287e-18	1.63679e-18	1.9518e-18	2.8048e-18	3.78949e-18	3.36156e-18	2.53641e-18	3.50116e-18	5.19349e-18	4.62467e-18	3.45185e-18	4.89311e-18
1.566e-18	6.46149e-19	2.61104e-19	1.46421e-19	2.17169e-19	2.97657e-19	2.64127e-19	1.77305e-19	1.64408e-19	2.07665e-19	1.99845e-19	1.57912e-19	1.65192e-19	1.85271e-19	1.62083e-19	1.49614e-19	1.57026e-19	1.46016e-19	1.57075e-19	1.70587e-19	1.44904e-19	1.48955e-19	1.83188e-19	1.71454e-19	1.4728e-19	1.1542e-19	1.53292e-19	2.17211e-19	1.97076e-19	1.65127e-19	2.36649e-19	3.95631e-19	4.36897e-19	5.26797e-19	7.64588e-19	8.54584e-19	9.86166e-19	1.47344e-18	1.56437e-18	1.64671e-18	1.94499e-18	2.74922e-18	3.71689e-18	3.30672e-18	2.50664e-18	3.47258e-18	5.15853e-18	4.56665e-18	3.33825e-18	4.7025e-18
1.53187e-18	6.32083e-19	2.55423e-19	1.43252e-19	2.12479e-19	2.9124e-19	2.58443e-19	1.73532e-19	1.60982e-19	2.03258e-19	1.95474e-19	1.54573e-19	1.61795e-19	1.81589e-19	1.58845e-19	1.46426e-19	1.53142e-19	1.41626e-19	1.531e-19	1.67833e-19	1.41889e-19	1.46596e-19	1.81105e-19	1.67297e-19	1.41732e-19	1.13923e-19	1.59472e-19	2.27221e-19	2.05595e-19	1.66554e-19	2.25798e-19	3.83673e-19	4.31444e-19	5.16433e-19	7.47305e-19	8.42646e-19	9.69784e-19	1.43389e-18	1.53638e-18	1.65573e-18	1.93781e-18	2.69473e-18	3.64569e-18	3.25276e-18	2.47713e-18	3.44389e-18	5.12315e-18	4.50924e-18	3.22765e-18	4.51719e-18
1.4987e-18	6.18411e-19	2.49901e-19	1.4017e-19	2.0792e-19	2.85002e-19	2.52916e-19	1.69863e-19	1.57649e-19	1.98975e-19	1.91227e-19	1.51324e-19	1.58488e-19	1.78002e-19	1.55693e-19	1.43335e-19	1.49398e-19	1.37396e-19	1.49231e-19	1.65116e-19	1.38965e-19	1.44295e-19	1.79008e-19	1.63209e-19	1.36357e-19	1.12479e-19	1.653e-19	2.36596e-19	2.13652e-19	1.68079e-19	2.15552e-19	3.72031e-19	4.26e-19	5.063e-19	7.30397e-19	8.30705e-19	9.53545e-19	1.39524e-18	1.5094e-18	1.66358e-18	1.92913e-18	2.64035e-18	3.57522e-18	3.19948e-18	2.44788e-18	3.41469e-18	5.08687e-18	4.45319e-18	3.12135e-18	4.33705e-18
1.46868e-18	6.06031e-19	2.44898e-19	1.37377e-19	2.03788e-19	2.79347e-19	2.47902e-19	1.66524e-19	1.54619e-19	1.95112e-19	1.87405e-19	1.48368e-19	1.55465e-19	1.74714e-19	1.52815e-19	1.40628e-19	1.46257e-19	1.3378e-19	1.45585e-19	1.62365e-19	1.36402e-19	1.42263e-19	1.76606e-19	1.5894e-19	1.31352e-19	1.11438e-19	1.7003e-19	2.4343e-19	2.20396e-19	1.71647e-19	2.08651e-19	3.60814e-19	4.2012e-19	4.96647e-19	7.13844e-19	8.17249e-19	9.36209e-19	1.35694e-18	1.4882e-18	1.66724e-18	1.90835e-18	2.5767e-18	3.49943e-18	3.14489e-18	2.41903e-18	3.38085e-18	5.04502e-18	4.40587e-18	3.03254e-18	4.16195e-18
1.44485e-18	5.96198e-19	2.40918e-19	1.35153e-19	2.005e-19	2.74845e-19	2.43899e-19	1.63835e-19	1.52188e-19	1.92086e-19	1.8443e-19	1.45988e-19	1.52995e-19	1.72015e-19	1.50478e-19	1.3871e-19	1.44371e-19	1.31417e-19	1.42326e-19	1.59482e-19	1.3458e-19	1.40795e-19	1.73495e-19	1.54143e-19	1.26991e-19	1.11285e-19	1.72619e-19	2.45048e-19	2.24634e-19	1.79976e-19	2.08931e-19	3.50179e-19	4.13183e-19	4.87822e-19	6.97618e-19	8.0017e-19	9.16044e-19	1.31824e-18	1.47947e-18	1.66251e-18	1.86062e-18	2.49073e-18	3.40987e-18	3.08622e-18	2.39074e-18	3.33665e-18	4.99102e-18	4.37758e-18	2.97969e-18	3.99173e-18
[truncated: 373 more rows]
[truncated: 950 more columns]

## Sheet: Ext. 3g
Intensity (W/cm^2)
[truncated: 5 more rows]
[truncated: 950 more columns]

## Sheet: Ext. 3h
Energy (eV)
[truncated: 3 more rows]
[truncated: 338 more columns]
