# Supplementary material for: Quantum light drives electrons strongly at metal needle tips
Source: Nat Phys. 2025 Nov 7;21(12):1899–904. doi: 10.1038/s41567-025-03087-1 (PMC12695628; doi:10.1038/s41567-025-03087-1)
Supplement: Supplementary file 6 — Line plots; simulation. [file 41567_2025_3087_MOESM6_ESM.xlsx]

## Sheet: Extended Data Fig. 4a
Energy (eV)
-19.8	-19.6	-19.4	-19.2	-19	-18.8	-18.6	-18.4	-18.2	-18	-17.8	-17.6	-17.4	-17.2	-17	-16.8	-16.6	-16.4	-16.2	-16	-15.8	-15.6	-15.4	-15.2	-15	-14.8	-14.6	-14.4	-14.2	-14	-13.8	-13.6	-13.4	-13.2	-13	-12.8	-12.6	-12.4	-12.2	-12	-11.8	-11.6	-11.4	-11.2	-11	-10.8	-10.6	-10.4	-10.2	-10
Spectrum with Coulomb interaction; Yield (arb.u.)
0	0	0	0	0	0	0	0	0	0	0	0	0	0	0	0	0	0	0	0	0	0	0	0	0	0	0	0	0	0	0	0	0	0	0	0	0	0	0	0	0	0	0	0	0	0	0	0	0	0
0	0	0	0	0	0	0	0	0	0	0	0	0	0	0	0	0	0	0	0	0	0	0	0	0	0	0	0	0	0	0	0	0	0	0	0	0	0	0	0	0	0	0	0	0	0	0	0	0	0
0	0	0	0	0	0	0	0	0	0	0	0	0	0	0	0	0	0	0	0	0	0	0	0	0	0	0	0	0	0	0	0	0	0	0	0	0	0	0	0	0	0	0	0	0	0	0	0	0	0
0	0	0	0	0	0	0	0	0	0	0	0	0	0	0	0	0	0	0	0	0	0	0	0	0	0	0	0	0	0	0	0	0	0	0	0	0	0	0	0	0	0	0	0	0	0	0.2	0.6	0.6	0.6
0	0	0	0	0	0	0	0	0	0	0	0	0	0	0	0	0	0	0	0	0	0	0	0	0	0	0	0	0	0	0	0	0	0	0.2	0.2	0.2	0.4	0.8	0.6	1	1	1.2	1.2	1.8	2	3	3.4	4.2	6
0	0	0	0	0	0	0	0	0	0	0	0	0	0	0	0	0	0	0	0	0	0	0	0	0	0	0	0	0	0.2	0.2	0.2	0.6	0.6	0.6	0.8	1	1.6	1.8	3.6	4.6	5.8	6.2	7.2	7.2	8	7.8	8	9.6	10.6
Spectrum without Coulomb interaction; Yield (arb.u.)
0	0	0	0	0	0	0	0	0	0	0	0	0	0	0	0	0	0	0	0	0	0	0	0	0	0	0	0	0	0	0	0	0	0	0	0	0	0	0	0	0	0	0	0	0	0	0	0	0	0
0	0	0	0	0	0	0	0	0	0	0	0	0	0	0	0	0	0	0	0	0	0	0	0	0	0	0	0	0	0	0	0	0	0	0	0	0	0	0	0	0	0	0	0	0	0	0	0	0	0
0	0	0	0	0	0	0	0	0	0	0	0	0	0	0	0	0	0	0	0	0	0	0	0	0	0	0	0	0	0	0	0	0	0	0	0	0	0	0	0	0	0	0	0	0	0	0	0	0	0
0	0	0	0	0	0	0	0	0	0	0	0	0	0	0	0	0	0	0	0	0	0	0	0	0	0	0	0	0	0	0	0	0	0	0	0	0	0	0	0	0	0	0	0	0	0	0	0	0	0
0	0	0	0	0	0	0	0	0	0	0	0	0	0	0	0	0	0	0	0	0	0	0	0	0	0	0	0	0	0	0	0	0	0	0	0	0	0	0	0	0	0	0	0	0	0	0	0	0	0
0	0	0	0	0	0	0	0	0	0	0	0	0	0	0	0	0	0	0	0	0	0	0	0	0	0	0	0	0	0	0	0	0	0	0	0	0	0	0	0	0	0	0	0	0	0	0	0	0	0
[truncated: 1,050 more columns]

## Sheet: Extended Data Fig. 4b
Intensity (W/cm^2)
5400000000000	9000000000000	18000000000000	27000000000000	36000000000000	45000000000000
Cut_off energy without Coulomb (eV)
9.99999	17.2	36.2	55.8	75.6	95.6
Cut_off energy with Coulomb (eV)
9.14635	16.366	36.4169	58.0789	79.3062	98.9467
Electrons per pulse
0.1022	0.7581	7.4985	23.5255	48.028	79.8375

## Sheet: Extended Data Fig. 4c
Intensity (W/cm^2)
5400000000000	9000000000000	18000000000000	27000000000000	36000000000000	45000000000000
Min energy no Coulomb (eV)
-0.4	-0.6	-0.6	-1	-0.8	-1.2
Min energy with Coulomb (eV)
-3.4	-5	-8.4	-11	-13.4	-14.4
Maximum of spectrum with Coulomb (eV)
0.4	0	-1	-2.8	-4.6	-6
